# Supplementary material for: The Aurora A-HP1γ pathway regulates gene expression and mitosis in cells from the sperm lineage
Source: BMC Dev Biol. 2015 May 29;15:23. doi: 10.1186/s12861-015-0073-x (PMC4448908; doi:10.1186/s12861-015-0073-x)
Supplement: Supplementary file 2 — GO ANOVA of HP1γ knockdown in male germ cells. [file 12861_2015_73_MOESM2_ESM.xls]

## Sheet: Sheet1
GO ID	GO Description	p-value(shHP1g vs. shCTRL)
48333	mesodermal cell differentiation	8.75515e-08
60019	radial glial cell differentiation	1.36144e-07
30538	embryonic genitalia morphogenesis	2.63435e-07
61033	secretion by lung epithelial cell involved in lung growth	4.95596e-07
60915	mesenchymal cell differentiation involved in lung development	9.05402e-07
60595	fibroblast growth factor receptor signaling pathway involved in mammary gland specification	9.05402e-07
60615	mammary gland bud formation	9.05402e-07
60667	branch elongation involved in salivary gland morphogenesis	9.05402e-07
70352	positive regulation of white fat cell proliferation	1.00564e-06
50674	urothelial cell proliferation	1.00564e-06
60879	semicircular canal fusion	1.00564e-06
60436	bronchiole morphogenesis	1.00564e-06
60496	mesenchymal-epithelial cell signaling involved in lung development	1.00564e-06
60661	submandibular salivary gland formation	1.00564e-06
70075	tear secretion	1.00564e-06
46877	regulation of saliva secretion	1.00564e-06
61115	lung proximal/distal axis specification	1.00564e-06
50677	positive regulation of urothelial cell proliferation	1.00564e-06
46967	cytosol to ER transport	1.11672e-06
34124	regulation of MyD88-dependent toll-like receptor signaling pathway	1.14627e-06
31507	heterochromatin assembly	1.16401e-06
70384	Harderian gland development	1.44997e-06
19060	intracellular transport of viral proteins in host cell	2.5539e-06
32808	lacrimal gland development	2.90224e-06
32925	regulation of activin receptor signaling pathway	3.15502e-06
32727	positive regulation of interferon-alpha production	4.39839e-06
2001038	regulation of cellular response to drug	4.50451e-06
2000510	positive regulation of dendritic cell chemotaxis	8.57439e-06
43392	negative regulation of DNA binding	1.05104e-05
45351	type I interferon biosynthetic process	1.09996e-05
6233	dTDP biosynthetic process	1.10418e-05
1900245	positive regulation of MDA-5 signaling pathway	1.25689e-05
21836	chemorepulsion involved in postnatal olfactory bulb interneuron migration	1.26412e-05
51097	negative regulation of helicase activity	1.29434e-05
2000254	regulation of male germ cell proliferation	1.33622e-05
32608	interferon-beta production	1.45542e-05
70779	D-aspartate import	1.48483e-05
1900246	positive regulation of RIG-I signaling pathway	1.50445e-05
72193	ureter smooth muscle cell differentiation	1.85238e-05
7431	salivary gland development	1.85396e-05
6227	dUDP biosynthetic process	1.85699e-05
2489	antigen processing and presentation of endogenous peptide antigen via MHC class Ib via ER pathway, TAP-dependent	2.04315e-05
35458	cellular response to interferon-beta	2.10244e-05
6884	cell volume homeostasis	2.1385e-05
2000427	positive regulation of apoptotic cell clearance	2.23356e-05
46718	viral entry into host cell	2.25535e-05
6164	purine nucleotide biosynthetic process	2.34211e-05
72332	intrinsic apoptotic signaling pathway by p53 class mediator	2.35836e-05
60665	regulation of branching involved in salivary gland morphogenesis by mesenchymal-epithelial signaling	2.44807e-05
45717	negative regulation of fatty acid biosynthetic process	2.81215e-05
34341	response to interferon-gamma	3.73551e-05
48807	female genitalia morphogenesis	4.04219e-05
32020	ISG15-protein conjugation	4.05016e-05
35455	response to interferon-alpha	4.13165e-05
70168	negative regulation of biomineral tissue development	4.22325e-05
9615	response to virus	4.35326e-05
60700	regulation of ribonuclease activity	4.4237e-05
50906	detection of stimulus involved in sensory perception	4.91477e-05
50702	interleukin-1 beta secretion	5.34165e-05
30916	otic vesicle formation	5.43056e-05
70094	positive regulation of glucagon secretion	5.80486e-05
32642	regulation of chemokine production	6.01983e-05
42373	vitamin K metabolic process	6.15035e-05
32725	positive regulation of granulocyte macrophage colony-stimulating factor production	6.80173e-05
45088	regulation of innate immune response	6.93868e-05
10633	negative regulation of epithelial cell migration	6.98316e-05
45475	locomotor rhythm	7.09775e-05
32071	regulation of endodeoxyribonuclease activity	7.56145e-05
2000412	positive regulation of thymocyte migration	7.70193e-05
42693	muscle cell fate commitment	7.7857e-05
32728	positive regulation of interferon-beta production	8.05651e-05
45071	negative regulation of viral genome replication	8.48023e-05
30878	thyroid gland development	8.50643e-05
60447	bud outgrowth involved in lung branching	9.05815e-05
90275	negative regulation of somatostatin secretion	9.95053e-05
30048	actin filament-based movement	0.000108322
60449	bud elongation involved in lung branching	0.000113494
6221	pyrimidine nucleotide biosynthetic process	0.000118457
51607	defense response to virus	0.000122716
35457	cellular response to interferon-alpha	0.00012503
45869	negative regulation of retroviral genome replication	0.000125188
32481	positive regulation of type I interferon production	0.000137691
51707	response to other organism	0.000142516
32461	positive regulation of protein oligomerization	0.000151872
60510	Type II pneumocyte differentiation	0.00015427
50925	negative regulation of negative chemotaxis	0.000156471
1970	positive regulation of activation of membrane attack complex	0.000161884
10955	negative regulation of protein processing	0.000165265
45663	positive regulation of myoblast differentiation	0.000174342
32897	negative regulation of viral transcription	0.000185184
43516	regulation of DNA damage response, signal transduction by p53 class mediator	0.000192323
51151	negative regulation of smooth muscle cell differentiation	0.000206794
71360	cellular response to exogenous dsRNA	0.000211394
60286	flagellar cell motility	0.000237997
90265	positive regulation of immune complex clearance by monocytes and macrophages	0.000266044
10700	negative regulation of norepinephrine secretion	0.00027306
19064	viral entry into host cell via membrane fusion with the plasma membrane	0.000274388
10907	positive regulation of glucose metabolic process	0.000277015
15705	iodide transport	0.0002843
60490	lateral sprouting involved in lung morphogenesis	0.000300117
60489	planar dichotomous subdivision of terminal units involved in lung branching morphogenesis	0.000300117
60488	orthogonal dichotomous subdivision of terminal units involved in lung branching morphogenesis	0.000300117
48105	establishment of body hair planar orientation	0.000300117
50918	positive chemotaxis	0.0003063
3338	metanephros morphogenesis	0.000318035
50689	negative regulation of defense response to virus by host	0.000318885
10044	response to aluminum ion	0.00034005
60441	epithelial tube branching involved in lung morphogenesis	0.0003491
61304	retinal blood vessel morphogenesis	0.000349673
60430	lung saccule development	0.000349743
15888	thiamine transport	0.000362351
35048	splicing factor protein import into nucleus	0.000370227
45070	positive regulation of viral genome replication	0.000387448
2000036	regulation of stem cell maintenance	0.000389461
1885	endothelial cell development	0.000399142
34504	protein localization to nucleus	0.000399747
48752	semicircular canal morphogenesis	0.000399965
32387	negative regulation of intracellular transport	0.000405233
46014	negative regulation of T cell homeostatic proliferation	0.000419989
34107	negative regulation of erythrocyte clearance	0.000419989
32600	chemokine receptor transport out of membrane raft	0.000419989
32597	B cell receptor transport into membrane raft	0.000419989
32913	negative regulation of transforming growth factor beta3 production	0.000419989
34119	negative regulation of erythrocyte aggregation	0.000419989
42103	positive regulation of T cell homeostatic proliferation	0.000419989
60594	mammary gland specification	0.000423444
32929	negative regulation of superoxide anion generation	0.000437007
3179	heart valve morphogenesis	0.000451215
16358	dendrite development	0.000458127
10827	regulation of glucose transport	0.000458306
15824	proline transport	0.000459531
45740	positive regulation of DNA replication	0.000490804
10739	positive regulation of protein kinase A signaling cascade	0.000497211
39529	RIG-I signaling pathway	0.000498775
70212	protein poly-ADP-ribosylation	0.000500959
51100	negative regulation of binding	0.000508871
45738	negative regulation of DNA repair	0.000509068
32091	negative regulation of protein binding	0.000516794
31100	organ regeneration	0.000521259
60013	righting reflex	0.00053611
48710	regulation of astrocyte differentiation	0.00058033
10831	positive regulation of myotube differentiation	0.000594597
10909	positive regulation of heparan sulfate proteoglycan biosynthetic process	0.000641741
44334	canonical Wnt receptor signaling pathway involved in positive regulation of epithelial to mesenchymal transition	0.000641741
48730	epidermis morphogenesis	0.000657962
32232	negative regulation of actin filament bundle assembly	0.000663553
32930	positive regulation of superoxide anion generation	0.000688889
2001275	positive regulation of glucose import in response to insulin stimulus	0.000712628
60428	lung epithelium development	0.000739145
2863	positive regulation of inflammatory response to antigenic stimulus	0.000743946
31648	protein destabilization	0.000746583
48681	negative regulation of axon regeneration	0.000809949
32819	positive regulation of natural killer cell proliferation	0.000844115
46380	N-acetylneuraminate biosynthetic process	0.000868994
90311	regulation of protein deacetylation	0.000869683
51563	smooth endoplasmic reticulum calcium ion homeostasis	0.000895066
43353	enucleate erythrocyte differentiation	0.000896409
9056	catabolic process	0.000900559
43330	response to exogenous dsRNA	0.000916917
71372	cellular response to follicle-stimulating hormone stimulus	0.000923309
72289	metanephric nephron tubule formation	0.000924337
45039	protein import into mitochondrial inner membrane	0.000927342
6955	immune response	0.000935658
15684	ferrous iron transport	0.000951121
70371	ERK1 and ERK2 cascade	0.000954494
43568	positive regulation of insulin-like growth factor receptor signaling pathway	0.000954763
15012	heparan sulfate proteoglycan biosynthetic process	0.000963473
43627	response to estrogen stimulus	0.00096644
10820	positive regulation of T cell chemotaxis	0.000978901
51592	response to calcium ion	0.000982402
43506	regulation of JUN kinase activity	0.000988697
32781	positive regulation of ATPase activity	0.00102652
303	response to superoxide	0.00104773
1816	cytokine production	0.00105486
60431	primary lung bud formation	0.00107548
35567	non-canonical Wnt receptor signaling pathway	0.00107832
31659	positive regulation of cyclin-dependent protein kinase activity involved in G1/S	0.00108607
50671	positive regulation of lymphocyte proliferation	0.00112463
48557	embryonic digestive tract morphogenesis	0.00116691
60699	regulation of endoribonuclease activity	0.00116896
10631	epithelial cell migration	0.00120018
46882	negative regulation of follicle-stimulating hormone secretion	0.00120492
10867	positive regulation of triglyceride biosynthetic process	0.00121084
1935	endothelial cell proliferation	0.00121671
10950	positive regulation of endopeptidase activity	0.00122167
60393	regulation of pathway-restricted SMAD protein phosphorylation	0.00122635
31497	chromatin assembly	0.00122947
35855	megakaryocyte development	0.00123648
21983	pituitary gland development	0.0012522
60425	lung morphogenesis	0.0012659
10977	negative regulation of neuron projection development	0.0012722
71603	endothelial cell-cell adhesion	0.00127658
6406	mRNA export from nucleus	0.00128926
33623	regulation of integrin activation	0.00130358
48808	male genitalia morphogenesis	0.00131288
7632	visual behavior	0.00132932
60685	regulation of prostatic bud formation	0.00134798
7175	negative regulation of epidermal growth factor-activated receptor activity	0.00136116
7386	compartment pattern specification	0.00141643
43270	positive regulation of ion transport	0.00141855
61030	epithelial cell differentiation involved in mammary gland alveolus development	0.00144584
16199	axon midline choice point recognition	0.00147473
2826	negative regulation of T-helper 1 type immune response	0.0015008
2000721	positive regulation of transcription from RNA polymerase II promoter involved in smooth muscle cell differentiation	0.00153039
7021	tubulin complex assembly	0.00154868
35360	positive regulation of peroxisome proliferator activated receptor signaling pathway	0.00154991
38154	interleukin-11-mediated signaling pathway	0.00155847
2693	positive regulation of cellular extravasation	0.00156375
7156	homophilic cell adhesion	0.00157427
2904	positive regulation of B cell apoptotic process	0.00161815
42095	interferon-gamma biosynthetic process	0.00161931
38001	paracrine signaling	0.00163588
60215	primitive hemopoiesis	0.00167434
2481	antigen processing and presentation of exogenous protein antigen via MHC class Ib, TAP-dependent	0.0016997
48009	insulin-like growth factor receptor signaling pathway	0.00171912
51142	positive regulation of NK T cell proliferation	0.00173274
48477	oogenesis	0.00173729
15827	tryptophan transport	0.0017447
48239	negative regulation of DNA recombination at telomere	0.00176374
72268	pattern specification involved in metanephros development	0.00176659
34142	toll-like receptor 4 signaling pathway	0.00176982
60174	limb bud formation	0.00177541
38031	non-canonical Wnt receptor signaling pathway via JNK cascade	0.00178768
33615	mitochondrial proton-transporting ATP synthase complex assembly	0.00179354
2819	regulation of adaptive immune response	0.00179713
46898	response to cycloheximide	0.00180659
7189	adenylate cyclase-activating G-protein coupled receptor signaling pathway	0.00183096
42311	vasodilation	0.00183966
9437	carnitine metabolic process	0.00185439
50872	white fat cell differentiation	0.00185816
42159	lipoprotein catabolic process	0.00188122
10923	negative regulation of phosphatase activity	0.00188462
45820	negative regulation of glycolysis	0.00191591
45022	early endosome to late endosome transport	0.00194487
2537	nitric oxide production involved in inflammatory response	0.00202012
45980	negative regulation of nucleotide metabolic process	0.00202913
31401	positive regulation of protein modification process	0.00203244
45162	clustering of voltage-gated sodium channels	0.00204204
32486	Rap protein signal transduction	0.00205685
35385	Roundabout signaling pathway	0.00206943
35051	cardiac cell differentiation	0.00208136
38165	oncostatin-M-mediated signaling pathway	0.00211371
19538	protein metabolic process	0.00217791
6747	FAD biosynthetic process	0.00220184
32854	positive regulation of Rap GTPase activity	0.00221444
43654	recognition of apoptotic cell	0.00225023
7140	male meiosis	0.00228156
103	sulfate assimilation	0.00230477
48841	regulation of axon extension involved in axon guidance	0.00231672
50766	positive regulation of phagocytosis	0.00237619
32400	melanosome localization	0.00238078
72139	glomerular parietal epithelial cell differentiation	0.00238259
6742	NADP catabolic process	0.00243346
70857	regulation of bile acid biosynthetic process	0.00246473
1900164	nodal signaling pathway involved in determination of lateral mesoderm left/right asymmetry	0.00247656
30041	actin filament polymerization	0.00248753
18126	protein hydroxylation	0.00251467
34111	negative regulation of homotypic cell-cell adhesion	0.00257067
16202	regulation of striated muscle tissue development	0.00265489
70206	protein trimerization	0.00269191
43267	negative regulation of potassium ion transport	0.00269833
60340	positive regulation of type I interferon-mediated signaling pathway	0.00273372
51591	response to cAMP	0.00275504
2000669	negative regulation of dendritic cell apoptotic process	0.00276383
30819	positive regulation of cAMP biosynthetic process	0.00284973
2001214	positive regulation of vasculogenesis	0.0028855
60750	epithelial cell proliferation involved in mammary gland duct elongation	0.00289676
3192	mitral valve formation	0.00292274
2000049	positive regulation of cell-cell adhesion mediated by cadherin	0.00295003
1913	T cell mediated cytotoxicity	0.00306074
48861	leukemia inhibitory factor signaling pathway	0.00308494
55008	cardiac muscle tissue morphogenesis	0.00313523
6978	DNA damage response, signal transduction by p53 class mediator resulting in transcription of p21 class mediator	0.00313696
71877	regulation of adrenergic receptor signaling pathway	0.00318231
60687	regulation of branching involved in prostate gland morphogenesis	0.00319122
33205	cell cycle cytokinesis	0.00321689
50820	positive regulation of coagulation	0.00322545
10862	positive regulation of pathway-restricted SMAD protein phosphorylation	0.00323359
72034	renal vesicle induction	0.00326721
42327	positive regulation of phosphorylation	0.00327373
6275	regulation of DNA replication	0.0032743
1945	lymph vessel development	0.00327868
2218	activation of innate immune response	0.00328144
70375	ERK5 cascade	0.00329192
43517	positive regulation of DNA damage response, signal transduction by p53 class mediator	0.00329697
71338	positive regulation of hair follicle cell proliferation	0.00333023
35372	protein localization to microtubule	0.00335742
50920	regulation of chemotaxis	0.0033628
1759	organ induction	0.00339235
51047	positive regulation of secretion	0.00348373
2042	cell migration involved in sprouting angiogenesis	0.00349209
42073	intraflagellar transport	0.00349323
33631	cell-cell adhesion mediated by integrin	0.00355634
6611	protein export from nucleus	0.00357505
48563	post-embryonic organ morphogenesis	0.00367835
10884	positive regulation of lipid storage	0.00368497
71864	positive regulation of cell proliferation in bone marrow	0.00371724
45648	positive regulation of erythrocyte differentiation	0.00371782
61037	negative regulation of cartilage development	0.00373036
60527	prostate epithelial cord arborization involved in prostate glandular acinus morphogenesis	0.00373257
45494	photoreceptor cell maintenance	0.00374862
32289	central nervous system myelin formation	0.00379665
6212	uracil catabolic process	0.00387863
19860	uracil metabolic process	0.00387863
6651	diacylglycerol biosynthetic process	0.00388355
51057	positive regulation of small GTPase mediated signal transduction	0.00388507
60157	urinary bladder development	0.00389008
2000342	negative regulation of chemokine (C-X-C motif) ligand 2 production	0.00389167
51150	regulation of smooth muscle cell differentiation	0.00396119
30157	pancreatic juice secretion	0.00398381
738	DNA catabolic process, exonucleolytic	0.00400461
2000727	positive regulation of cardiac muscle cell differentiation	0.00402166
3365	establishment of cell polarity involved in ameboidal cell migration	0.00403316
50853	B cell receptor signaling pathway	0.00405403
2000300	regulation of synaptic vesicle exocytosis	0.00408363
60024	rhythmic synaptic transmission	0.00410213
35524	proline transmembrane transport	0.00411517
1732	formation of translation initiation complex	0.00417665
17186	peptidyl-pyroglutamic acid biosynthetic process, using glutaminyl-peptide cyclotransferase	0.00420507
60429	epithelium development	0.0042092
6222	UMP biosynthetic process	0.00436708
2830	positive regulation of type 2 immune response	0.00437515
10821	regulation of mitochondrion organization	0.00443676
42487	regulation of odontogenesis of dentin-containing tooth	0.00445319
6970	response to osmotic stress	0.00452148
33089	positive regulation of T cell differentiation in thymus	0.00455579
50673	epithelial cell proliferation	0.00456036
33566	gamma-tubulin complex localization	0.00457494
32324	molybdopterin cofactor biosynthetic process	0.00459799
7260	tyrosine phosphorylation of STAT protein	0.00460729
42297	vocal learning	0.0046349
7076	mitotic chromosome condensation	0.00465498
2000310	regulation of N-methyl-D-aspartate selective glutamate receptor activity	0.0046856
42977	activation of JAK2 kinase activity	0.00484068
45444	fat cell differentiation	0.00487564
90188	negative regulation of pancreatic juice secretion	0.0048845
60666	dichotomous subdivision of terminal units involved in salivary gland branching	0.00488901
35609	C-terminal protein deglutamylation	0.00490622
35610	protein side chain deglutamylation	0.00490622
19695	choline metabolic process	0.00492347
19079	viral genome replication	0.00492595
6473	protein acetylation	0.00502805
38	very long-chain fatty acid metabolic process	0.00503683
60287	epithelial cilium movement involved in determination of left/right asymmetry	0.00504759
10757	negative regulation of plasminogen activation	0.00512405
10949	negative regulation of intestinal phytosterol absorption	0.00514557
45796	negative regulation of intestinal cholesterol absorption	0.00514557
51322	anaphase	0.00517423
7256	activation of JNKK activity	0.00519284
2072	optic cup morphogenesis involved in camera-type eye development	0.00520405
6835	dicarboxylic acid transport	0.00521999
45637	regulation of myeloid cell differentiation	0.00524976
32534	regulation of microvillus assembly	0.00533033
60561	apoptotic process involved in morphogenesis	0.0053866
34372	very-low-density lipoprotein particle remodeling	0.00542815
19885	antigen processing and presentation of endogenous peptide antigen via MHC class I	0.00544006
51091	positive regulation of sequence-specific DNA binding transcription factor activity	0.00544368
42448	progesterone metabolic process	0.0054857
90231	regulation of spindle checkpoint	0.00550547
2518	lymphocyte chemotaxis across high endothelial venule	0.00550889
2000016	negative regulation of determination of dorsal identity	0.0056542
16126	sterol biosynthetic process	0.00565473
492	box C/D snoRNP assembly	0.0056987
70059	intrinsic apoptotic signaling pathway in response to endoplasmic reticulum stress	0.00571934
42306	regulation of protein import into nucleus	0.00572644
19884	antigen processing and presentation of exogenous antigen	0.00574199
51247	positive regulation of protein metabolic process	0.00578357
45200	establishment of neuroblast polarity	0.00578853
43065	positive regulation of apoptotic process	0.00583362
35928	rRNA import into mitochondrion	0.00591067
31076	embryonic camera-type eye development	0.00593149
10825	positive regulation of centrosome duplication	0.00593167
9062	fatty acid catabolic process	0.00594277
7167	enzyme linked receptor protein signaling pathway	0.00596897
7259	JAK-STAT cascade	0.00599558
15867	ATP transport	0.00601234
6477	protein sulfation	0.00611195
60571	morphogenesis of an epithelial fold	0.00615948
43687	post-translational protein modification	0.0061596
2250	adaptive immune response	0.00618897
2190	cap-independent translational initiation	0.00620062
97167	circadian regulation of translation	0.00620062
2192	IRES-dependent translational initiation	0.00620062
6957	complement activation, alternative pathway	0.00623882
7095	mitotic cell cycle G2/M transition DNA damage checkpoint	0.00624919
44027	hypermethylation of CpG island	0.00628925
45213	neurotransmitter receptor metabolic process	0.00632779
60664	epithelial cell proliferation involved in salivary gland morphogenesis	0.00632943
90241	negative regulation of histone H4 acetylation	0.00647905
48645	organ formation	0.00648866
43276	anoikis	0.00651936
18008	N-terminal peptidyl-glycine N-myristoylation	0.00654934
6499	N-terminal protein myristoylation	0.00654934
9448	gamma-aminobutyric acid metabolic process	0.00656879
10917	negative regulation of mitochondrial membrane potential	0.00665267
42993	positive regulation of transcription factor import into nucleus	0.00668634
45787	positive regulation of cell cycle	0.00680637
9268	response to pH	0.00683388
7131	reciprocal meiotic recombination	0.00697397
60541	respiratory system development	0.00700317
70997	neuron death	0.00703096
18158	protein oxidation	0.0070445
15808	L-alanine transport	0.00705502
50678	regulation of epithelial cell proliferation	0.00705503
56	ribosomal small subunit export from nucleus	0.00708217
2000504	positive regulation of blood vessel remodeling	0.00717443
1696	gastric acid secretion	0.0072279
6401	RNA catabolic process	0.0072372
6006	glucose metabolic process	0.00726608
1900220	semaphorin-plexin signaling pathway involved in bone trabecula morphogenesis	0.0072964
6817	phosphate ion transport	0.00731489
35507	regulation of myosin-light-chain-phosphatase activity	0.00738516
2000272	negative regulation of receptor activity	0.00738542
30223	neutrophil differentiation	0.00740844
8154	actin polymerization or depolymerization	0.00746792
48669	collateral sprouting in absence of injury	0.00753874
31122	cytoplasmic microtubule organization	0.0075461
55	ribosomal large subunit export from nucleus	0.00768603
10941	regulation of cell death	0.00770668
7029	endoplasmic reticulum organization	0.0077421
90310	negative regulation of methylation-dependent chromatin silencing	0.00781604
51938	L-glutamate import	0.00785787
45900	negative regulation of translational elongation	0.00787817
44267	cellular protein metabolic process	0.00791813
9649	entrainment of circadian clock	0.00795002
70535	histone H2A K63-linked ubiquitination	0.007981
35729	cellular response to hepatocyte growth factor stimulus	0.00799298
70527	platelet aggregation	0.00799962
2000145	regulation of cell motility	0.00802278
7343	egg activation	0.00808926
48672	positive regulation of collateral sprouting	0.00811253
7635	chemosensory behavior	0.00825839
33598	mammary gland epithelial cell proliferation	0.00832382
9405	pathogenesis	0.0084008
2000820	negative regulation of transcription from RNA polymerase II promoter involved in smooth muscle cell differentiation	0.00845483
43117	positive regulation of vascular permeability	0.0084682
35418	protein localization to synapse	0.00852767
48146	positive regulation of fibroblast proliferation	0.00855509
60161	positive regulation of dopamine receptor signaling pathway	0.00860602
10829	negative regulation of glucose transport	0.0086686
35162	embryonic hemopoiesis	0.00871409
90037	positive regulation of protein kinase C signaling cascade	0.00877179
43331	response to dsRNA	0.0089883
45739	positive regulation of DNA repair	0.00899898
43154	negative regulation of cysteine-type endopeptidase activity involved in apoptotic process	0.00902814
2000189	positive regulation of cholesterol homeostasis	0.0090472
43408	regulation of MAPK cascade	0.00909399
1944	vasculature development	0.00910546
30210	heparin biosynthetic process	0.00915992
42138	meiotic DNA double-strand break formation	0.0091688
3166	bundle of His development	0.00917643
2001244	positive regulation of intrinsic apoptotic signaling pathway	0.00920295
71542	dopaminergic neuron differentiation	0.00928123
22904	respiratory electron transport chain	0.00944806
2000525	positive regulation of T cell costimulation	0.00944996
60033	anatomical structure regression	0.00961867
14898	cardiac muscle hypertrophy in response to stress	0.00962299
15833	peptide transport	0.00963296
302	response to reactive oxygen species	0.0096583
1776	leukocyte homeostasis	0.00977084
6027	glycosaminoglycan catabolic process	0.00980474
32012	regulation of ARF protein signal transduction	0.00980736
6695	cholesterol biosynthetic process	0.00994452
70935	3'-UTR-mediated mRNA stabilization	0.0101389
50711	negative regulation of interleukin-1 secretion	0.0102124
1900218	negative regulation of apoptotic process involved in metanephric nephron tubule development	0.010265
2000594	positive regulation of metanephric DCT cell differentiation	0.010265
1900215	negative regulation of apoptotic process involved in metanephric collecting duct development	0.010265
1900212	negative regulation of mesenchymal cell apoptotic process involved in metanephros development	0.010265
72221	metanephric distal convoluted tubule development	0.010265
72305	negative regulation of mesenchymal cell apoptotic process involved in metanephric nephron morphogenesis	0.010265
43305	negative regulation of mast cell degranulation	0.0102744
47484	regulation of response to osmotic stress	0.0102809
6612	protein targeting to membrane	0.0103185
71361	cellular response to ethanol	0.0103726
6591	ornithine metabolic process	0.0104112
15879	carnitine transport	0.0105979
10957	negative regulation of vitamin D biosynthetic process	0.0106033
32836	glomerular basement membrane development	0.0106365
23035	CD40 signaling pathway	0.0106897
46939	nucleotide phosphorylation	0.0107203
9416	response to light stimulus	0.0107361
48762	mesenchymal cell differentiation	0.0107543
1901016	regulation of potassium ion transmembrane transporter activity	0.0107675
10824	regulation of centrosome duplication	0.0107845
6509	membrane protein ectodomain proteolysis	0.010841
10720	positive regulation of cell development	0.0108896
97178	ruffle assembly	0.0109662
51306	mitotic sister chromatid separation	0.0109928
60948	cardiac vascular smooth muscle cell development	0.0110722
48712	negative regulation of astrocyte differentiation	0.0111051
16125	sterol metabolic process	0.0112013
15914	phospholipid transport	0.0113049
1900165	negative regulation of interleukin-6 secretion	0.0114282
51270	regulation of cellular component movement	0.0115868
30030	cell projection organization	0.0116319
7519	skeletal muscle tissue development	0.0116677
32288	myelin assembly	0.0118195
71425	hematopoietic stem cell proliferation	0.0118758
90307	spindle assembly involved in mitosis	0.0119274
7530	sex determination	0.0119524
30070	insulin processing	0.0119834
34230	enkephalin processing	0.0119834
43089	positive regulation of Cdc42 GTPase activity	0.0121535
1934	positive regulation of protein phosphorylation	0.012227
60271	cilium morphogenesis	0.0122839
10815	bradykinin catabolic process	0.0124584
31344	regulation of cell projection organization	0.0124584
7406	negative regulation of neuroblast proliferation	0.0125234
19369	arachidonic acid metabolic process	0.0125527
44387	negative regulation of protein kinase activity by regulation of protein phosphorylation	0.0126321
2090	regulation of receptor internalization	0.0126915
70562	regulation of vitamin D receptor signaling pathway	0.0127093
31077	post-embryonic camera-type eye development	0.0127218
45578	negative regulation of B cell differentiation	0.0127298
30259	lipid glycosylation	0.0127465
7586	digestion	0.0129578
6986	response to unfolded protein	0.0130255
51480	cytosolic calcium ion homeostasis	0.0130567
6907	pinocytosis	0.0130702
71467	cellular response to pH	0.0131414
48806	genitalia development	0.0131634
43484	regulation of RNA splicing	0.0131937
1886	endothelial cell morphogenesis	0.0133127
6403	RNA localization	0.0133549
80111	DNA demethylation	0.0133595
48715	negative regulation of oligodendrocyte differentiation	0.0134009
45746	negative regulation of Notch signaling pathway	0.013432
6382	adenosine to inosine editing	0.0134674
46684	response to pyrethroid	0.0135129
2064	epithelial cell development	0.0136437
18344	protein geranylgeranylation	0.0136939
6004	fucose metabolic process	0.0137776
48550	negative regulation of pinocytosis	0.013794
43011	myeloid dendritic cell differentiation	0.0138678
61097	regulation of protein tyrosine kinase activity	0.0140038
2001256	regulation of store-operated calcium entry	0.0140373
60576	intestinal epithelial cell development	0.0140685
50665	hydrogen peroxide biosynthetic process	0.0141198
2000505	regulation of energy homeostasis	0.014123
50432	catecholamine secretion	0.014129
46827	positive regulation of protein export from nucleus	0.0141607
60528	secretory columnal luminar epithelial cell differentiation involved in prostate glandular acinus development	0.0143397
10870	positive regulation of receptor biosynthetic process	0.014427
70741	response to interleukin-6	0.0144521
60539	diaphragm development	0.0144976
32526	response to retinoic acid	0.0145642
50911	detection of chemical stimulus involved in sensory perception of smell	0.0146284
2011	morphogenesis of an epithelial sheet	0.0148326
38018	Wnt receptor catabolic process	0.0149172
6782	protoporphyrinogen IX biosynthetic process	0.0149243
1764	neuron migration	0.0149495
60434	bronchus morphogenesis	0.0149605
60406	positive regulation of penile erection	0.0149874
42987	amyloid precursor protein catabolic process	0.015037
2001022	positive regulation of response to DNA damage stimulus	0.0150373
1900041	negative regulation of interleukin-2 secretion	0.0151097
31669	cellular response to nutrient levels	0.0151179
48676	axon extension involved in development	0.0151204
7041	lysosomal transport	0.01544
53	argininosuccinate metabolic process	0.0154418
60841	venous blood vessel development	0.0155308
51127	positive regulation of actin nucleation	0.0155669
32318	regulation of Ras GTPase activity	0.0156115
90191	negative regulation of branching involved in ureteric bud morphogenesis	0.0156948
45214	sarcomere organization	0.0158413
42982	amyloid precursor protein metabolic process	0.0158562
32570	response to progesterone stimulus	0.0159429
72368	regulation of lipid transport by negative regulation of transcription from RNA polymerase II promoter	0.0159742
30238	male sex determination	0.015995
46578	regulation of Ras protein signal transduction	0.0160745
19240	citrulline biosynthetic process	0.0161134
22028	tangential migration from the subventricular zone to the olfactory bulb	0.0162708
21533	cell differentiation in hindbrain	0.0163505
61351	neural precursor cell proliferation	0.0163659
48208	COPII vesicle coating	0.0163951
51533	positive regulation of NFAT protein import into nucleus	0.0165416
3199	endocardial cushion to mesenchymal transition involved in heart valve formation	0.0165924
10641	positive regulation of platelet-derived growth factor receptor signaling pathway	0.0167092
6929	substrate-dependent cell migration	0.0167754
6208	pyrimidine nucleobase catabolic process	0.0167946
35754	B cell chemotaxis	0.0169026
31954	positive regulation of protein autophosphorylation	0.0169799
61003	positive regulation of dendritic spine morphogenesis	0.0170631
6816	calcium ion transport	0.017128
1866	NK T cell proliferation	0.0172097
8203	cholesterol metabolic process	0.0172687
60216	definitive hemopoiesis	0.017274
35426	extracellular matrix-cell signaling	0.0172828
43648	dicarboxylic acid metabolic process	0.0173314
1659	temperature homeostasis	0.0174195
35411	catenin import into nucleus	0.0174532
10564	regulation of cell cycle process	0.0175118
6493	protein O-linked glycosylation	0.0175418
1949	sebaceous gland cell differentiation	0.0175714
6972	hyperosmotic response	0.0175719
15819	lysine transport	0.0176007
3349	epicardium-derived cardiac endothelial cell differentiation	0.0176159
90336	positive regulation of brown fat cell differentiation	0.0176206
46599	regulation of centriole replication	0.0176522
42102	positive regulation of T cell proliferation	0.0178522
10390	histone monoubiquitination	0.0178576
1959	regulation of cytokine-mediated signaling pathway	0.0178679
2000474	regulation of opioid receptor signaling pathway	0.0178873
70213	protein auto-ADP-ribosylation	0.0179076
21892	cerebral cortex GABAergic interneuron differentiation	0.0179573
46514	ceramide catabolic process	0.0180237
154	rRNA modification	0.018056
50714	positive regulation of protein secretion	0.0180857
51453	regulation of intracellular pH	0.0181931
60763	mammary duct terminal end bud growth	0.0182409
71260	cellular response to mechanical stimulus	0.0183311
38084	vascular endothelial growth factor signaling pathway	0.0183342
51054	positive regulation of DNA metabolic process	0.0183379
32312	regulation of ARF GTPase activity	0.0183431
46326	positive regulation of glucose import	0.018444
46986	negative regulation of hemoglobin biosynthetic process	0.018723
45779	negative regulation of bone resorption	0.0187494
45608	negative regulation of auditory receptor cell differentiation	0.0188688
46784	intronless viral mRNA export from host nucleus	0.018978
32963	collagen metabolic process	0.0190207
30593	neutrophil chemotaxis	0.0191369
35854	eosinophil fate commitment	0.0191476
51964	negative regulation of synapse assembly	0.0192409
3150	muscular septum morphogenesis	0.0192457
50	urea cycle	0.019291
43951	negative regulation of cAMP-mediated signaling	0.01944
35435	phosphate ion transmembrane transport	0.0195142
46785	microtubule polymerization	0.0196318
7219	Notch signaling pathway	0.0198543
2000484	positive regulation of interleukin-8 secretion	0.0199048
48769	sarcomerogenesis	0.019952
6084	acetyl-CoA metabolic process	0.0201732
30488	tRNA methylation	0.0202212
48839	inner ear development	0.0203501
31663	lipopolysaccharide-mediated signaling pathway	0.0204018
60509	Type I pneumocyte differentiation	0.0205083
8637	apoptotic mitochondrial changes	0.0205604
48539	bone marrow development	0.0206048
35845	photoreceptor cell outer segment organization	0.0206958
60575	intestinal epithelial cell differentiation	0.0207074
8347	glial cell migration	0.0208816
18394	peptidyl-lysine acetylation	0.0208817
16340	calcium-dependent cell-matrix adhesion	0.0210278
35589	G-protein coupled purinergic nucleotide receptor signaling pathway	0.0210552
42482	positive regulation of odontogenesis	0.0211144
33159	negative regulation of protein import into nucleus, translocation	0.0213354
45987	positive regulation of smooth muscle contraction	0.0214236
45821	positive regulation of glycolysis	0.021456
48709	oligodendrocyte differentiation	0.0215145
15884	folic acid transport	0.0216495
1973	adenosine receptor signaling pathway	0.021771
43433	negative regulation of sequence-specific DNA binding transcription factor activity	0.021833
1900747	negative regulation of vascular endothelial growth factor signaling pathway	0.0218786
2000179	positive regulation of neural precursor cell proliferation	0.0219122
51567	histone H3-K9 methylation	0.0219887
46426	negative regulation of JAK-STAT cascade	0.0220548
50819	negative regulation of coagulation	0.0221038
45652	regulation of megakaryocyte differentiation	0.0221665
97195	pilomotor reflex	0.0223374
10693	negative regulation of alkaline phosphatase activity	0.0224366
35247	peptidyl-arginine omega-N-methylation	0.0224999
10817	regulation of hormone levels	0.0226682
72307	regulation of metanephric nephron tubule epithelial cell differentiation	0.0226772
42117	monocyte activation	0.022705
43153	entrainment of circadian clock by photoperiod	0.022851
51145	smooth muscle cell differentiation	0.0229245
45836	positive regulation of meiosis	0.022996
31848	protection from non-homologous end joining at telomere	0.0230974
43407	negative regulation of MAP kinase activity	0.0231008
6657	CDP-choline pathway	0.0231461
60297	regulation of sarcomere organization	0.0232099
2001016	positive regulation of skeletal muscle cell differentiation	0.0232099
3185	sinoatrial valve morphogenesis	0.0232099
60025	regulation of synaptic activity	0.0232099
3138	primary heart field specification	0.0232099
35984	cellular response to trichostatin A	0.0232099
15755	fructose transport	0.0232694
16052	carbohydrate catabolic process	0.023428
16236	macroautophagy	0.0234475
46322	negative regulation of fatty acid oxidation	0.0234924
45602	negative regulation of endothelial cell differentiation	0.0235357
19482	beta-alanine metabolic process	0.0235378
71364	cellular response to epidermal growth factor stimulus	0.0236265
71672	negative regulation of smooth muscle cell chemotaxis	0.0236709
6919	activation of cysteine-type endopeptidase activity involved in apoptotic process	0.0236769
7229	integrin-mediated signaling pathway	0.0237364
51984	positive regulation of chromosome segregation	0.0237833
42475	odontogenesis of dentin-containing tooth	0.0239102
60983	epicardium-derived cardiac vascular smooth muscle cell differentiation	0.024084
33600	negative regulation of mammary gland epithelial cell proliferation	0.0240995
45927	positive regulation of growth	0.0241404
9826	unidimensional cell growth	0.0242268
51781	positive regulation of cell division	0.0243966
6537	glutamate biosynthetic process	0.0244311
1731	formation of translation preinitiation complex	0.0244757
72148	epithelial cell fate commitment	0.0245118
50966	detection of mechanical stimulus involved in sensory perception of pain	0.0246679
42760	very long-chain fatty acid catabolic process	0.0246977
1895	retina homeostasis	0.0248864
1901383	negative regulation of chorionic trophoblast cell proliferation	0.0249515
71354	cellular response to interleukin-6	0.0249642
6390	transcription from mitochondrial promoter	0.0250347
10453	regulation of cell fate commitment	0.0251355
42275	error-free postreplication DNA repair	0.0251714
42573	retinoic acid metabolic process	0.025178
1900106	positive regulation of hyaluranon cable assembly	0.0252374
60351	cartilage development involved in endochondral bone morphogenesis	0.0253282
46822	regulation of nucleocytoplasmic transport	0.0254144
46985	positive regulation of hemoglobin biosynthetic process	0.0254665
31120	snRNA pseudouridine synthesis	0.025471
60713	labyrinthine layer morphogenesis	0.0255074
72079	nephron tubule formation	0.0256114
1570	vasculogenesis	0.0256859
8272	sulfate transport	0.0257623
43653	mitochondrial fragmentation involved in apoptotic process	0.0259996
45963	negative regulation of dopamine metabolic process	0.0261622
9088	threonine biosynthetic process	0.0261844
60574	intestinal epithelial cell maturation	0.0262019
45542	positive regulation of cholesterol biosynthetic process	0.0262125
43088	regulation of Cdc42 GTPase activity	0.0262327
10694	positive regulation of alkaline phosphatase activity	0.0263677
34755	iron ion transmembrane transport	0.0264682
15825	L-serine transport	0.0267401
7214	gamma-aminobutyric acid signaling pathway	0.0267563
42795	snRNA transcription from RNA polymerase II promoter	0.0269057
42796	snRNA transcription from RNA polymerase III promoter	0.0269057
32502	developmental process	0.0269059
10826	negative regulation of centrosome duplication	0.0270115
50975	sensory perception of touch	0.0270335
7190	activation of adenylate cyclase activity	0.0272531
72112	glomerular visceral epithelial cell differentiation	0.0273171
19307	mannose biosynthetic process	0.0274318
6696	ergosterol biosynthetic process	0.0274326
43320	natural killer cell degranulation	0.0275275
6116	NADH oxidation	0.0276471
2000987	positive regulation of behavioral fear response	0.0276965
43931	ossification involved in bone maturation	0.0278305
43551	regulation of phosphatidylinositol 3-kinase activity	0.0279548
60849	regulation of transcription involved in lymphatic endothelial cell fate commitment	0.0280519
30500	regulation of bone mineralization	0.0281018
6171	cAMP biosynthetic process	0.0282205
70358	actin polymerization-dependent cell motility	0.0282569
51932	synaptic transmission, GABAergic	0.0282661
50881	musculoskeletal movement	0.0285464
6694	steroid biosynthetic process	0.0287743
19276	UDP-N-acetylgalactosamine metabolic process	0.0287824
7185	transmembrane receptor protein tyrosine phosphatase signaling pathway	0.0289113
15813	L-glutamate transport	0.0289224
48845	venous blood vessel morphogenesis	0.0289461
50794	regulation of cellular process	0.0289965
48538	thymus development	0.0291373
46907	intracellular transport	0.029162
31623	receptor internalization	0.0292405
2329	pre-B cell differentiation	0.0293555
6479	protein methylation	0.0295446
6003	fructose 2,6-bisphosphate metabolic process	0.0295468
80009	mRNA methylation	0.0296413
51262	protein tetramerization	0.0296579
32212	positive regulation of telomere maintenance via telomerase	0.0296664
6944	cellular membrane fusion	0.0296803
60341	regulation of cellular localization	0.0299766
10572	positive regulation of platelet activation	0.0300093
46323	glucose import	0.0300594
43268	positive regulation of potassium ion transport	0.0301848
30857	negative regulation of epithelial cell differentiation	0.0302319
32959	inositol trisphosphate biosynthetic process	0.0302974
21696	cerebellar cortex morphogenesis	0.0303913
61025	membrane fusion	0.0303977
2066	columnar/cuboidal epithelial cell development	0.0305469
43584	nose development	0.0306953
14053	negative regulation of gamma-aminobutyric acid secretion	0.0307202
2026	regulation of the force of heart contraction	0.0307283
6801	superoxide metabolic process	0.030773
30213	hyaluronan biosynthetic process	0.0307832
42904	9-cis-retinoic acid biosynthetic process	0.0308407
40036	regulation of fibroblast growth factor receptor signaling pathway	0.0309254
86012	membrane depolarization involved in regulation of cardiac muscle cell action potential	0.0310775
45762	positive regulation of adenylate cyclase activity	0.0310962
6415	translational termination	0.0311457
55072	iron ion homeostasis	0.0313332
35621	ER to Golgi ceramide transport	0.0314026
1736	establishment of planar polarity	0.0314424
61299	retina vasculature morphogenesis in camera-type eye	0.0315728
10875	positive regulation of cholesterol efflux	0.0317791
31223	auditory behavior	0.0319143
43549	regulation of kinase activity	0.0321354
46835	carbohydrate phosphorylation	0.0321531
15986	ATP synthesis coupled proton transport	0.032222
33031	positive regulation of neutrophil apoptotic process	0.0322726
729	DNA double-strand break processing	0.0325158
7161	calcium-independent cell-matrix adhesion	0.0325349
9880	embryonic pattern specification	0.0326909
7205	protein kinase C-activating G-protein coupled receptor signaling pathway	0.0327614
45862	positive regulation of proteolysis	0.0327731
2366	leukocyte activation involved in immune response	0.0328683
71226	cellular response to molecule of fungal origin	0.0328683
8595	anterior/posterior axis specification, embryo	0.0328928
35774	positive regulation of insulin secretion involved in cellular response to glucose stimulus	0.0330194
71803	positive regulation of podosome assembly	0.0330275
7171	activation of transmembrane receptor protein tyrosine kinase activity	0.0330709
44344	cellular response to fibroblast growth factor stimulus	0.0332421
34421	post-translational protein acetylation	0.0333666
60045	positive regulation of cardiac muscle cell proliferation	0.0333679
6788	heme oxidation	0.0334313
43620	regulation of DNA-dependent transcription in response to stress	0.033461
1901339	regulation of store-operated calcium channel activity	0.0334952
48286	lung alveolus development	0.0335124
22406	membrane docking	0.0337212
15811	L-cystine transport	0.0338107
6481	C-terminal protein methylation	0.0339426
8015	blood circulation	0.0339471
30902	hindbrain development	0.033958
45744	negative regulation of G-protein coupled receptor protein signaling pathway	0.0340965
46931	pore complex assembly	0.0342755
48565	digestive tract development	0.0343559
71870	cellular response to catecholamine stimulus	0.0343844
19287	isopentenyl diphosphate biosynthetic process, mevalonate pathway	0.0344605
1920	negative regulation of receptor recycling	0.0345718
30913	paranodal junction assembly	0.0346169
6635	fatty acid beta-oxidation	0.0347124
97039	protein linear polyubiquitination	0.0347815
2000653	regulation of genetic imprinting	0.0348562
60067	cervix development	0.035077
30514	negative regulation of BMP signaling pathway	0.0353615
60324	face development	0.0355398
30382	sperm mitochondrion organization	0.0356292
71375	cellular response to peptide hormone stimulus	0.0357844
6261	DNA-dependent DNA replication	0.0357893
35278	negative regulation of translation involved in gene silencing by miRNA	0.0358462
35909	aorta morphogenesis	0.0361979
2000138	positive regulation of cell proliferation involved in heart morphogenesis	0.0363636
7243	intracellular protein kinase cascade	0.0364646
35083	cilium axoneme assembly	0.036674
2548	monocyte chemotaxis	0.0367856
1660	fever generation	0.0367921
21681	cerebellar granular layer development	0.0368536
32495	response to muramyl dipeptide	0.0368924
6900	membrane budding	0.0369145
48541	Peyer's patch development	0.0369805
2526	acute inflammatory response	0.0373324
14829	vascular smooth muscle contraction	0.0374842
46449	creatinine metabolic process	0.037638
1976	neurological system process involved in regulation of systemic arterial blood pressure	0.0376624
21526	medial motor column neuron differentiation	0.0376737
6266	DNA ligation	0.0378606
42770	signal transduction in response to DNA damage	0.0382372
8366	axon ensheathment	0.0382534
72108	positive regulation of mesenchymal to epithelial transition involved in metanephros morphogenesis	0.0382597
70307	lens fiber cell development	0.038298
48012	hepatocyte growth factor receptor signaling pathway	0.0383273
6467	protein thiol-disulfide exchange	0.0383421
43534	blood vessel endothelial cell migration	0.0383627
2000429	negative regulation of neutrophil aggregation	0.0384624
2000469	negative regulation of peroxidase activity	0.0384624
70664	negative regulation of leukocyte proliferation	0.0384624
16577	histone demethylation	0.0384661
48711	positive regulation of astrocyte differentiation	0.038548
51365	cellular response to potassium ion starvation	0.0385512
48609	multicellular organismal reproductive process	0.0385731
50732	negative regulation of peptidyl-tyrosine phosphorylation	0.0385815
43271	negative regulation of ion transport	0.0386497
70889	platelet alpha granule organization	0.0388009
38003	opioid receptor signaling pathway	0.0388462
32008	positive regulation of TOR signaling cascade	0.0388577
22615	protein to membrane docking	0.0389733
1922	B-1 B cell homeostasis	0.0392158
42908	xenobiotic transport	0.0393138
3016	respiratory system process	0.039325
43631	RNA polyadenylation	0.0394107
30505	inorganic diphosphate transport	0.0395684
3169	coronary vein morphogenesis	0.0396718
6662	glycerol ether metabolic process	0.0398688
17148	negative regulation of translation	0.0399329
7286	spermatid development	0.0399934
60688	regulation of morphogenesis of a branching structure	0.040148
60192	negative regulation of lipase activity	0.0402258
6760	folic acid-containing compound metabolic process	0.040305
50717	positive regulation of interleukin-1 alpha secretion	0.0403118
6600	creatine metabolic process	0.0404447
31662	positive regulation of cyclin-dependent protein kinase activity involved in G2/M	0.0405253
6549	isoleucine metabolic process	0.0407194
43281	regulation of cysteine-type endopeptidase activity involved in apoptotic process	0.0407536
35810	positive regulation of urine volume	0.0407808
71493	cellular response to UV-B	0.040844
46092	deoxycytidine metabolic process	0.0408567
3104	positive regulation of glomerular filtration	0.0408647
22008	neurogenesis	0.0408759
2000768	positive regulation of nephron tubule epithelial cell differentiation	0.04098
2687	positive regulation of leukocyte migration	0.0410039
61036	positive regulation of cartilage development	0.0410147
46883	regulation of hormone secretion	0.0410591
51310	metaphase plate congression	0.041104
51438	regulation of ubiquitin-protein ligase activity	0.0413188
45080	positive regulation of chemokine biosynthetic process	0.0413589
51495	positive regulation of cytoskeleton organization	0.0414983
17183	peptidyl-diphthamide biosynthetic process from peptidyl-histidine	0.0415753
10040	response to iron(II) ion	0.0416184
46889	positive regulation of lipid biosynthetic process	0.0416628
32011	ARF protein signal transduction	0.0416932
9954	proximal/distal pattern formation	0.0417279
1900740	positive regulation of protein insertion into mitochondrial membrane involved in apoptotic signaling pathway	0.0417776
44342	type B pancreatic cell proliferation	0.0419159
51466	positive regulation of corticotropin-releasing hormone secretion	0.042048
51482	elevation of cytosolic calcium ion concentration involved in phospholipase C-activating G-protein coupled signaling pathway	0.0420527
42322	negative regulation of circadian sleep/wake cycle, REM sleep	0.0421299
16338	calcium-independent cell-cell adhesion	0.0421394
1900086	positive regulation of peptidyl-tyrosine autophosphorylation	0.0421445
71356	cellular response to tumor necrosis factor	0.0422825
60999	positive regulation of dendritic spine development	0.0423144
45844	positive regulation of striated muscle tissue development	0.0424057
6879	cellular iron ion homeostasis	0.0425268
34392	negative regulation of smooth muscle cell apoptotic process	0.0426459
90169	regulation of spindle assembly	0.0426467
90234	regulation of kinetochore assembly	0.0426467
2268	follicular dendritic cell differentiation	0.0426834
19532	oxalate transport	0.0427625
31937	positive regulation of chromatin silencing	0.0428186
9249	protein lipoylation	0.043086
30574	collagen catabolic process	0.0431681
32147	activation of protein kinase activity	0.0432388
40032	post-embryonic body morphogenesis	0.0432917
2021	response to dietary excess	0.0433893
43086	negative regulation of catalytic activity	0.0436919
7141	male meiosis I	0.0437036
48312	intracellular distribution of mitochondria	0.0438425
14002	astrocyte development	0.0438493
72075	metanephric mesenchyme development	0.0440095
70072	vacuolar proton-transporting V-type ATPase complex assembly	0.0440241
31175	neuron projection development	0.0441983
35481	positive regulation of Notch signaling pathway involved in heart induction	0.0442871
2485	antigen processing and presentation of endogenous peptide antigen via MHC class I via ER pathway, TAP-dependent	0.0444141
71374	cellular response to parathyroid hormone stimulus	0.0446051
32006	regulation of TOR signaling cascade	0.0446077
6432	phenylalanyl-tRNA aminoacylation	0.0446178
71310	cellular response to organic substance	0.0447132
2000810	regulation of tight junction assembly	0.0447347
45603	positive regulation of endothelial cell differentiation	0.0450602
2000649	regulation of sodium ion transmembrane transporter activity	0.0450617
31047	gene silencing by RNA	0.0451417
6959	humoral immune response	0.0453913
1878	response to yeast	0.0454919
43374	CD8-positive, alpha-beta T cell differentiation	0.0455771
51646	mitochondrion localization	0.0457304
6154	adenosine catabolic process	0.0457454
32680	regulation of tumor necrosis factor production	0.0457902
60971	embryonic heart tube left/right pattern formation	0.0458661
5975	carbohydrate metabolic process	0.0459587
45347	negative regulation of MHC class II biosynthetic process	0.0461107
7399	nervous system development	0.0462556
7616	long-term memory	0.0462819
7202	activation of phospholipase C activity	0.0463212
42743	hydrogen peroxide metabolic process	0.0464253
21530	spinal cord oligodendrocyte cell fate specification	0.0464695
21529	spinal cord oligodendrocyte cell differentiation	0.0464695
9410	response to xenobiotic stimulus	0.0464818
2115	store-operated calcium entry	0.0464834
6971	hypotonic response	0.046652
16050	vesicle organization	0.0467891
14066	regulation of phosphatidylinositol 3-kinase cascade	0.0469964
34770	histone H4-K20 methylation	0.0470182
33539	fatty acid beta-oxidation using acyl-CoA dehydrogenase	0.0471219
46474	glycerophospholipid biosynthetic process	0.0471331
35038	female pronucleus assembly	0.0472676
71639	positive regulation of monocyte chemotactic protein-1 production	0.0473382
6684	sphingomyelin metabolic process	0.0473712
10906	regulation of glucose metabolic process	0.0474058
42516	regulation of tyrosine phosphorylation of Stat3 protein	0.0474296
51726	regulation of cell cycle	0.0475104
51835	positive regulation of synapse structural plasticity	0.0475642
40020	regulation of meiosis	0.0475658
7525	somatic muscle development	0.0476519
6303	double-strand break repair via nonhomologous end joining	0.0476669
34144	negative regulation of toll-like receptor 4 signaling pathway	0.0478155
2606	positive regulation of dendritic cell antigen processing and presentation	0.0480184
45750	positive regulation of S phase of mitotic cell cycle	0.0480432
2729	positive regulation of natural killer cell cytokine production	0.0482809
42461	photoreceptor cell development	0.0483776
1569	patterning of blood vessels	0.0484524
46949	fatty-acyl-CoA biosynthetic process	0.048709
244	assembly of spliceosomal tri-snRNP	0.0487177
6935	chemotaxis	0.049033
61144	alveolar secondary septum development	0.0490778
90398	cellular senescence	0.0492308
2000117	negative regulation of cysteine-type endopeptidase activity	0.0492788
21670	lateral ventricle development	0.049515
48245	eosinophil chemotaxis	0.0495269
