# Supplementary material for: The Aurora A-HP1γ pathway regulates gene expression and mitosis in cells from the sperm lineage
Source: BMC Dev Biol. 2015 May 29;15:23. doi: 10.1186/s12861-015-0073-x (PMC4448908; doi:10.1186/s12861-015-0073-x)
Supplement: Supplementary file 3 — Master processed data file from Affymetrix gene expression arrays with all of the genes and fold changes. [file 12861_2015_73_MOESM3_ESM.xlsx]

## Sheet: Sheet1
Column #	Transcript ID	gene_assignment	Gene Symbol	RefSeq	p-value(Groups)	p-value(EV vs. shHP1g)	Ratio(EV vs. shHP1g)	Fold-Change(EV vs. shHP1g)	Fold-Change(EV vs. shHP1g) (Description)	p-value(HP1g vs. shHP1g)	Ratio(HP1g vs. shHP1g)	Fold-Change(HP1g vs. shHP1g)	Fold-Change(HP1g vs. shHP1g) (Description)	p-value(S83A vs. shHP1g)	Ratio(S83A vs. shHP1g)	Fold-Change(S83A vs. shHP1g)	Fold-Change(S83A vs. shHP1g) (Description)	p-value(S83D vs. shHP1g)	Ratio(S83D vs. shHP1g)	Fold-Change(S83D vs. shHP1g)	Fold-Change(S83D vs. shHP1g) (Description)	p-value(shHP1g vs. shCTRL)	Ratio(shHP1g vs. shCTRL)	Fold-Change(shHP1g vs. shCTRL)	Fold-Change(shHP1g vs. shCTRL) (Description)	p-value(HP1g vs. EV)	Ratio(HP1g vs. EV)	Fold-Change(HP1g vs. EV)	Fold-Change(HP1g vs. EV) (Description)	p-value(S83A vs. EV)	Ratio(S83A vs. EV)	Fold-Change(S83A vs. EV)	Fold-Change(S83A vs. EV) (Description)	p-value(S83D vs. EV)	Ratio(S83D vs. EV)	Fold-Change(S83D vs. EV)	Fold-Change(S83D vs. EV) (Description)	F(Groups)	SS(Groups)	SS(Error)	F(Error)
9725	17490889	NR_038166 // 0610005C13Rik // RIKEN cDNA 0610005C13 gene // --- // 71661 /// NR_038165	0610005C13Rik	NR_038166	0.370968	0.104297	0.915022	-1.09287	EV down vs shHP1g	0.648417	0.976646	-1.02391	HP1g down vs shHP1g	0.645369	0.97643	-1.02414	S83A down vs shHP1g	0.0962265	0.912832	-1.09549	S83D down vs shHP1g	0.719191	1.01878	1.01878	shHP1g up vs shCTRL	0.221418	1.06735	1.06735	HP1g up vs EV	0.222898	1.06711	1.06711	S83A up vs EV	0.962946	0.997606	-1.0024	S83D down vs EV	1.1881	0.0473573	0.0956629	1
2124	17435963	NM_027855 // 0610007C21Rik // RIKEN cDNA 0610007C21 gene // 5 B1|5 // 381629 /// ENSMUS	0610007C21Rik	NM_027855	0.110462	0.082246	0.948709	-1.05406	EV down vs shHP1g	0.07256	0.946812	-1.05618	HP1g down vs shHP1g	0.754861	0.991169	-1.00891	S83A down vs shHP1g	0.0175549	0.926449	-1.07939	S83D down vs shHP1g	0.0815926	1.0542	1.0542	shHP1g up vs shCTRL	0.943725	0.998001	-1.002	HP1g down vs EV	0.140814	1.04476	1.04476	S83A up vs EV	0.409227	0.976536	-1.02403	S83D down vs EV	2.29702	0.0276439	0.0288832	1
12621	17443015	NM_027854 // 0610007L01Rik // RIKEN cDNA 0610007L01 gene // 5|5 F // 71667 /// BC033455	0610007L01Rik	NM_027854	0.670621	0.422994	1.02099	1.02099	EV up vs shHP1g	0.377543	1.02321	1.02321	HP1g up vs shHP1g	0.831316	0.994563	-1.00547	S83A down vs shHP1g	0.259476	1.03008	1.03008	S83D up vs shHP1g	0.385513	0.977699	-1.02281	shHP1g down vs shCTRL	0.932274	1.00218	1.00218	HP1g up vs EV	0.315621	0.974116	-1.02657	S83A down vs EV	0.729414	1.00891	1.00891	S83D up vs EV	0.644946	0.00631348	0.023494	1
27558	17316345	NR_038186 // 0610007N19Rik // RIKEN cDNA 0610007N19 // 15 B3.1 // 100616095	0610007N19Rik	NR_038186	3.6532e-08	2.93166e-05	0.759969	-1.31584	EV down vs shHP1g	6.61731e-05	0.777551	-1.28609	HP1g down vs shHP1g	0.000680716	0.825657	-1.21116	S83A down vs shHP1g	1.25863e-05	0.741191	-1.34918	S83D down vs shHP1g	9.06418e-06	0.733749	-1.36286	shHP1g down vs shCTRL	0.597909	1.02314	1.02314	HP1g up vs EV	0.0731755	1.08644	1.08644	S83A up vs EV	0.564457	0.975291	-1.02533	S83D down vs EV	62.2587	1.7324	0.066782	1
39057	17288118	NM_001013608 // 0610007P08Rik // RIKEN cDNA 0610007P08 gene // 13 B3|13 // 76251 /// EN	0610007P08Rik	NM_001013608	0.601302	0.916469	1.00356	1.00356	EV up vs shHP1g	0.649294	0.98464	-1.0156	HP1g down vs shHP1g	0.838474	1.00694	1.00694	S83A up vs shHP1g	0.302587	1.0364	1.0364	S83D up vs shHP1g	0.513001	1.02263	1.02263	shHP1g up vs shCTRL	0.576898	0.981146	-1.01922	HP1g down vs EV	0.921059	1.00336	1.00336	S83A up vs EV	0.35117	1.03272	1.03272	S83D up vs EV	0.750612	0.0129071	0.041269	1
29295	17282732	NM_021446 // 0610007P14Rik // RIKEN cDNA 0610007P14 gene // 12 D2|12 // 58520 /// ENSMU	0610007P14Rik	NM_021446	0.00134848	0.0278679	0.915809	-1.09193	EV down vs shHP1g	0.00759177	0.893479	-1.11922	HP1g down vs shHP1g	0.043128	0.923567	-1.08276	S83A down vs shHP1g	0.00012391	0.822424	-1.21592	S83D down vs shHP1g	0.770492	1.01055	1.01055	shHP1g up vs shCTRL	0.496096	0.975617	-1.02499	HP1g down vs EV	0.814483	1.00847	1.00847	S83A up vs EV	0.00992817	0.89803	-1.11355	S83D down vs EV	8.31068	0.160431	0.04633	1
15193	17334625	NM_026676 // 0610007P22Rik // RIKEN cDNA 0610007P22 gene // 17 A3.3|17 // 68327 /// NM_	0610007P22Rik	NM_026676	0.382709	0.92697	0.995974	-1.00404	EV down vs shHP1g	0.755278	0.98635	-1.01384	HP1g down vs shHP1g	0.744956	0.985755	-1.01445	S83A down vs shHP1g	0.346006	1.04318	1.04318	S83D up vs shHP1g	0.188818	1.06189	1.06189	shHP1g up vs shCTRL	0.825532	0.990337	-1.00976	HP1g down vs EV	0.814915	0.98974	-1.01037	S83A down vs EV	0.30373	1.0474	1.0474	S83D up vs EV	1.16047	0.0336487	0.0695899	1
31684	17394041	BC025862 // 0610008F07Rik // RIKEN cDNA 0610008F07 gene // 2 H2-H3|2 // 68314 /// NR_02	0610008F07Rik	BC025862	0.85505	0.732151	0.978398	-1.02208	EV down vs shHP1g	0.779295	0.982292	-1.01803	HP1g down vs shHP1g	0.491971	1.04518	1.04518	S83A up vs shHP1g	0.677066	0.973745	-1.02696	S83D down vs shHP1g	0.818272	0.985466	-1.01475	shHP1g down vs shCTRL	0.950233	1.00398	1.00398	HP1g up vs EV	0.310373	1.06825	1.06825	S83A up vs EV	0.940301	0.995244	-1.00478	S83D down vs EV	0.376908	0.0228617	0.145575	1
28274	17282281	NR_037995 // 0610009B14Rik // RIKEN cDNA 0610009B14 gene // 12 C3|12 // 68354	0610009B14Rik	NR_037995	0.637916	0.534596	1.02938	1.02938	EV up vs shHP1g	0.956574	0.997485	-1.00252	HP1g down vs shHP1g	0.405601	0.961716	-1.03981	S83A down vs shHP1g	0.380513	0.959607	-1.04209	S83D down vs shHP1g	0.971469	1.00166	1.00166	shHP1g up vs shCTRL	0.500307	0.969017	-1.03197	HP1g down vs EV	0.159115	0.934269	-1.07036	S83A down vs EV	0.147145	0.93222	-1.07271	S83D down vs EV	0.693981	0.0222176	0.0768355	1
37505	17262516	BC024353 // 0610009B22Rik // RIKEN cDNA 0610009B22 gene // 11 B1.3|11 // 66050 /// ENSM	0610009B22Rik	BC024353	0.012475	0.158064	0.95185	-1.05059	EV down vs shHP1g	0.315579	0.966252	-1.03493	HP1g down vs shHP1g	0.279014	0.963517	-1.03786	S83A down vs shHP1g	0.0992592	0.943117	-1.06031	S83D down vs shHP1g	0.0347242	0.924933	-1.08116	shHP1g down vs shCTRL	0.655048	1.01513	1.01513	HP1g up vs EV	0.716633	1.01226	1.01226	S83A up vs EV	0.78335	0.990825	-1.00926	S83D down vs EV	4.76571	0.0799327	0.0402539	1
13684	17273806	NM_025323 // 0610009D07Rik // RIKEN cDNA 0610009D07 gene // 12 A1.1|12 // 66055 /// ENS	0610009D07Rik	NM_025323	0.91631	0.354787	0.972366	-1.02842	EV down vs shHP1g	0.340723	0.971529	-1.02931	HP1g down vs shHP1g	0.454608	0.977753	-1.02275	S83A down vs shHP1g	0.543744	0.981971	-1.01836	S83D down vs shHP1g	0.38498	1.0266	1.0266	shHP1g up vs shCTRL	0.976867	0.999138	-1.00086	HP1g down vs EV	0.852686	1.00554	1.00554	S83A up vs EV	0.741479	1.00988	1.00988	S83D up vs EV	0.278146	0.00368035	0.0317561	1
31317	17368322	BC023886 // 0610009E02Rik // RIKEN cDNA 0610009E02 gene // --- // 100125929	0610009E02Rik	BC023886	0.385189	0.53299	1.0426	1.0426	EV up vs shHP1g	0.782763	1.01849	1.01849	HP1g up vs shHP1g	0.391702	0.943895	-1.05944	S83A down vs shHP1g	0.186263	0.912925	-1.09538	S83D down vs shHP1g	0.887254	1.00946	1.00946	shHP1g up vs shCTRL	0.725139	0.976881	-1.02367	HP1g down vs EV	0.151821	0.905331	-1.10457	S83A down vs EV	0.0635542	0.875627	-1.14204	S83D down vs EV	1.15473	0.0761165	0.158201	1
33240	17259311	NR_038126 // 0610009L18Rik // RIKEN cDNA 0610009L18 gene // 11|11 // 66838	0610009L18Rik	NR_038126	0.531273	0.671598	1.03353	1.03353	EV up vs shHP1g	0.76426	1.02355	1.02355	HP1g up vs shHP1g	0.875876	1.01218	1.01218	S83A up vs shHP1g	0.67536	0.967953	-1.03311	S83D down vs shHP1g	0.152045	0.890413	-1.12307	shHP1g down vs shCTRL	0.900454	0.990352	-1.00974	HP1g down vs EV	0.788004	0.979349	-1.02109	S83A down vs EV	0.404641	0.936555	-1.06774	S83D down vs EV	0.865904	0.0778351	0.215733	1
1303	17349979	NM_024179 // 0610009O20Rik // RIKEN cDNA 0610009O20 gene // 18 B3|18 // 66839 /// ENSMU	0610009O20Rik	NM_024179	0.673426	0.845496	1.00862	1.00862	EV up vs shHP1g	0.412027	0.964048	-1.03729	HP1g down vs shHP1g	0.549379	1.02689	1.02689	S83A up vs shHP1g	0.924042	1.0042	1.0042	S83D up vs shHP1g	0.468354	0.968252	-1.03279	shHP1g down vs shCTRL	0.314842	0.955813	-1.04623	HP1g down vs EV	0.684108	1.01812	1.01812	S83A up vs EV	0.920627	0.995626	-1.00439	S83D down vs EV	0.640796	0.0185655	0.0695341	1
8002	17380427	NM_001177543 // 0610010B08Rik // RIKEN cDNA 0610010B08 gene // 2 H4|2 // 100039060 ///	0610010B08Rik	NM_001177543	0.0365518	0.0261247	0.96801	-1.03305	EV down vs shHP1g	0.172542	1.01877	1.01877	HP1g up vs shHP1g	0.580112	0.992737	-1.00732	S83A down vs shHP1g	0.80695	1.00321	1.00321	S83D up vs shHP1g	0.542129	1.00808	1.00808	shHP1g up vs shCTRL	0.00180458	1.05244	1.05244	HP1g up vs EV	0.072674	1.02554	1.02554	S83A up vs EV	0.0164684	1.03636	1.03636	S83D up vs EV	3.4509	0.00885357	0.0061574	1
8022	17380434	NM_001177543 // 0610010B08Rik // RIKEN cDNA 0610010B08 gene // 2 H4|2 // 100039060 ///	0610010B08Rik	NM_001177543	0.0365518	0.0261247	0.96801	-1.03305	EV down vs shHP1g	0.172542	1.01877	1.01877	HP1g up vs shHP1g	0.580112	0.992737	-1.00732	S83A down vs shHP1g	0.80695	1.00321	1.00321	S83D up vs shHP1g	0.542129	1.00808	1.00808	shHP1g up vs shCTRL	0.00180458	1.05244	1.05244	HP1g up vs EV	0.072674	1.02554	1.02554	S83A up vs EV	0.0164684	1.03636	1.03636	S83D up vs EV	3.4509	0.00885357	0.0061574	1
34832	17395260	NM_001177543 // 0610010B08Rik // RIKEN cDNA 0610010B08 gene // 2 H4|2 // 100039060 ///	0610010B08Rik	NM_001177543	0.0462747	0.120481	0.974778	-1.02587	EV down vs shHP1g	0.0516405	1.03357	1.03357	HP1g up vs shHP1g	0.589321	1.00851	1.00851	S83A up vs shHP1g	0.405103	1.01328	1.01328	S83D up vs shHP1g	0.409591	0.987026	-1.01314	shHP1g down vs shCTRL	0.00238587	1.06032	1.06032	HP1g up vs EV	0.0459302	1.03461	1.03461	S83A up vs EV	0.0262077	1.03949	1.03949	S83D up vs EV	3.1897	0.0116304	0.00875096	1
8083	17380454	NM_001177543 // 0610010B08Rik // RIKEN cDNA 0610010B08 gene // 2 H4|2 // 100039060 ///	0610010B08Rik	NM_001177543	0.0959142	0.370679	0.982538	-1.01777	EV down vs shHP1g	0.0690918	1.03854	1.03854	HP1g up vs shHP1g	0.317748	1.01994	1.01994	S83A up vs shHP1g	0.103769	1.03391	1.03391	S83D up vs shHP1g	0.333719	0.981103	-1.01926	shHP1g down vs shCTRL	0.0126878	1.057	1.057	HP1g up vs EV	0.072042	1.03807	1.03807	S83A up vs EV	0.0196515	1.05228	1.05228	S83D up vs EV	2.43505	0.0136381	0.0134418	1
35025	17395345	NM_001177543 // 0610010B08Rik // RIKEN cDNA 0610010B08 gene // 2 H4|2 // 100039060 ///	0610010B08Rik	NM_001177543	0.10588	0.216209	0.981258	-1.0191	EV down vs shHP1g	0.121457	1.02445	1.02445	HP1g up vs shHP1g	0.650284	1.00676	1.00676	S83A up vs shHP1g	0.394147	1.01289	1.01289	S83D up vs shHP1g	0.481593	1.01058	1.01058	shHP1g up vs shCTRL	0.0116559	1.04402	1.04402	HP1g up vs EV	0.102032	1.02599	1.02599	S83A up vs EV	0.0490688	1.03224	1.03224	S83D up vs EV	2.33818	0.00766648	0.00786919	1
35192	17261069	NM_027860 // 0610010F05Rik // RIKEN cDNA 0610010F05 gene // 11|11 A3.3 // 71675 /// ENS	0610010F05Rik	NM_027860	0.268306	0.747141	1.01803	1.01803	EV up vs shHP1g	0.435541	0.957259	-1.04465	HP1g down vs shHP1g	0.207435	0.930387	-1.07482	S83A down vs shHP1g	0.124696	0.914492	-1.0935	S83D down vs shHP1g	0.767769	0.983776	-1.01649	shHP1g down vs shCTRL	0.277886	0.940309	-1.06348	HP1g down vs EV	0.122298	0.913913	-1.0942	S83A down vs EV	0.0710173	0.8983	-1.11321	S83D down vs EV	1.47575	0.0675453	0.109848	1
333	17265175	NM_001177601 // 0610010K14Rik // RIKEN cDNA 0610010K14 gene // 11 B3|11 // 104457 /// N	0610010K14Rik	NM_001177601	0.0264956	0.120324	0.950177	-1.05244	EV down vs shHP1g	0.0180211	0.919747	-1.08726	HP1g down vs shHP1g	0.364335	1.02924	1.02924	S83A up vs shHP1g	0.280695	0.966065	-1.03513	S83D down vs shHP1g	0.738069	0.989594	-1.01052	shHP1g down vs shCTRL	0.307814	0.967974	-1.03309	HP1g down vs EV	0.0225865	1.0832	1.0832	S83A up vs EV	0.597342	1.01672	1.01672	S83D up vs EV	3.82216	0.0557277	0.0349924	1
480	17349634	NM_001081365 // 0610010O12Rik // RIKEN cDNA 0610010O12 gene // 18|18 B3 // 66060 /// EN	0610010O12Rik	NM_001081365	0.956563	0.904445	1.00364	1.00364	EV up vs shHP1g	0.953368	0.998231	-1.00177	HP1g down vs shHP1g	0.428911	1.02457	1.02457	S83A up vs shHP1g	0.880725	1.00456	1.00456	S83D up vs shHP1g	0.820599	0.993151	-1.0069	shHP1g down vs shCTRL	0.858374	0.994609	-1.00542	HP1g down vs EV	0.499627	1.02085	1.02085	S83A up vs EV	0.976037	1.00091	1.00091	S83D up vs EV	0.199478	0.00273761	0.0329373	1
15626	17334819	NM_026686 // 0610011F06Rik // RIKEN cDNA 0610011F06 gene // 17 A3.3|17 // 68347 /// ENS	0610011F06Rik	NM_026686	1.63239e-05	0.000634736	0.836456	-1.19552	EV down vs shHP1g	0.000143518	0.80792	-1.23775	HP1g down vs shHP1g	0.00503887	0.874959	-1.14291	S83A down vs shHP1g	1.09056e-05	0.755203	-1.32415	S83D down vs shHP1g	0.302826	0.958872	-1.04289	shHP1g down vs shCTRL	0.39107	0.965885	-1.03532	HP1g down vs EV	0.271104	1.04603	1.04603	S83A up vs EV	0.0224043	0.902861	-1.10759	S83D down vs EV	20.6299	0.49006	0.0570117	1
6246	17378628	NM_001164818 // 0610011L14Rik // RIKEN cDNA 0610011L14 gene // 2|2 H2 // 68295 /// ENSM	0610011L14Rik	NM_001164818	0.00325581	0.00582272	1.10755	1.10755	EV up vs shHP1g	0.0245796	1.0816	1.0816	HP1g up vs shHP1g	0.0125292	1.09368	1.09368	S83A up vs shHP1g	0.00125138	1.1365	1.1365	S83D up vs shHP1g	0.788713	1.0084	1.0084	shHP1g up vs shCTRL	0.452326	0.976564	-1.024	HP1g down vs EV	0.687012	0.987475	-1.01268	S83A down vs EV	0.414566	1.02614	1.02614	S83D up vs EV	6.75261	0.0982516	0.0349204	1
8931	17329774	NR_027897 // 0610012G03Rik // RIKEN cDNA 0610012G03 gene // 16 B2|16 // 106264 /// BC02	0610012G03Rik	NR_027897	0.715347	0.391237	0.970863	-1.03001	EV down vs shHP1g	0.735706	0.98858	-1.01155	HP1g down vs shHP1g	0.954289	0.998056	-1.00195	S83A down vs shHP1g	0.209637	0.956885	-1.04506	S83D down vs shHP1g	0.362034	1.032	1.032	shHP1g up vs shCTRL	0.596424	1.01825	1.01825	HP1g up vs EV	0.422238	1.02801	1.02801	S83A up vs EV	0.67044	0.985603	-1.01461	S83D down vs EV	0.579583	0.00999965	0.0414076	1
39712	17373930	NM_028747 // 0610012H03Rik // RIKEN cDNA 0610012H03 gene // 2 E3|2 // 74088 /// ENSMUST	0610012H03Rik	NM_028747	0.337684	0.098281	1.05585	1.05585	EV up vs shHP1g	0.352874	1.02974	1.02974	HP1g up vs shHP1g	0.85697	0.994432	-1.0056	S83A down vs shHP1g	0.181284	1.04397	1.04397	S83D up vs shHP1g	0.738175	0.989681	-1.01043	shHP1g down vs shCTRL	0.424922	0.975268	-1.02536	HP1g down vs EV	0.0715225	0.941832	-1.06176	S83A down vs EV	0.71546	0.988747	-1.01138	S83D down vs EV	1.27142	0.0182432	0.0344369	1
633	17459614	NM_026696 // 0610030E20Rik // RIKEN cDNA 0610030E20 gene // 6 C3|6 // 68364 /// ENSMUST	0610030E20Rik	NM_026696	0.0639692	0.010308	1.08418	1.08418	EV up vs shHP1g	0.0269031	1.06934	1.06934	HP1g up vs shHP1g	0.027252	1.06914	1.06914	S83A up vs shHP1g	0.0460926	1.06095	1.06095	S83D up vs shHP1g	0.00540222	0.913853	-1.09427	shHP1g down vs shCTRL	0.613813	0.986313	-1.01388	HP1g down vs EV	0.609074	0.986129	-1.01407	S83A down vs EV	0.431471	0.978578	-1.02189	S83D down vs EV	2.84515	0.0314276	0.0265104	1
13087	17467727	NM_026696 // 0610030E20Rik // RIKEN cDNA 0610030E20 gene // 6 C3|6 // 68364 /// ENSMUST	0610030E20Rik	NM_026696	0.123582	0.194344	0.950393	-1.0522	EV down vs shHP1g	0.0597444	0.925945	-1.07998	HP1g down vs shHP1g	0.0605604	0.926208	-1.07967	S83A down vs shHP1g	0.111004	0.938308	-1.06575	S83D down vs shHP1g	0.779452	0.989456	-1.01066	shHP1g down vs shCTRL	0.494792	0.974276	-1.0264	HP1g down vs EV	0.499407	0.974553	-1.02611	S83A down vs EV	0.735516	0.987285	-1.01288	S83D down vs EV	2.18899	0.0468077	0.0513198	1
40572	17399033	NM_020003 // 0610031J06Rik // RIKEN cDNA 0610031J06 gene // 3 F1|3 // 56700 /// ENSMUST	0610031J06Rik	NM_020003	0.0433514	0.22074	0.95228	-1.05011	EV down vs shHP1g	0.0288031	0.910302	-1.09854	HP1g down vs shHP1g	0.722443	0.98633	-1.01386	S83A down vs shHP1g	0.14812	0.943172	-1.06025	S83D down vs shHP1g	0.283016	0.958351	-1.04346	shHP1g down vs shCTRL	0.256645	0.955918	-1.04611	HP1g down vs EV	0.371606	1.03576	1.03576	S83A up vs EV	0.803867	0.990436	-1.00966	S83D down vs EV	3.26107	0.0729299	0.0536731	1
666	17410672	NR_045760 // 0610031O16Rik // RIKEN cDNA 0610031O16 gene // 3|3 // 68369 /// BC046436 /	0610031O16Rik	NR_045760	0.166008	0.0523511	1.14045	1.14045	EV up vs shHP1g	0.759947	1.01926	1.01926	HP1g up vs shHP1g	0.283008	1.07101	1.07101	S83A up vs shHP1g	0.662691	1.02767	1.02767	S83D up vs shHP1g	0.0406639	0.869358	-1.15027	shHP1g down vs shCTRL	0.0905423	0.893738	-1.1189	HP1g down vs EV	0.323709	0.939115	-1.06483	S83A down vs EV	0.113749	0.901111	-1.10974	S83D down vs EV	1.91136	0.111163	0.139582	1
11472	17416576	BC019215 // 0610037L13Rik // RIKEN cDNA 0610037L13 gene // 4 C7|4 // 74098 /// ENSMUST0	0610037L13Rik	BC019215	0.00067597	0.827982	0.994518	-1.00551	EV down vs shHP1g	0.976058	0.999242	-1.00076	HP1g down vs shHP1g	0.988911	1.00035	1.00035	S83A up vs shHP1g	0.000596217	0.892078	-1.12098	S83D down vs shHP1g	0.062624	0.950475	-1.05211	shHP1g down vs shCTRL	0.851379	1.00475	1.00475	HP1g up vs EV	0.817203	1.00587	1.00587	S83A up vs EV	0.000877577	0.896995	-1.11483	S83D down vs EV	9.69805	0.092739	0.0229503	1
5751	17328411	ENSMUST00000023357 // 0610037P05Rik // RIKEN cDNA 0610037P05 gene // 16|16 B1 // 66086	0610037P05Rik	ENSMUST00000023357	0.754075	0.562771	1.01436	1.01436	EV up vs shHP1g	0.545171	1.01503	1.01503	HP1g up vs shHP1g	0.839536	1.00497	1.00497	S83A up vs shHP1g	0.797822	0.993743	-1.0063	S83D down vs shHP1g	0.496455	1.01695	1.01695	shHP1g up vs shCTRL	0.978554	1.00066	1.00066	HP1g up vs EV	0.70462	0.990739	-1.00935	S83A down vs EV	0.408172	0.97967	-1.02075	S83D down vs EV	0.523909	0.00469631	0.0215135	1
12296	17502646	NR_028125 // 0610038B21Rik // RIKEN cDNA 0610038B21 gene // 8|8 // 70345 /// AK166159 /	0610038B21Rik	NR_028125	0.0651329	0.615936	0.972354	-1.02843	EV down vs shHP1g	0.737895	1.01882	1.01882	HP1g up vs shHP1g	0.180777	0.925554	-1.08043	S83A down vs shHP1g	0.0636695	0.894744	-1.11764	S83D down vs shHP1g	0.248647	0.93612	-1.06824	shHP1g down vs shCTRL	0.407988	1.04779	1.04779	HP1g up vs EV	0.382743	0.95187	-1.05056	S83A down vs EV	0.152458	0.920184	-1.08674	S83D down vs EV	2.82642	0.130773	0.111044	1
29884	17343070	NR_045447 // 0610038L08Rik // RIKEN cDNA 0610038L08 gene // 17 A3.3|17 // 74092	0610038L08Rik	NR_045447	0.414093	0.746176	1.02426	1.02426	EV up vs shHP1g	0.53868	0.955235	-1.04686	HP1g down vs shHP1g	0.174178	1.11019	1.11019	S83A up vs shHP1g	0.711805	1.02775	1.02775	S83D up vs shHP1g	0.675134	1.03157	1.03157	shHP1g up vs shCTRL	0.354009	0.932611	-1.07226	HP1g down vs EV	0.287369	1.0839	1.0839	S83A up vs EV	0.963229	1.00341	1.00341	S83D up vs EV	1.09043	0.089134	0.196181	1
7602	17379300	NR_028113 // 0610039K10Rik // RIKEN cDNA 0610039K10 gene // 2 H3|2 // 68386	0610039K10Rik	NR_028113	0.148253	0.127043	0.893023	-1.11979	EV down vs shHP1g	0.728672	0.975791	-1.02481	HP1g down vs shHP1g	0.868295	0.988377	-1.01176	S83A down vs shHP1g	0.108357	0.887167	-1.12718	S83D down vs shHP1g	0.408791	0.942641	-1.06085	shHP1g down vs shCTRL	0.223249	1.09268	1.09268	HP1g up vs EV	0.167266	1.10678	1.10678	S83A up vs EV	0.925626	0.993443	-1.0066	S83D down vs EV	2.01673	0.149933	0.178427	1
14555	17444304	NR_027874 // 0610040B10Rik // RIKEN cDNA 0610040B10 gene // 5 G2|5 // 67672	0610040B10Rik	NR_027874	0.260406	0.128938	0.939905	-1.06394	EV down vs shHP1g	0.0886288	0.931992	-1.07297	HP1g down vs shHP1g	0.0642484	0.92547	-1.08053	S83A down vs shHP1g	0.80907	0.990655	-1.00943	S83D down vs shHP1g	0.440156	1.03081	1.03081	shHP1g up vs shCTRL	0.827723	0.991581	-1.00849	HP1g down vs EV	0.691038	0.984642	-1.0156	S83A down vs EV	0.191704	1.05399	1.05399	S83D up vs EV	1.50244	0.0338847	0.0541275	1
16505	17469589	NR_040757 // 0610040F04Rik // RIKEN cDNA 0610040F04 gene // 6 E2|6 // 75394 /// NR_0407	0610040F04Rik	NR_040757	0.749747	0.508242	0.953151	-1.04915	EV down vs shHP1g	0.344627	0.933117	-1.07168	HP1g down vs shHP1g	0.782247	0.980307	-1.02009	S83A down vs shHP1g	0.987574	0.998882	-1.00112	S83D down vs shHP1g	0.664789	0.969227	-1.03175	shHP1g down vs shCTRL	0.767895	0.978981	-1.02147	HP1g down vs EV	0.696727	1.02849	1.02849	S83A up vs EV	0.518003	1.04798	1.04798	S83D up vs EV	0.53011	0.0409701	0.185486	1
4536	17437598	BC004797 // 0610040J01Rik // RIKEN cDNA 0610040J01 gene // 5 C3.1|5 // 76261 /// NM_029	0610040J01Rik	BC004797	0.667539	0.693767	1.02064	1.02064	EV up vs shHP1g	0.527384	0.967574	-1.03351	HP1g down vs shHP1g	0.484451	1.03721	1.03721	S83A up vs shHP1g	0.674265	1.02206	1.02206	S83D up vs shHP1g	0.360027	0.952946	-1.04938	shHP1g down vs shCTRL	0.312526	0.948009	-1.05484	HP1g down vs EV	0.755893	1.01624	1.01624	S83A up vs EV	0.978588	1.00139	1.00139	S83D up vs EV	0.649515	0.0260039	0.0960863	1
10577	17415922	NR_040640 // 0610043K17Rik // RIKEN cDNA 0610043K17 gene // 4|4 // 68400 /// NR_040640	0610043K17Rik	NR_040640	0.195509	0.759799	1.03524	1.03524	EV up vs shHP1g	0.123657	0.832486	-1.20122	HP1g down vs shHP1g	0.275505	1.13486	1.13486	S83A up vs shHP1g	0.663446	1.05064	1.05064	S83D up vs shHP1g	0.812873	1.02716	1.02716	shHP1g up vs shCTRL	0.0725332	0.804146	-1.24355	HP1g down vs EV	0.422875	1.09623	1.09623	S83A up vs EV	0.896144	1.01487	1.01487	S83D up vs EV	1.76104	0.33703	0.459315	1
13919	17443818	NM_001081108 // 0910001L09Rik // RIKEN cDNA 0910001L09 gene // 5 G2|5 // 66096 /// ENSM	0910001L09Rik	NM_001081108	0.184545	0.038707	0.898542	-1.11291	EV down vs shHP1g	0.923143	1.00455	1.00455	HP1g up vs shHP1g	0.169028	0.934764	-1.06979	S83A down vs shHP1g	0.158901	0.933099	-1.0717	S83D down vs shHP1g	0.180474	1.06775	1.06775	shHP1g up vs shCTRL	0.032354	1.11798	1.11798	HP1g up vs EV	0.408043	1.04031	1.04031	S83A up vs EV	0.428929	1.03846	1.03846	S83D up vs EV	1.81382	0.0601628	0.079606	1
34810	17395251	NM_001099327 // 100043387 // predicted gene, 100043387 // 2 H4|2 // 100043387 /// ENSMU	100043387	NM_001099327	0.112619	0.338463	0.987443	-1.01272	EV down vs shHP1g	0.0582414	1.02689	1.02689	HP1g up vs shHP1g	0.823395	1.0029	1.0029	S83A up vs shHP1g	0.230913	1.01612	1.01612	S83D up vs shHP1g	0.702981	0.995062	-1.00496	shHP1g down vs shCTRL	0.00935914	1.03994	1.03994	HP1g up vs EV	0.244049	1.01565	1.01565	S83A up vs EV	0.0432889	1.02905	1.02905	S83D up vs EV	2.27831	0.00571362	0.0060188	1
8222	17380509	NM_001099327 // 100043387 // predicted gene, 100043387 // 2 H4|2 // 100043387 /// ENSMU	100043387	NM_001099327	0.153368	0.498617	1.06529	1.06529	EV up vs shHP1g	0.178981	1.13812	1.13812	HP1g up vs shHP1g	0.0572708	1.20996	1.20996	S83A up vs shHP1g	0.104617	1.17249	1.17249	S83D up vs shHP1g	0.0165805	0.777103	-1.28683	shHP1g down vs shCTRL	0.479651	1.06836	1.06836	HP1g up vs EV	0.185401	1.1358	1.1358	S83A up vs EV	0.310944	1.10063	1.10063	S83D up vs EV	1.985	0.254567	0.307789	1
26233	17450947	AK003103 // 1010001B22Rik // RIKEN cDNA 1010001B22 gene // 5|5 // 75403 /// AK003103 //	1010001B22Rik	AK003103	0.815536	0.405409	0.951162	-1.05135	EV down vs shHP1g	0.310147	0.940324	-1.06346	HP1g down vs shHP1g	0.938996	0.995472	-1.00455	S83A down vs shHP1g	0.944889	0.99591	-1.00411	S83D down vs shHP1g	0.496649	1.04155	1.04155	shHP1g up vs shCTRL	0.846846	0.988605	-1.01153	HP1g down vs EV	0.448138	1.04659	1.04659	S83A up vs EV	0.44388	1.04705	1.04705	S83D up vs EV	0.435453	0.0229181	0.126313	1
3760	17352697	AK033147 // 1010001N08Rik // RIKEN cDNA 1010001N08 gene // 18 A1|18 // 68434 /// AK0031	1010001N08Rik	AK033147	0.000175184	0.00355106	0.861971	-1.16013	EV down vs shHP1g	0.0129244	0.88705	-1.12733	HP1g down vs shHP1g	0.00298023	0.858586	-1.16471	S83A down vs shHP1g	0.000115993	0.794401	-1.25881	S83D down vs shHP1g	0.260301	0.952607	-1.04975	shHP1g down vs shCTRL	0.498552	1.02909	1.02909	HP1g up vs EV	0.925307	0.996073	-1.00394	S83A down vs EV	0.0703085	0.92161	-1.08506	S83D down vs EV	12.9114	0.340386	0.0632717	1
22876	17254300	NM_183249 // 1100001G20Rik // RIKEN cDNA 1100001G20 gene // 11 C|11 // 66107 /// ENSMUS	1100001G20Rik	NM_183249	0.52995	0.505463	0.940548	-1.06321	EV down vs shHP1g	0.68819	1.0374	1.0374	HP1g up vs shHP1g	0.707854	1.03486	1.03486	S83A up vs shHP1g	0.264894	0.900843	-1.11007	S83D down vs shHP1g	0.468217	1.06917	1.06917	shHP1g up vs shCTRL	0.293894	1.10297	1.10297	HP1g up vs EV	0.305559	1.10027	1.10027	S83A up vs EV	0.637745	0.957786	-1.04407	S83D down vs EV	0.86819	0.108044	0.298672	1
38356	17457430	NM_025363 // 1110001J03Rik // RIKEN cDNA 1110001J03 gene // 6 B1|6 // 66117 /// ENSMUST	1110001J03Rik	NM_025363	0.727167	0.619522	1.02399	1.02399	EV up vs shHP1g	0.924098	0.995485	-1.00454	HP1g down vs shHP1g	0.623571	1.0237	1.0237	S83A up vs shHP1g	0.513405	0.969163	-1.03182	S83D down vs shHP1g	0.509782	1.0321	1.0321	shHP1g up vs shCTRL	0.555181	0.972166	-1.02863	HP1g down vs EV	0.995354	0.999723	-1.00028	S83A down vs EV	0.259658	0.94646	-1.05657	S83D down vs EV	0.562534	0.0189941	0.0810365	1
26058	17281099	NM_134054 // 1110002B05Rik // RIKEN cDNA 1110002B05 gene // 12 C1|12 // 104725 /// ENSM	1110002B05Rik	NM_134054	0.667242	0.687248	0.973037	-1.02771	EV down vs shHP1g	0.488931	1.04844	1.04844	HP1g up vs shHP1g	0.956924	0.996352	-1.00366	S83A down vs shHP1g	0.273397	1.07903	1.07903	S83D up vs shHP1g	0.880794	0.9899	-1.0102	shHP1g down vs shCTRL	0.282011	1.0775	1.0775	HP1g up vs EV	0.727039	1.02396	1.02396	S83A up vs EV	0.144648	1.10893	1.10893	S83D up vs EV	0.649956	0.0445489	0.164499	1
29911	17403039	AK003290 // 1110002E22Rik // RIKEN cDNA 1110002E22 gene // 3 G3|3 // 100039528	1110002E22Rik	AK003290	0.579094	0.578029	1.03185	1.03185	EV up vs shHP1g	0.730992	1.01949	1.01949	HP1g up vs shHP1g	0.473528	0.960234	-1.04141	S83A down vs shHP1g	0.84093	0.988816	-1.01131	S83D down vs shHP1g	0.311007	1.05972	1.05972	shHP1g up vs shCTRL	0.82969	0.988017	-1.01213	HP1g down vs EV	0.214138	0.930595	-1.07458	S83A down vs EV	0.452275	0.958295	-1.04352	S83D down vs EV	0.786063	0.0368964	0.112652	1
2026	17241618	AK137587 // 1110002J07Rik // RIKEN cDNA 1110002J07 gene // 10|10 // 68488	1110002J07Rik	AK137587	0.426415	0.781617	0.97825	-1.02223	EV down vs shHP1g	0.253197	0.911106	-1.09757	HP1g down vs shHP1g	0.517462	1.05309	1.05309	S83A up vs shHP1g	0.44207	1.0636	1.0636	S83D up vs shHP1g	0.784551	1.02192	1.02192	shHP1g up vs shCTRL	0.37733	0.931363	-1.07369	HP1g down vs EV	0.36066	1.0765	1.0765	S83A up vs EV	0.30202	1.08725	1.08725	S83D up vs EV	1.0643	0.0999503	0.225389	1
25269	17279749	NR_030694 // 1110002L01Rik // RIKEN cDNA 1110002L01 gene // 12 A1.1|12 // 100043040 ///	1110002L01Rik	NR_030694	0.0175329	0.215442	1.06849	1.06849	EV up vs shHP1g	0.394698	1.04573	1.04573	HP1g up vs shHP1g	0.774541	1.01495	1.01495	S83A up vs shHP1g	0.00907966	1.17042	1.17042	S83D up vs shHP1g	0.220828	1.06761	1.06761	shHP1g up vs shCTRL	0.678343	0.9787	-1.02176	HP1g down vs EV	0.330218	0.949893	-1.05275	S83A down vs EV	0.0972472	1.09539	1.09539	S83D up vs EV	4.32579	0.173273	0.096134	1
2853	17266672	NM_183275 // 1110002N22Rik // RIKEN cDNA 1110002N22 gene // 11 B5|11 47.23 cM // 68550	1110002N22Rik	NM_183275	0.867309	0.610356	1.028	1.028	EV up vs shHP1g	0.291251	1.05999	1.05999	HP1g up vs shHP1g	0.404679	1.04664	1.04664	S83A up vs shHP1g	0.471002	1.04006	1.04006	S83D up vs shHP1g	0.279625	0.941995	-1.06158	shHP1g down vs shCTRL	0.572145	1.03112	1.03112	HP1g up vs EV	0.739363	1.01813	1.01813	S83A up vs EV	0.828714	1.01174	1.01174	S83D up vs EV	0.35817	0.0155711	0.104338	1
22342	17448324	BC009097 // 1110003E01Rik // RIKEN cDNA 1110003E01 gene // 5 C3.1|5 // 68552 /// ENSMUS	1110003E01Rik	BC009097	3.99534e-05	5.12779e-05	0.877432	-1.13969	EV down vs shHP1g	0.000575008	0.905806	-1.10399	HP1g down vs shHP1g	0.00181427	0.918489	-1.08875	S83A down vs shHP1g	0.000903822	0.910844	-1.09788	S83D down vs shHP1g	0.195744	0.97118	-1.02967	shHP1g down vs shCTRL	0.161746	1.03234	1.03234	HP1g up vs EV	0.0533475	1.04679	1.04679	S83A up vs EV	0.105446	1.03808	1.03808	S83D up vs EV	17.3572	0.123432	0.017067	1
11250	17332038	NM_026502 // 1110004E09Rik // RIKEN cDNA 1110004E09 gene // 16 C3.3|16 // 68001 /// ENS	1110004E09Rik	NM_026502	0.0381163	0.00867488	1.13178	1.13178	EV up vs shHP1g	0.0512728	1.08936	1.08936	HP1g up vs shHP1g	0.188513	1.05667	1.05667	S83A up vs shHP1g	0.00769361	1.13468	1.13468	S83D up vs shHP1g	0.511375	0.973596	-1.02712	shHP1g down vs shCTRL	0.352971	0.962516	-1.03894	HP1g down vs EV	0.108001	0.933637	-1.07108	S83A down vs EV	0.949515	1.00256	1.00256	S83D up vs EV	3.40383	0.0830607	0.0585651	1
37116	17482083	ENSMUST00000032899 // 1110004F10Rik // RIKEN cDNA 1110004F10 gene // 7|7 F3 // 56372 //	1110004F10Rik	ENSMUST00000032899	0.587359	0.859372	1.00379	1.00379	EV up vs shHP1g	0.614009	1.01087	1.01087	HP1g up vs shHP1g	0.471956	1.01563	1.01563	S83A up vs shHP1g	0.462533	1.01597	1.01597	S83D up vs shHP1g	0.391533	1.01873	1.01873	shHP1g up vs shCTRL	0.7421	1.00706	1.00706	HP1g up vs EV	0.584678	1.0118	1.0118	S83A up vs EV	0.574	1.01214	1.01214	S83D up vs EV	0.772761	0.00525873	0.0163323	1
31789	17258653	NM_028865 // 1110005A03Rik // RIKEN cDNA 1110005A03 gene // 11 E2|11 // 74319 /// ENSMU	1110005A03Rik	NM_028865	0.168831	0.402924	0.956278	-1.04572	EV down vs shHP1g	0.211302	0.934179	-1.07046	HP1g down vs shHP1g	0.0921999	0.90996	-1.09895	S83A down vs shHP1g	0.0187751	0.869359	-1.15027	S83D down vs shHP1g	0.622072	1.02643	1.02643	shHP1g up vs shCTRL	0.658314	0.97689	-1.02366	HP1g down vs EV	0.35461	0.951564	-1.0509	S83A down vs EV	0.0893679	0.909107	-1.09998	S83D down vs EV	1.89576	0.0786777	0.0996049	1
27673	17451746	NR_027810 // 1110006O24Rik // RIKEN cDNA 1110006O24 gene // 5 F|5 // 66123 /// BC061108	1110006O24Rik	NR_027810	0.111137	0.140625	0.928838	-1.07661	EV down vs shHP1g	0.0339134	0.894046	-1.11851	HP1g down vs shHP1g	0.376416	0.95793	-1.04392	S83A down vs shHP1g	0.0230488	0.88528	-1.12959	S83D down vs shHP1g	0.738622	1.01611	1.01611	shHP1g up vs shCTRL	0.430451	0.962542	-1.03892	HP1g down vs EV	0.522276	1.03132	1.03132	S83A up vs EV	0.324912	0.953105	-1.0492	S83D down vs EV	2.29112	0.0783044	0.0820256	1
3226	17292426	NM_026738 // 1110007C09Rik // RIKEN cDNA 1110007C09 gene // 13 A5|13 // 68480 /// ENSMU	1110007C09Rik	NM_026738	0.555547	0.390576	1.02635	1.02635	EV up vs shHP1g	0.515025	1.01978	1.01978	HP1g up vs shHP1g	0.65115	1.01363	1.01363	S83A up vs shHP1g	0.811722	0.992914	-1.00714	S83D down vs shHP1g	0.148106	0.955863	-1.04617	shHP1g down vs shCTRL	0.829644	0.993599	-1.00644	HP1g down vs EV	0.67692	0.987607	-1.01255	S83A down vs EV	0.278837	0.96742	-1.03368	S83D down vs EV	0.824725	0.0109784	0.0319478	1
6334	17378678	NM_026124 // 1110008F13Rik // RIKEN cDNA 1110008F13 gene // 2|2 H2 // 67388 /// ENSMUST	1110008F13Rik	NM_026124	0.280012	0.13495	1.0559	1.0559	EV up vs shHP1g	0.0284664	1.08815	1.08815	HP1g up vs shHP1g	0.135951	1.05574	1.05574	S83A up vs shHP1g	0.384158	1.03113	1.03113	S83D up vs shHP1g	0.391053	0.970253	-1.03066	shHP1g down vs shCTRL	0.392767	1.03054	1.03054	HP1g up vs EV	0.996479	0.999847	-1.00015	S83A down vs EV	0.497531	0.976538	-1.02403	S83D down vs EV	1.43768	0.0258489	0.0431509	1
28022	17452018	NM_133908 // 1110008J03Rik // RIKEN cDNA 1110008J03 gene // 5 F|5 // 100764 /// NM_0294	1110008J03Rik	NM_133908	0.0527628	0.648182	1.01479	1.01479	EV up vs shHP1g	0.393773	0.972624	-1.02815	HP1g down vs shHP1g	0.0270171	1.08222	1.08222	S83A up vs shHP1g	0.196804	1.04382	1.04382	S83D up vs shHP1g	0.118026	0.948532	-1.05426	shHP1g down vs shCTRL	0.20114	0.958444	-1.04336	HP1g down vs EV	0.0628896	1.06644	1.06644	S83A up vs EV	0.386522	1.0286	1.0286	S83D up vs EV	3.04819	0.0468572	0.0368931	1
17206	17275545	NM_025373 // 1110008L16Rik // RIKEN cDNA 1110008L16 gene // 12 C1|12 // 66132 /// ENSMU	1110008L16Rik	NM_025373	0.102119	0.918753	1.00619	1.00619	EV up vs shHP1g	0.132614	1.10027	1.10027	HP1g up vs shHP1g	0.223748	1.07894	1.07894	S83A up vs shHP1g	0.013021	1.18825	1.18825	S83D up vs shHP1g	0.489624	0.958668	-1.04311	shHP1g down vs shCTRL	0.157095	1.0935	1.0935	HP1g up vs EV	0.261347	1.0723	1.0723	S83A up vs EV	0.015799	1.18094	1.18094	S83D up vs EV	2.37348	0.129941	0.131393	1
13963	17383886	NM_198001 // 1110008P14Rik // RIKEN cDNA 1110008P14 gene // 2 B|2 // 73737 /// ENSMUST0	1110008P14Rik	NM_198001	0.889205	0.814722	1.01019	1.01019	EV up vs shHP1g	0.707078	1.01642	1.01642	HP1g up vs shHP1g	0.578066	1.02449	1.02449	S83A up vs shHP1g	0.998552	1.00008	1.00008	S83D up vs shHP1g	0.570732	1.02498	1.02498	shHP1g up vs shCTRL	0.88688	1.00617	1.00617	HP1g up vs EV	0.745493	1.01416	1.01416	S83A up vs EV	0.816127	0.989991	-1.01011	S83D down vs EV	0.32365	0.00904916	0.0671033	1
37386	17346817	NM_001114098 // 1110012J17Rik // RIKEN cDNA 1110012J17 gene // 17 E1.1|17 // 68617 ///	1110012J17Rik	NM_001114098	0.470439	0.940355	1.00305	1.00305	EV up vs shHP1g	0.320466	0.959591	-1.04211	HP1g down vs shHP1g	0.183634	0.945388	-1.05777	S83A down vs shHP1g	0.799881	0.989737	-1.01037	S83D down vs shHP1g	0.177249	1.05871	1.05871	shHP1g up vs shCTRL	0.287602	0.956678	-1.04528	HP1g down vs EV	0.1627	0.942518	-1.06099	S83A down vs EV	0.74297	0.986732	-1.01345	S83D down vs EV	0.976304	0.0241419	0.0593469	1
25821	17535274	BC024574 // 1110012L19Rik // RIKEN cDNA 1110012L19 gene // X A7.1|X // 68618 /// ENSMUS	1110012L19Rik	BC024574	0.0865201	0.136235	0.891127	-1.12217	EV down vs shHP1g	0.746988	0.976454	-1.02411	HP1g down vs shHP1g	0.249192	0.916304	-1.09134	S83A down vs shHP1g	0.136805	1.12197	1.12197	S83D up vs shHP1g	0.908506	0.991564	-1.00851	shHP1g down vs shCTRL	0.22922	1.09575	1.09575	HP1g up vs EV	0.706237	1.02825	1.02825	S83A up vs EV	0.00775283	1.25904	1.25904	S83D up vs EV	2.53735	0.206331	0.195162	1
4617	17547552	BC024574 // 1110012L19Rik // RIKEN cDNA 1110012L19 gene // X A7.1|X // 68618 /// BC0245	1110012L19Rik	BC024574	0.737004	0.603459	1.02578	1.02578	EV up vs shHP1g	0.72686	1.01721	1.01721	HP1g up vs shHP1g	0.625224	1.02421	1.02421	S83A up vs shHP1g	0.874133	0.992309	-1.00775	S83D down vs shHP1g	0.207389	0.938397	-1.06565	shHP1g down vs shCTRL	0.863333	0.991645	-1.00843	HP1g down vs EV	0.974882	0.998467	-1.00154	S83A down vs EV	0.500119	0.967372	-1.03373	S83D down vs EV	0.54839	0.0194859	0.085279	1
18920	17361942	ENSMUST00000159832 // 1110014N23Rik // RIKEN cDNA 1110014N23 gene // 19 A|19 // 68505 /	1110014N23Rik	ENSMUST00000159832	0.98827	0.800204	1.00867	1.00867	EV up vs shHP1g	0.97925	1.00089	1.00089	HP1g up vs shHP1g	0.577074	1.0193	1.0193	S83A up vs shHP1g	0.957948	0.998206	-1.0018	S83D down vs shHP1g	0.839493	0.993122	-1.00693	shHP1g down vs shCTRL	0.820291	0.992287	-1.00777	HP1g down vs EV	0.758567	1.01054	1.01054	S83A up vs EV	0.759948	0.98963	-1.01048	S83D down vs EV	0.108564	0.00188446	0.0416593	1
36239	17395973	NR_045272 // 1110015O18Rik // RIKEN cDNA 1110015O18 gene // 3|3 // 100503859	1110015O18Rik	NR_045272	0.322791	0.49485	0.959564	-1.04214	EV down vs shHP1g	0.155715	1.09287	1.09287	HP1g up vs shHP1g	0.424936	1.04962	1.04962	S83A up vs shHP1g	0.396219	1.05294	1.05294	S83D up vs shHP1g	0.29214	0.937443	-1.06673	shHP1g down vs shCTRL	0.0465377	1.13893	1.13893	HP1g up vs EV	0.15194	1.09385	1.09385	S83A up vs EV	0.139206	1.09731	1.09731	S83D up vs EV	1.3114	0.0703669	0.128779	1
23070	17424249	NM_001048005 // 1110017D15Rik // RIKEN cDNA 1110017D15 gene // 4|4 B1 // 73721 /// NM_0	1110017D15Rik	NM_001048005	0.378814	0.16525	0.91025	-1.0986	EV down vs shHP1g	0.189593	0.915308	-1.09253	HP1g down vs shHP1g	0.217273	0.92047	-1.0864	S83A down vs shHP1g	0.878358	1.01	1.01	S83D up vs shHP1g	0.849457	1.01242	1.01242	shHP1g up vs shCTRL	0.932048	1.00556	1.00556	HP1g up vs EV	0.863655	1.01123	1.01123	S83A up vs EV	0.128194	1.10958	1.10958	S83D up vs EV	1.16954	0.0739339	0.151718	1
31393	17258451	NM_001162998 // 1110017F19Rik // RIKEN cDNA 1110017F19 gene // 11|11 // 68528 /// ENSMU	1110017F19Rik	NM_001162998	0.646868	0.869629	1.00751	1.00751	EV up vs shHP1g	0.661731	1.02021	1.02021	HP1g up vs shHP1g	0.209519	1.06093	1.06093	S83A up vs shHP1g	0.927555	1.00415	1.00415	S83D up vs shHP1g	0.250734	0.947594	-1.0553	shHP1g down vs shCTRL	0.783574	1.01261	1.01261	HP1g up vs EV	0.269257	1.05302	1.05302	S83A up vs EV	0.941585	0.996668	-1.00334	S83D down vs EV	0.68043	0.02113	0.0745293	1
29012	17282611	NM_178065 // 1110018G07Rik // RIKEN cDNA 1110018G07 gene // 12 D2|12 // 68497 /// ENSMU	1110018G07Rik	NM_178065	0.383434	0.152593	1.05029	1.05029	EV up vs shHP1g	0.0833296	1.06255	1.06255	HP1g up vs shHP1g	0.653245	1.01491	1.01491	S83A up vs shHP1g	0.173274	1.04761	1.04761	S83D up vs shHP1g	0.689826	0.986951	-1.01322	shHP1g down vs shCTRL	0.724085	1.01168	1.01168	HP1g up vs EV	0.307124	0.966317	-1.03486	S83A down vs EV	0.937955	0.99745	-1.00256	S83D down vs EV	1.15879	0.0186656	0.0386589	1
20115	17277304	NM_178065 // 1110018G07Rik // RIKEN cDNA 1110018G07 gene // 12 D2|12 // 68497 /// ENSMU	1110018G07Rik	NM_178065	0.448865	0.115268	0.916325	-1.09132	EV down vs shHP1g	0.564943	0.970001	-1.03093	HP1g down vs shHP1g	0.328673	0.948949	-1.0538	S83A down vs shHP1g	0.99374	1.00041	1.00041	S83D up vs shHP1g	0.939084	0.995992	-1.00402	shHP1g down vs shCTRL	0.290347	1.05858	1.05858	HP1g up vs EV	0.509543	1.0356	1.0356	S83A up vs EV	0.113733	1.09177	1.09177	S83D up vs EV	1.01845	0.0421063	0.0992247	1
5379	17293695	ENSMUST00000021938 // 1110018J18Rik // RIKEN cDNA 1110018J18 gene // 13 B3|13 // 66129	1110018J18Rik	ENSMUST00000021938	1.10984e-07	5.48701e-06	0.843	-1.18624	EV down vs shHP1g	6.51222e-05	0.876108	-1.14141	HP1g down vs shHP1g	0.000763198	0.905672	-1.10415	S83A down vs shHP1g	5.85866e-05	0.87477	-1.14316	S83D down vs shHP1g	9.02489e-05	0.880195	-1.13611	shHP1g down vs shCTRL	0.107658	1.03927	1.03927	HP1g up vs EV	0.00713143	1.07434	1.07434	S83A up vs EV	0.120833	1.03769	1.03769	S83D up vs EV	51.2364	0.392619	0.0183909	1
36319	17456074	NR_045995 // 1110019D14Rik // RIKEN cDNA 1110019D14 gene // 6|6 // 76311	1110019D14Rik	NR_045995	0.143465	0.0343768	0.883106	-1.13237	EV down vs shHP1g	0.124181	0.917475	-1.08995	HP1g down vs shHP1g	0.0191499	0.868581	-1.1513	S83A down vs shHP1g	0.402093	0.955756	-1.04629	S83D down vs shHP1g	0.32939	1.05439	1.05439	shHP1g up vs shCTRL	0.47771	1.03892	1.03892	HP1g up vs EV	0.755691	0.983552	-1.01672	S83A down vs EV	0.155033	1.08227	1.08227	S83D up vs EV	2.04754	0.0867489	0.101682	1
38772	17347794	NR_027929 // 1110020A21Rik // RIKEN cDNA 1110020A21 gene // 17 E4|17 // 68531 /// NR_02	1110020A21Rik	NR_027929	0.491925	0.959343	1.00275	1.00275	EV up vs shHP1g	0.181738	0.928008	-1.07758	HP1g down vs shHP1g	0.418794	0.956831	-1.04512	S83A down vs shHP1g	0.319491	0.946736	-1.05626	S83D down vs shHP1g	0.818596	0.98772	-1.01243	shHP1g down vs shCTRL	0.167372	0.925466	-1.08054	HP1g down vs EV	0.391299	0.95421	-1.04799	S83A down vs EV	0.296865	0.944142	-1.05916	S83D down vs EV	0.935999	0.0405853	0.104065	1
5141	17547831	AK003851 // 1110020C17Rik // RIKEN cDNA 1110020C17 gene // 14 D1|14 // 68584 /// XR_106	1110020C17Rik	AK003851	0.147649	0.251226	1.03802	1.03802	EV up vs shHP1g	0.510066	0.979203	-1.02124	HP1g down vs shHP1g	0.0890218	0.94433	-1.05895	S83A down vs shHP1g	0.90481	0.996226	-1.00379	S83D down vs shHP1g	0.519922	1.02073	1.02073	shHP1g up vs shCTRL	0.0839468	0.943334	-1.06007	HP1g down vs EV	0.00997421	0.909738	-1.09922	S83A down vs EV	0.208985	0.959734	-1.04196	S83D down vs EV	2.02055	0.0302246	0.0359006	1
29907	17343079	NM_026782 // 1110021J02Rik // RIKEN cDNA 1110021J02 gene // 17 B1|17 // 68597 /// NM_00	1110021J02Rik	NM_026782	0.116516	0.743107	0.990091	-1.01001	EV down vs shHP1g	0.0377123	0.933015	-1.07179	HP1g down vs shHP1g	0.673854	1.01289	1.01289	S83A up vs shHP1g	0.781566	1.00846	1.00846	S83D up vs shHP1g	0.252953	1.0363	1.0363	shHP1g up vs shCTRL	0.0686793	0.942353	-1.06117	HP1g down vs EV	0.458038	1.02303	1.02303	S83A up vs EV	0.547495	1.01855	1.01855	S83D up vs EV	2.24548	0.0308999	0.0330262	1
27895	17232135	NM_183116 // 1110021L09Rik // RIKEN cDNA 1110021L09 gene // 10 A3-A4|10 // 76306 /// EN	1110021L09Rik	NM_183116	0.0215271	0.00617182	0.859167	-1.16392	EV down vs shHP1g	0.0847648	0.917555	-1.08985	HP1g down vs shHP1g	0.0183002	0.882519	-1.13312	S83A down vs shHP1g	0.00150687	0.829305	-1.20583	S83D down vs shHP1g	0.105974	1.08334	1.08334	shHP1g up vs shCTRL	0.176632	1.06796	1.06796	HP1g up vs EV	0.56901	1.02718	1.02718	S83A up vs EV	0.454778	0.965243	-1.03601	S83D down vs EV	4.07149	0.133291	0.0785705	1
11206	17331898	AK003924 // 1110025L11Rik // RIKEN cDNA 1110025L11 gene // 16 C3.3|16 // 68637 /// ENSM	1110025L11Rik	AK003924	0.830989	0.990001	1.00111	1.00111	EV up vs shHP1g	0.581204	1.0504	1.0504	HP1g up vs shHP1g	0.785118	0.976105	-1.02448	S83A down vs shHP1g	0.487966	0.939824	-1.06403	S83D down vs shHP1g	0.733503	0.970225	-1.03069	shHP1g down vs shCTRL	0.589658	1.04924	1.04924	HP1g up vs EV	0.775548	0.975022	-1.02562	S83A down vs EV	0.480381	0.938781	-1.06521	S83D down vs EV	0.412822	0.048481	0.281851	1
24127	17254822	NR_045139 // 1110028F11Rik // RIKEN cDNA 1110028F11 gene // 11|11 // 68690	1110028F11Rik	NR_045139	0.881088	0.62478	0.964972	-1.0363	EV down vs shHP1g	0.364752	0.935273	-1.06921	HP1g down vs shHP1g	0.986964	1.00119	1.00119	S83A up vs shHP1g	0.881283	1.0109	1.0109	S83D up vs shHP1g	0.753767	1.02306	1.02306	shHP1g up vs shCTRL	0.667701	0.969223	-1.03175	HP1g down vs EV	0.613441	1.03753	1.03753	S83A up vs EV	0.525127	1.04759	1.04759	S83D up vs EV	0.336632	0.026515	0.189038	1
16558	17505144	NR_045470 // 1110028F18Rik // RIKEN cDNA 1110028F18 gene // 8|8 // 68692 /// NR_045470	1110028F18Rik	NR_045470	0.332569	0.173176	1.12471	1.12471	EV up vs shHP1g	0.0819225	1.16658	1.16658	HP1g up vs shHP1g	0.514082	1.05608	1.05608	S83A up vs shHP1g	0.0809564	1.16723	1.16723	S83D up vs shHP1g	0.0792197	0.855858	-1.16842	shHP1g down vs shCTRL	0.660465	1.03723	1.03723	HP1g up vs EV	0.452862	0.938978	-1.06499	S83A down vs EV	0.65567	1.0378	1.0378	S83D up vs EV	1.28494	0.132104	0.246742	1
13179	17273485	ENSMUST00000026169 // 1110031I02Rik // RIKEN cDNA 1110031I02 gene // 11 E2|11 // 66179	1110031I02Rik	ENSMUST00000026169	0.00680166	0.0462219	0.940024	-1.0638	EV down vs shHP1g	0.0564811	0.942961	-1.06049	HP1g down vs shHP1g	0.224546	0.964992	-1.03628	S83A down vs shHP1g	0.227954	0.96526	-1.03599	S83D down vs shHP1g	0.0454056	0.939764	-1.0641	shHP1g down vs shCTRL	0.9126	1.00312	1.00312	HP1g up vs EV	0.364752	1.02656	1.02656	S83A up vs EV	0.359876	1.02685	1.02685	S83D up vs EV	5.61041	0.0678214	0.0290124	1
12105	17526929	NM_023483 // 1110032A03Rik // RIKEN cDNA 1110032A03 gene // 9|9 B // 68721 /// ENSMUST0	1110032A03Rik	NM_023483	0.0175164	0.685454	0.981724	-1.01862	EV down vs shHP1g	0.150644	0.93404	-1.07062	HP1g down vs shHP1g	0.0891187	0.921078	-1.08568	S83A down vs shHP1g	0.0915191	0.921712	-1.08494	S83D down vs shHP1g	0.0759059	0.917286	-1.09017	shHP1g down vs shCTRL	0.284511	0.951429	-1.05105	HP1g down vs EV	0.176908	0.938225	-1.06584	S83A down vs EV	0.181281	0.938871	-1.06511	S83D down vs EV	4.32697	0.133422	0.074004	1
36006	17405827	NM_133675 // 1110032A04Rik // RIKEN cDNA 1110032A04 gene // 3|3 E3 // 66183 /// NM_0011	1110032A04Rik	NM_133675	0.459708	0.618129	1.04052	1.04052	EV up vs shHP1g	0.437673	1.0643	1.0643	HP1g up vs shHP1g	0.46788	1.05992	1.05992	S83A up vs shHP1g	0.562979	1.04725	1.04725	S83D up vs shHP1g	0.314519	1.08489	1.08489	shHP1g up vs shCTRL	0.775925	1.02285	1.02285	HP1g up vs EV	0.815917	1.01864	1.01864	S83A up vs EV	0.935107	1.00647	1.00647	S83D up vs EV	0.997045	0.0937637	0.2257	1
39372	17398229	NM_001167996 // 1110032F04Rik // RIKEN cDNA 1110032F04 gene // 3 E1|3 // 68725 /// ENSM	1110032F04Rik	NM_001167996	0.244642	0.946719	0.994249	-1.00578	EV down vs shHP1g	0.602979	1.04618	1.04618	HP1g up vs shHP1g	0.177583	1.12868	1.12868	S83A up vs shHP1g	0.12061	1.15167	1.15167	S83D up vs shHP1g	0.598988	1.04671	1.04671	shHP1g up vs shCTRL	0.558113	1.05223	1.05223	HP1g up vs EV	0.159315	1.13521	1.13521	S83A up vs EV	0.107586	1.15833	1.15833	S83D up vs EV	1.55834	0.173754	0.267598	1
35905	17405760	NM_001167996 // 1110032F04Rik // RIKEN cDNA 1110032F04 gene // 3 E1|3 // 68725 /// ENSM	1110032F04Rik	NM_001167996	0.567249	0.431366	0.957642	-1.04423	EV down vs shHP1g	0.207195	0.931581	-1.07344	HP1g down vs shHP1g	0.523695	0.965689	-1.03553	S83A down vs shHP1g	0.640539	0.974859	-1.02579	S83D down vs shHP1g	0.643039	0.975047	-1.02559	shHP1g down vs shCTRL	0.613169	0.972787	-1.02797	HP1g down vs EV	0.877525	1.0084	1.0084	S83A up vs EV	0.743238	1.01798	1.01798	S83D up vs EV	0.805364	0.0355222	0.105857	1
26882	17281497	ENSMUST00000021356 // 1110034A24Rik // RIKEN cDNA 1110034A24 gene // 12|12 C3 // 109065	1110034A24Rik	ENSMUST00000021356	0.00851857	0.118935	1.08822	1.08822	EV up vs shHP1g	0.108823	1.09113	1.09113	HP1g up vs shHP1g	0.0579645	1.11129	1.11129	S83A up vs shHP1g	0.00259892	1.20994	1.20994	S83D up vs shHP1g	0.431982	1.04179	1.04179	shHP1g up vs shCTRL	0.958562	1.00267	1.00267	HP1g up vs EV	0.684265	1.0212	1.0212	S83A up vs EV	0.0569384	1.11185	1.11185	S83D up vs EV	5.28747	0.209208	0.0949605	1
17882	17275887	NM_027269 // 1110034A24Rik // RIKEN cDNA 1110034A24 gene // 12|12 C3 // 109065 /// ENSM	1110034A24Rik	NM_027269	0.113373	0.206406	1.04376	1.04376	EV up vs shHP1g	0.0458992	1.074	1.074	HP1g up vs shHP1g	0.299403	1.03539	1.03539	S83A up vs shHP1g	0.0160202	1.09396	1.09396	S83D up vs shHP1g	0.704661	0.98763	-1.01252	shHP1g down vs shCTRL	0.390587	1.02897	1.02897	HP1g up vs EV	0.805941	0.99198	-1.00809	S83A down vs EV	0.168615	1.04809	1.04809	S83D up vs EV	2.27186	0.0364573	0.0385136	1
12860	17223313	ENSMUST00000162686 // 1110034B05Rik // RIKEN cDNA 1110034B05 gene // 1 C1.3|1 // 68736	1110034B05Rik	ENSMUST00000162686	0.0264003	0.0341057	1.14051	1.14051	EV up vs shHP1g	0.0102632	1.18202	1.18202	HP1g up vs shHP1g	0.0307058	1.14412	1.14412	S83A up vs shHP1g	0.02137	1.15659	1.15659	S83D up vs shHP1g	0.982951	1.0012	1.0012	shHP1g up vs shCTRL	0.527889	1.0364	1.0364	HP1g up vs EV	0.955081	1.00317	1.00317	S83A up vs EV	0.803296	1.0141	1.0141	S83D up vs EV	3.82642	0.180678	0.113324	1
2891	17376608	BC100475 // 1110034G24Rik // RIKEN cDNA 1110034G24 gene // 2 F3|2 // 73747 /// ENSMUST0	1110034G24Rik	BC100475	0.550448	0.902543	1.00694	1.00694	EV up vs shHP1g	0.284692	0.939954	-1.06388	HP1g down vs shHP1g	0.729364	0.980606	-1.01978	S83A down vs shHP1g	0.585655	0.969498	-1.03146	S83D down vs shHP1g	0.456915	0.958382	-1.04343	shHP1g down vs shCTRL	0.236927	0.933475	-1.07127	HP1g down vs EV	0.640393	0.973848	-1.02685	S83A down vs EV	0.506204	0.962816	-1.03862	S83D down vs EV	0.833258	0.0397741	0.11456	1
5257	17268224	NR_045780 // 1110035M17Rik // RIKEN cDNA 1110035M17 gene // 11 D|11 // 432396	1110035M17Rik	NR_045780	0.351697	0.129122	0.911654	-1.09691	EV down vs shHP1g	0.750037	0.981667	-1.01868	HP1g down vs shHP1g	0.623181	1.02904	1.02904	S83A up vs shHP1g	0.245115	0.932986	-1.07183	S83D down vs shHP1g	0.53906	1.03654	1.03654	shHP1g up vs shCTRL	0.216803	1.0768	1.0768	HP1g up vs EV	0.0541701	1.12876	1.12876	S83A up vs EV	0.690802	1.0234	1.0234	S83D up vs EV	1.23539	0.0621225	0.120686	1
39550	17518270	NR_040713 // 1110036E04Rik // RIKEN cDNA 1110036E04 gene // 9|9 // 68697	1110036E04Rik	NR_040713	0.211566	0.245357	1.12501	1.12501	EV up vs shHP1g	0.99275	1.0009	1.0009	HP1g up vs shHP1g	0.596897	0.94896	-1.05379	S83A down vs shHP1g	0.877156	1.01534	1.01534	S83D up vs shHP1g	0.139736	1.16476	1.16476	shHP1g up vs shCTRL	0.24876	0.889676	-1.124	HP1g down vs EV	0.103019	0.843512	-1.18552	S83A down vs EV	0.308454	0.90252	-1.10801	S83D down vs EV	1.68927	0.245226	0.348399	1
2499	17411786	NM_001081183 // 1110037F02Rik // RIKEN cDNA 1110037F02 gene // 4|4 A2 // 66185 /// ENSM	1110037F02Rik	NM_001081183	0.436777	0.593427	0.98616	-1.01403	EV down vs shHP1g	0.622906	0.987257	-1.01291	HP1g down vs shHP1g	0.118347	0.958155	-1.04367	S83A down vs shHP1g	0.0905593	0.954311	-1.04788	S83D down vs shHP1g	0.301934	1.02779	1.02779	shHP1g up vs shCTRL	0.965812	1.00111	1.00111	HP1g up vs EV	0.279049	0.971602	-1.02923	S83A down vs EV	0.220708	0.967704	-1.03337	S83D down vs EV	1.04287	0.0105115	0.0241906	1
31734	17344114	NR_027943 // 1110038B12Rik // RIKEN cDNA 1110038B12 gene // 17 B1|17 // 68763 /// NR_01	1110038B12Rik	NR_027943	1.50002e-05	0.000183529	1.15794	1.15794	EV up vs shHP1g	0.117916	1.04756	1.04756	HP1g up vs shHP1g	0.228038	1.03567	1.03567	S83A up vs shHP1g	0.748637	1.00909	1.00909	S83D up vs shHP1g	0.000511143	1.13855	1.13855	shHP1g up vs shCTRL	0.00344136	0.904675	-1.10537	HP1g down vs EV	0.00162333	0.894401	-1.11807	S83A down vs EV	0.00031561	0.871447	-1.14752	S83D down vs EV	20.9649	0.249055	0.028511	1
2362	17241822	BC043463 // 1110038D17Rik // RIKEN cDNA 1110038D17 gene // 10 C1|10 // 68778 /// BC1186	1110038D17Rik	BC043463	0.0440233	0.558231	1.02195	1.02195	EV up vs shHP1g	0.210423	0.953418	-1.04886	HP1g down vs shHP1g	0.14985	0.946044	-1.05703	S83A down vs shHP1g	0.135519	0.943942	-1.05939	S83D down vs shHP1g	0.177629	0.949681	-1.05299	shHP1g down vs shCTRL	0.0781985	0.932942	-1.07188	HP1g down vs EV	0.0535144	0.925726	-1.08023	S83A down vs EV	0.0479209	0.92367	-1.08264	S83D down vs EV	3.24419	0.0658163	0.0486898	1
19907	17312630	BC038324 // 1110038F14Rik // RIKEN cDNA 1110038F14 gene // 15|15 E1 // 117171 /// ENSMU	1110038F14Rik	BC038324	0.493535	0.774199	1.01286	1.01286	EV up vs shHP1g	0.141744	1.07088	1.07088	HP1g up vs shHP1g	0.905735	0.994748	-1.00528	S83A down vs shHP1g	0.379388	1.04054	1.04054	S83D up vs shHP1g	0.917804	1.0046	1.0046	shHP1g up vs shCTRL	0.22495	1.05729	1.05729	HP1g up vs EV	0.685903	0.982119	-1.01821	S83A down vs EV	0.547343	1.02733	1.02733	S83D up vs EV	0.93304	0.0276119	0.0710245	1
36716	17286454	NR_040707 // 1110046J04Rik // RIKEN cDNA 1110046J04 gene // 13 A3.3|13 // 68808 /// NM_	1110046J04Rik	NR_040707	0.553094	0.883897	0.989031	-1.01109	EV down vs shHP1g	0.107272	0.879227	-1.13736	HP1g down vs shHP1g	0.902101	0.990754	-1.00933	S83A down vs shHP1g	0.666786	0.967892	-1.03317	S83D down vs shHP1g	0.730888	1.02637	1.02637	shHP1g up vs shCTRL	0.137452	0.888978	-1.12489	HP1g down vs EV	0.981611	1.00174	1.00174	S83A up vs EV	0.775117	0.978626	-1.02184	S83D down vs EV	0.828824	0.0707317	0.204815	1
36254	17431516	ENSMUST00000105851 // 1110049F12Rik // RIKEN cDNA 1110049F12 gene // 4 D3|4 // 66193 //	1110049F12Rik	ENSMUST00000105851	0.972981	0.886015	0.993321	-1.00672	EV down vs shHP1g	0.734486	1.01601	1.01601	HP1g up vs shHP1g	0.676176	0.9806	-1.01978	S83A down vs shHP1g	0.971964	1.00164	1.00164	S83D up vs shHP1g	0.736366	1.01589	1.01589	shHP1g up vs shCTRL	0.630509	1.02285	1.02285	HP1g up vs EV	0.783009	0.987193	-1.01297	S83A down vs EV	0.858381	1.00838	1.00838	S83D up vs EV	0.15894	0.00519629	0.0784644	1
31147	17513550	NR_045471 // 1110050K14Rik // RIKEN cDNA 1110050K14 gene // 8|8 // 68790	1110050K14Rik	NR_045471	0.268286	0.815247	1.01568	1.01568	EV up vs shHP1g	0.578734	0.963498	-1.03788	HP1g down vs shHP1g	0.963144	1.00308	1.00308	S83A up vs shHP1g	0.745304	0.978573	-1.0219	S83D down vs shHP1g	0.0570978	1.14696	1.14696	shHP1g up vs shCTRL	0.433955	0.948619	-1.05416	HP1g down vs EV	0.851202	0.987589	-1.01257	S83A down vs EV	0.578352	0.963462	-1.03792	S83D down vs EV	1.47582	0.0978031	0.159049	1
22015	17388215	BC089006 // 1110051M20Rik // RIKEN cDNA 1110051M20 gene // 2 E1|2 // 228356 /// BC08523	1110051M20Rik	BC089006	0.103296	0.597508	0.975993	-1.0246	EV down vs shHP1g	0.030037	0.895635	-1.11653	HP1g down vs shHP1g	0.885451	0.993428	-1.00662	S83A down vs shHP1g	0.0680604	0.914084	-1.09399	S83D down vs shHP1g	0.975267	1.00142	1.00142	shHP1g up vs shCTRL	0.079259	0.917666	-1.08972	HP1g down vs EV	0.699638	1.01786	1.01786	S83A up vs EV	0.169267	0.936569	-1.06773	S83D down vs EV	2.36228	0.0740284	0.0752104	1
26911	17425855	NM_001013577 // 1110054O05Rik // RIKEN cDNA 1110054O05 gene // 4 B3|4 // 66209 /// ENSM	1110054O05Rik	NM_001013577	0.0262364	0.0202159	1.06631	1.06631	EV up vs shHP1g	0.0447153	1.05526	1.05526	HP1g up vs shHP1g	0.013285	1.07212	1.07212	S83A up vs shHP1g	0.00979241	1.07636	1.07636	S83D up vs shHP1g	0.849799	0.995367	-1.00466	shHP1g down vs shCTRL	0.671866	0.989634	-1.01047	HP1g down vs EV	0.824637	1.00545	1.00545	S83A up vs EV	0.702911	1.00942	1.00942	S83D up vs EV	3.83379	0.0344727	0.0215803	1
13830	17273899	NM_172401 // 1110057K04Rik // RIKEN cDNA 1110057K04 gene // 12 A1.1|12 // 68832 /// ENS	1110057K04Rik	NM_172401	0.00212631	0.242901	1.034	1.034	EV up vs shHP1g	0.977456	1.00079	1.00079	HP1g up vs shHP1g	0.579012	1.01564	1.01564	S83A up vs shHP1g	0.201922	1.03743	1.03743	S83D up vs shHP1g	0.0021538	1.11164	1.11164	shHP1g up vs shCTRL	0.253523	0.967882	-1.03318	HP1g down vs EV	0.522981	0.982251	-1.01807	S83A down vs EV	0.905086	1.00332	1.00332	S83D up vs EV	7.47785	0.0864748	0.0277539	1
10809	17221786	NM_026503 // 1110058L19Rik // RIKEN cDNA 1110058L19 gene // 1 A5|1 // 68002 /// ENSMUST	1110058L19Rik	NM_026503	0.369138	0.461095	0.932449	-1.07244	EV down vs shHP1g	0.846239	1.01837	1.01837	HP1g up vs shHP1g	0.899619	0.988235	-1.0119	S83A down vs shHP1g	0.865622	1.01601	1.01601	S83D up vs shHP1g	0.139538	0.864719	-1.15644	shHP1g down vs shCTRL	0.356192	1.09214	1.09214	HP1g up vs EV	0.53886	1.05983	1.05983	S83A up vs EV	0.368554	1.08961	1.08961	S83D up vs EV	1.19249	0.157055	0.316089	1
21612	17363488	BC023385 // 1110059E24Rik // RIKEN cDNA 1110059E24 gene // 19|19 C1 // 66206 /// ENSMUS	1110059E24Rik	BC023385	0.0673906	0.383587	1.02011	1.02011	EV up vs shHP1g	0.0608555	1.0466	1.0466	HP1g up vs shHP1g	0.044304	1.0507	1.0507	S83A up vs shHP1g	0.0318517	1.05492	1.05492	S83D up vs shHP1g	0.807329	1.0055	1.0055	shHP1g up vs shCTRL	0.267024	1.02596	1.02596	HP1g up vs EV	0.204514	1.02999	1.02999	S83A up vs EV	0.153529	1.03412	1.03412	S83D up vs EV	2.79115	0.0211256	0.0181651	1
19923	17532455	NM_025419 // 1110059G10Rik // RIKEN cDNA 1110059G10 gene // 9 F4|9 // 66202 /// ENSMUST	1110059G10Rik	NM_025419	0.363107	0.0757949	0.903776	-1.10647	EV down vs shHP1g	0.540783	0.967756	-1.03332	HP1g down vs shHP1g	0.933425	1.00445	1.00445	S83A up vs shHP1g	0.653472	0.976317	-1.02426	S83D down vs shHP1g	0.944653	0.996316	-1.0037	shHP1g down vs shCTRL	0.213466	1.07079	1.07079	HP1g up vs EV	0.0652776	1.11139	1.11139	S83A up vs EV	0.163853	1.08026	1.08026	S83D up vs EV	1.20709	0.0510695	0.101539	1
23907	17534489	NM_026841 // 1110059M19Rik // RIKEN cDNA 1110059M19 gene // X A4|X // 68800 /// ENSMUST	1110059M19Rik	NM_026841	0.652212	0.812516	1.01907	1.01907	EV up vs shHP1g	0.313908	0.921387	-1.08532	HP1g down vs shHP1g	0.490952	1.05691	1.05691	S83A up vs shHP1g	0.928418	1.00717	1.00717	S83D up vs shHP1g	0.944575	1.00555	1.00555	shHP1g up vs shCTRL	0.220153	0.904149	-1.10601	HP1g down vs EV	0.648121	1.03713	1.03713	S83A up vs EV	0.882698	0.988328	-1.01181	S83D down vs EV	0.67239	0.0636837	0.22731	1
35013	17260898	NM_173752 // 1110067D22Rik // RIKEN cDNA 1110067D22 gene // 11 A3.1|11 11.0 cM // 21655	1110067D22Rik	NM_173752	0.342189	0.685611	0.979299	-1.02114	EV down vs shHP1g	0.585474	0.972131	-1.02867	HP1g down vs shHP1g	0.608916	0.973855	-1.02685	S83A down vs shHP1g	0.153417	1.07989	1.07989	S83D up vs shHP1g	0.782058	0.985833	-1.01437	shHP1g down vs shCTRL	0.8866	0.992681	-1.00737	HP1g down vs EV	0.913804	0.994441	-1.00559	S83A down vs EV	0.0764024	1.10271	1.10271	S83D up vs EV	1.25967	0.0500093	0.0952808	1
5717	17463724	NR_037956 // 1190002F15Rik // RIKEN cDNA 1190002F15 gene // 6 G1|6 // 381822 /// NR_037	1190002F15Rik	NR_037956	0.0817734	0.762982	1.02463	1.02463	EV up vs shHP1g	0.630375	1.03971	1.03971	HP1g up vs shHP1g	0.376397	0.930115	-1.07514	S83A down vs shHP1g	0.850764	1.01528	1.01528	S83D up vs shHP1g	0.0264663	0.819177	-1.22074	shHP1g down vs shCTRL	0.856113	1.01472	1.01472	HP1g up vs EV	0.243308	0.907758	-1.10162	S83A down vs EV	0.909365	0.990872	-1.00921	S83D down vs EV	2.59393	0.251854	0.233024	1
14600	17308881	NM_025427 // 1190002H23Rik // RIKEN cDNA 1190002H23 gene // 14 D3|14 // 66214 /// ENSMU	1190002H23Rik	NM_025427	0.27007	0.164391	1.08826	1.08826	EV up vs shHP1g	0.976848	0.998309	-1.00169	HP1g down vs shHP1g	0.467729	0.958075	-1.04376	S83A down vs shHP1g	0.354974	1.05648	1.05648	S83D up vs shHP1g	0.642128	1.0276	1.0276	shHP1g up vs shCTRL	0.156769	0.917348	-1.0901	HP1g down vs EV	0.0455355	0.880376	-1.13588	S83A down vs EV	0.613311	0.970805	-1.03007	S83D down vs EV	1.4699	0.0748358	0.122189	1
16938	17529699	NM_001033145 // 1190002N15Rik // RIKEN cDNA 1190002N15 gene // 9 E3.3|9 // 68861 /// EN	1190002N15Rik	NM_001033145	9.64909e-06	5.65863e-05	1.11351	1.11351	EV up vs shHP1g	6.15332e-06	1.14476	1.14476	HP1g up vs shHP1g	0.00012581	1.10345	1.10345	S83A up vs shHP1g	1.38491e-06	1.16911	1.16911	S83D up vs shHP1g	0.072203	0.965638	-1.03558	shHP1g down vs shCTRL	0.144719	1.02806	1.02806	HP1g up vs EV	0.61818	0.990965	-1.00912	S83A down vs EV	0.0177014	1.04993	1.04993	S83D up vs EV	22.7916	0.111946	0.0117882	1
41030	17484601	ENSMUST00000026554 // 1190003J15Rik // RIKEN cDNA 1190003J15 gene // 7 F5|7 // 76974 //	1190003J15Rik	ENSMUST00000026554	0.714655	0.372221	0.958899	-1.04286	EV down vs shHP1g	0.351899	0.957095	-1.04483	HP1g down vs shHP1g	0.813958	1.01095	1.01095	S83A up vs shHP1g	0.739238	0.984693	-1.01554	S83D down vs shHP1g	0.862347	0.992011	-1.00805	shHP1g down vs shCTRL	0.967521	0.998119	-1.00188	HP1g down vs EV	0.26568	1.05428	1.05428	S83A up vs EV	0.568556	1.0269	1.0269	S83D up vs EV	0.580585	0.0185798	0.0768046	1
5408	17293717	NM_001195435 // 1190003K10Rik // RIKEN cDNA 1190003K10 gene // 13 B3|13 // 68880	1190003K10Rik	NM_001195435	0.309453	0.817869	0.986581	-1.0136	EV down vs shHP1g	0.88911	1.00821	1.00821	HP1g up vs shHP1g	0.593211	0.968996	-1.032	S83A down vs shHP1g	0.123526	1.09973	1.09973	S83D up vs shHP1g	0.600521	1.03135	1.03135	shHP1g up vs shCTRL	0.712162	1.02192	1.02192	HP1g up vs EV	0.75936	0.982175	-1.01815	S83A down vs EV	0.0828847	1.11469	1.11469	S83D up vs EV	1.34883	0.0693472	0.123391	1
5073	17218168	NM_026876 // 1190005F20Rik // RIKEN cDNA 1190005F20 gene // 1 G2|1 // 98685 /// ENSMUST	1190005F20Rik	NM_026876	0.0831417	0.012778	0.92253	-1.08398	EV down vs shHP1g	0.501657	0.981068	-1.0193	HP1g down vs shHP1g	0.0346717	0.936407	-1.06791	S83A down vs shHP1g	0.0311257	0.934881	-1.06965	S83D down vs shHP1g	0.0842099	1.05332	1.05332	shHP1g up vs shCTRL	0.045621	1.06345	1.06345	HP1g up vs EV	0.598288	1.01504	1.01504	S83A up vs EV	0.638439	1.01339	1.01339	S83D up vs EV	2.57725	0.0306252	0.028519	1
31112	17513534	NM_197988 // 1190005I06Rik // RIKEN cDNA 1190005I06 gene // 8 E1|8 // 68918 /// ENSMUST	1190005I06Rik	NM_197988	0.137907	0.571293	1.0285	1.0285	EV up vs shHP1g	0.76581	1.01482	1.01482	HP1g up vs shHP1g	0.145344	1.0781	1.0781	S83A up vs shHP1g	0.0251022	1.13145	1.13145	S83D up vs shHP1g	0.0698497	0.908381	-1.10086	shHP1g down vs shCTRL	0.78622	0.986697	-1.01348	HP1g down vs EV	0.348647	1.04822	1.04822	S83A up vs EV	0.0716349	1.10009	1.10009	S83D up vs EV	2.08478	0.0758694	0.087341	1
39243	17433555	NM_001163721 // 1190007F08Rik // RIKEN cDNA 1190007F08 gene // 4 E2|4 // 68859 /// NM_0	1190007F08Rik	NM_001163721	5.36461e-06	9.77245e-05	0.838214	-1.19301	EV down vs shHP1g	0.00171253	0.883259	-1.13217	HP1g down vs shHP1g	0.045555	0.933368	-1.07139	S83A down vs shHP1g	1.37081e-05	0.804616	-1.24283	S83D down vs shHP1g	0.0304343	0.92698	-1.07877	shHP1g down vs shCTRL	0.116168	1.05374	1.05374	HP1g up vs EV	0.00455988	1.11352	1.11352	S83A up vs EV	0.210385	0.959918	-1.04176	S83D down vs EV	25.4395	0.37948	0.0358007	1
4876	17243486	NM_001135567 // 1190007I07Rik // RIKEN cDNA 1190007I07 gene // 10 C1|10 // 544717 /// N	1190007I07Rik	NM_001135567	0.987821	0.669604	0.965354	-1.03589	EV down vs shHP1g	0.652411	0.963447	-1.03794	HP1g down vs shHP1g	0.704682	0.969191	-1.03179	S83A down vs shHP1g	0.972726	1.00282	1.00282	S83D up vs shHP1g	0.660604	1.03696	1.03696	shHP1g up vs shCTRL	0.980837	0.998025	-1.00198	HP1g down vs EV	0.961569	1.00397	1.00397	S83A up vs EV	0.645194	1.03881	1.03881	S83D up vs EV	0.110402	0.0112006	0.243488	1
33520	17394737	AK004627 // 1200007C13Rik // RIKEN cDNA 1200007C13 gene // 2 H3|2 // 74119	1200007C13Rik	AK004627	0.0388632	0.0583474	1.11414	1.11414	EV up vs shHP1g	0.584328	1.02947	1.02947	HP1g up vs shHP1g	0.0631336	1.11158	1.11158	S83A up vs shHP1g	0.556002	0.969195	-1.03178	S83D down vs shHP1g	0.369288	1.04937	1.04937	shHP1g up vs shCTRL	0.151942	0.924005	-1.08224	HP1g down vs EV	0.965197	0.997701	-1.0023	S83A down vs EV	0.0193848	0.869907	-1.14955	S83D down vs EV	3.38213	0.140891	0.099978	1
23537	17279113	NM_028807 // 1200009I06Rik // RIKEN cDNA 1200009I06 gene // 12|12 F2 // 74190 /// ENSMU	1200009I06Rik	NM_028807	0.130401	0.18714	0.948645	-1.05414	EV down vs shHP1g	0.226289	0.953071	-1.04924	HP1g down vs shHP1g	0.349736	0.963994	-1.03735	S83A down vs shHP1g	0.547653	1.02359	1.02359	S83D up vs shHP1g	0.043634	1.08868	1.08868	shHP1g up vs shCTRL	0.903753	1.00467	1.00467	HP1g up vs EV	0.677718	1.01618	1.01618	S83A up vs EV	0.0665543	1.079	1.079	S83D up vs EV	2.1378	0.0473952	0.0532084	1
31632	17284105	NM_028807 // 1200009I06Rik // RIKEN cDNA 1200009I06 gene // 12|12 F2 // 74190 /// ENSMU	1200009I06Rik	NM_028807	0.220612	0.71023	1.0207	1.0207	EV up vs shHP1g	0.248581	1.06747	1.06747	HP1g up vs shHP1g	0.0545532	1.12152	1.12152	S83A up vs shHP1g	0.0440443	1.12875	1.12875	S83D up vs shHP1g	0.361891	0.950245	-1.05236	shHP1g down vs shCTRL	0.421548	1.04583	1.04583	HP1g up vs EV	0.105704	1.09878	1.09878	S83A up vs EV	0.0862294	1.10586	1.10586	S83D up vs EV	1.65139	0.0747313	0.108608	1
14333	17308746	NM_026177 // 1200011I18Rik // RIKEN cDNA 1200011I18 gene // 14|14 D2 // 67467 /// ENSMU	1200011I18Rik	NM_026177	0.000101643	0.45091	0.978269	-1.02221	EV down vs shHP1g	0.641651	0.986631	-1.01355	HP1g down vs shHP1g	0.208723	0.963238	-1.03817	S83A down vs shHP1g	0.160918	1.04303	1.04303	S83D up vs shHP1g	3.59516e-05	1.19649	1.19649	shHP1g up vs shCTRL	0.767915	1.00855	1.00855	HP1g up vs EV	0.592926	0.984635	-1.0156	S83A down vs EV	0.0421637	1.0662	1.0662	S83D up vs EV	14.4236	0.178967	0.029779	1
3951	17267446	NM_024262 // 1200011M11Rik // RIKEN cDNA 1200011M11 gene // 11 C|11 // 74133 /// ENSMUS	1200011M11Rik	NM_024262	0.0491942	0.00933978	1.14813	1.14813	EV up vs shHP1g	0.0716272	1.0923	1.0923	HP1g up vs shHP1g	0.0253139	1.12086	1.12086	S83A up vs shHP1g	0.00485492	1.16639	1.16639	S83D up vs shHP1g	0.165426	0.93613	-1.06823	shHP1g down vs shCTRL	0.28648	0.951376	-1.05111	HP1g down vs EV	0.600382	0.976244	-1.02433	S83A down vs EV	0.73014	1.0159	1.0159	S83D up vs EV	3.12339	0.0973565	0.0748084	1
19694	17252557	NM_025818 // 1200014J11Rik // RIKEN cDNA 1200014J11 gene // 11 B4|11 // 66874 /// ENSMU	1200014J11Rik	NM_025818	0.0655479	0.0524482	1.08369	1.08369	EV up vs shHP1g	0.0982494	1.06924	1.06924	HP1g up vs shHP1g	0.0145792	1.11238	1.11238	S83A up vs shHP1g	0.00598688	1.13248	1.13248	S83D up vs shHP1g	0.0162777	0.90097	-1.10991	shHP1g down vs shCTRL	0.725541	0.986667	-1.01351	HP1g down vs EV	0.497557	1.02647	1.02647	S83A up vs EV	0.261273	1.04501	1.04501	S83D up vs EV	2.81984	0.0613995	0.0522579	1
21314	17228023	NM_025819 // 1200016B10Rik // RIKEN cDNA 1200016B10 gene // 1|1 G2 // 66875 /// ENSMUST	1200016B10Rik	NM_025819	0.141999	0.548504	0.970324	-1.03058	EV down vs shHP1g	0.211807	1.06647	1.06647	HP1g up vs shHP1g	0.135284	0.924839	-1.08127	S83A down vs shHP1g	0.704781	0.981244	-1.01911	S83D down vs shHP1g	0.548017	0.970288	-1.03062	shHP1g down vs shCTRL	0.076731	1.09909	1.09909	HP1g up vs EV	0.344573	0.953124	-1.04918	S83A down vs EV	0.822449	1.01125	1.01125	S83D up vs EV	2.05721	0.0764573	0.0891974	1
20111	17252767	BC072573 // 1300001I01Rik // RIKEN cDNA 1300001I01 gene // 11 B4|11 // 74148 /// ENSMUS	1300001I01Rik	BC072573	2.94071e-06	0.000281132	1.11598	1.11598	EV up vs shHP1g	0.0149003	1.06356	1.06356	HP1g up vs shHP1g	0.0603148	1.04602	1.04602	S83A up vs shHP1g	0.000710177	1.10288	1.10288	S83D up vs shHP1g	0.000219252	1.11962	1.11962	shHP1g up vs shCTRL	0.0466635	0.953027	-1.04929	HP1g down vs EV	0.0114071	0.93731	-1.06688	S83A down vs EV	0.596403	0.988265	-1.01187	S83D down vs EV	28.4328	0.208968	0.0176389	1
39998	17324249	NR_037957 // 1300002E11Rik // RIKEN cDNA 1300002E11 gene // 16 B1|16 // 100043489 /// N	1300002E11Rik	NR_037957	0.185524	0.532215	1.0311	1.0311	EV up vs shHP1g	0.849858	1.00925	1.00925	HP1g up vs shHP1g	0.526465	1.03155	1.03155	S83A up vs shHP1g	0.148323	0.92908	-1.07633	S83D down vs shHP1g	0.246526	0.943641	-1.05972	shHP1g down vs shCTRL	0.660917	0.978813	-1.02165	HP1g down vs EV	0.992811	1.00044	1.00044	S83A up vs EV	0.0491781	0.901058	-1.10981	S83D down vs EV	1.80897	0.0640227	0.0849404	1
5544	17413678	ENSMUST00000107783 // 1300002K09Rik // RIKEN cDNA 1300002K09 gene // 4 B1|4 // 74152 //	1300002K09Rik	ENSMUST00000107783	0.713796	0.461575	0.963275	-1.03812	EV down vs shHP1g	0.806075	0.98773	-1.01242	HP1g down vs shHP1g	0.532663	0.968891	-1.03211	S83A down vs shHP1g	0.498239	1.03495	1.03495	S83D up vs shHP1g	0.606376	1.02637	1.02637	shHP1g up vs shCTRL	0.619554	1.02539	1.02539	HP1g up vs EV	0.907897	1.00583	1.00583	S83A up vs EV	0.170238	1.07441	1.07441	S83D up vs EV	0.581827	0.0219785	0.09066	1
2787	17302161	NM_027906 // 1300010F03Rik // RIKEN cDNA 1300010F03 gene // 14 D3|14 // 219189 /// ENSM	1300010F03Rik	NM_027906	0.0212088	0.0234057	0.926977	-1.07878	EV down vs shHP1g	0.00667448	0.908839	-1.10031	HP1g down vs shHP1g	0.0118189	0.917045	-1.09046	S83A down vs shHP1g	0.00144589	0.886866	-1.12757	S83D down vs shHP1g	0.00492492	1.1056	1.1056	shHP1g up vs shCTRL	0.511551	0.980433	-1.01996	HP1g down vs EV	0.718703	0.989285	-1.01083	S83A down vs EV	0.155828	0.956729	-1.04523	S83D down vs EV	4.08968	0.0544742	0.0319678	1
2389	17291803	NM_025831 // 1300014I06Rik // RIKEN cDNA 1300014I06 gene // 13 A4|13 // 66895 /// ENSMU	1300014I06Rik	NM_025831	0.301117	0.938894	0.997828	-1.00218	EV down vs shHP1g	0.945793	1.00193	1.00193	HP1g up vs shHP1g	0.879673	0.995715	-1.0043	S83A down vs shHP1g	0.21556	1.03698	1.03698	S83D up vs shHP1g	0.217695	1.03679	1.03679	shHP1g up vs shCTRL	0.885026	1.00411	1.00411	HP1g up vs EV	0.94039	0.997882	-1.00212	S83A down vs EV	0.191046	1.03923	1.03923	S83D up vs EV	1.37307	0.01653	0.028893	1
7372	17380211	NR_040321 // 1300015D01Rik // RIKEN cDNA 1300015D01 gene // 2 H3|2 // 74161	1300015D01Rik	NR_040321	0.840855	0.408854	0.944918	-1.05829	EV down vs shHP1g	0.962835	0.996855	-1.00315	HP1g down vs shHP1g	0.969288	0.997401	-1.00261	S83A down vs shHP1g	0.742351	1.02252	1.02252	S83D up vs shHP1g	0.701874	0.974378	-1.0263	shHP1g down vs shCTRL	0.434675	1.05496	1.05496	HP1g up vs EV	0.430114	1.05554	1.05554	S83A up vs EV	0.256199	1.08213	1.08213	S83D up vs EV	0.398212	0.0272431	0.164193	1
15794	17530269	NM_027918 // 1300017J02Rik // RIKEN cDNA 1300017J02 gene // 9 F1|9 // 71775 /// ENSMUST	1300017J02Rik	NM_027918	0.450446	0.135637	0.906477	-1.10317	EV down vs shHP1g	0.663136	1.02779	1.02779	HP1g up vs shHP1g	0.781878	0.98277	-1.01753	S83A down vs shHP1g	0.95599	1.00346	1.00346	S83D up vs shHP1g	0.572475	1.03626	1.03626	shHP1g up vs shCTRL	0.0632817	1.13383	1.13383	HP1g up vs EV	0.21257	1.08416	1.08416	S83A up vs EV	0.123598	1.10699	1.10699	S83D up vs EV	1.0153	0.0597078	0.14114	1
31774	17513886	ENSMUST00000122363 // 1300018I17Rik // RIKEN cDNA 1300018I17 gene // 8 E1|8 // 72325 //	1300018I17Rik	ENSMUST00000122363	0.095562	0.200892	0.953626	-1.04863	EV down vs shHP1g	0.591134	1.01955	1.01955	HP1g up vs shHP1g	0.459131	0.97352	-1.0272	S83A down vs shHP1g	0.0713762	0.932958	-1.07186	S83D down vs shHP1g	0.422191	0.971263	-1.02959	shHP1g down vs shCTRL	0.0809837	1.06913	1.06913	HP1g up vs EV	0.567124	1.02086	1.02086	S83A up vs EV	0.544007	0.978328	-1.02215	S83D down vs EV	2.43868	0.0468652	0.0461219	1
17298	17469864	NM_026894 // 1500001M20Rik // RIKEN cDNA 1500001M20 gene // 6 E3|6 // 68971 /// ENSMUST	1500001M20Rik	NM_026894	0.0600495	0.295508	1.04072	1.04072	EV up vs shHP1g	0.202723	0.952026	-1.05039	HP1g down vs shHP1g	0.912789	1.00409	1.00409	S83A up vs shHP1g	0.303629	1.03999	1.03999	S83D up vs shHP1g	0.0978508	1.06769	1.06769	shHP1g up vs shCTRL	0.0310853	0.91478	-1.09316	HP1g down vs EV	0.345504	0.964807	-1.03648	S83A down vs EV	0.985092	0.999304	-1.0007	S83D down vs EV	2.91122	0.0604958	0.0498726	1
18652	17386340	NR_040496 // 1500002O10Rik // RIKEN cDNA 1500002O10 gene // 2|2 // 68986	1500002O10Rik	NR_040496	0.554179	0.736913	0.976989	-1.02355	EV down vs shHP1g	0.365234	0.938273	-1.06579	HP1g down vs shHP1g	0.193376	0.910927	-1.09778	S83A down vs shHP1g	0.728567	0.976235	-1.02434	S83D down vs shHP1g	0.131234	1.11591	1.11591	shHP1g up vs shCTRL	0.561465	0.960372	-1.04126	HP1g down vs EV	0.321485	0.932382	-1.07252	S83A down vs EV	0.991086	0.999228	-1.00077	S83D down vs EV	0.827009	0.0591779	0.171736	1
25021	17474956	NM_028047 // 1500002O20Rik // RIKEN cDNA 1500002O20 gene // 7 A3|7 // 71997 /// ENSMUST	1500002O20Rik	NM_028047	0.098346	0.0153829	1.0831	1.0831	EV up vs shHP1g	0.862171	1.00503	1.00503	HP1g up vs shHP1g	0.477969	1.02093	1.02093	S83A up vs shHP1g	0.90328	0.996496	-1.00352	S83D down vs shHP1g	0.323366	0.971295	-1.02955	shHP1g down vs shCTRL	0.021363	0.927921	-1.07768	HP1g down vs EV	0.0585479	0.942601	-1.06089	S83A down vs EV	0.0122165	0.920043	-1.08691	S83D down vs EV	2.4104	0.0300919	0.0299621	1
41299	17374814	NM_019769 // 1500003O03Rik // RIKEN cDNA 1500003O03 gene // 2 E5|2 // 56398 /// BC05473	1500003O03Rik	NM_019769	0.151778	0.557256	1.03973	1.03973	EV up vs shHP1g	0.961888	1.00315	1.00315	HP1g up vs shHP1g	0.29843	0.932257	-1.07267	S83A down vs shHP1g	0.574128	0.963401	-1.03799	S83D down vs shHP1g	0.0485429	1.15221	1.15221	shHP1g up vs shCTRL	0.589124	0.964818	-1.03646	HP1g down vs EV	0.116691	0.89663	-1.11529	S83A down vs EV	0.260301	0.926584	-1.07923	S83D down vs EV	1.99474	0.129698	0.156048	1
5383	17547947	NM_019769 // 1500003O03Rik // RIKEN cDNA 1500003O03 gene // 2 E5|2 // 56398 /// NM_0197	1500003O03Rik	NM_019769	0.165821	0.949337	0.997998	-1.00201	EV down vs shHP1g	0.422796	0.974695	-1.02596	HP1g down vs shHP1g	0.83771	1.00649	1.00649	S83A up vs shHP1g	0.531361	1.02011	1.02011	S83D up vs shHP1g	0.0580527	1.06684	1.06684	shHP1g up vs shCTRL	0.45904	0.97665	-1.02391	HP1g down vs EV	0.788593	1.0085	1.0085	S83A up vs EV	0.491625	1.02215	1.02215	S83D up vs EV	1.91241	0.0284752	0.0357353	1
26057	17389917	NM_019769 // 1500003O03Rik // RIKEN cDNA 1500003O03 gene // 2 E5|2 // 56398 /// NM_0197	1500003O03Rik	NM_019769	0.385184	0.365113	0.925511	-1.08048	EV down vs shHP1g	0.538255	1.05348	1.05348	HP1g up vs shHP1g	0.619007	1.04287	1.04287	S83A up vs shHP1g	0.318892	1.08928	1.08928	S83D up vs shHP1g	0.575363	1.04849	1.04849	shHP1g up vs shCTRL	0.14127	1.13827	1.13827	HP1g up vs EV	0.172213	1.1268	1.1268	S83A up vs EV	0.0709555	1.17695	1.17695	S83D up vs EV	1.15475	0.121905	0.253365	1
21594	17313533	NR_037698 // 1500009C09Rik // RIKEN cDNA 1500009C09 gene // 15 E1|15 // 76505 /// NR_03	1500009C09Rik	NR_037698	0.642605	0.431534	0.950179	-1.05243	EV down vs shHP1g	0.385138	0.944979	-1.05822	HP1g down vs shHP1g	0.834219	0.98666	-1.01352	S83A down vs shHP1g	0.681129	0.973907	-1.02679	S83D down vs shHP1g	0.128753	1.10786	1.10786	shHP1g up vs shCTRL	0.93179	0.994527	-1.0055	HP1g down vs EV	0.559638	1.03839	1.03839	S83A up vs EV	0.701323	1.02497	1.02497	S83D up vs EV	0.686871	0.0422687	0.147691	1
36057	17235990	NM_001145198 // 1500009L16Rik // RIKEN cDNA 1500009L16 gene // 10 C1|10 // 69784 /// EN	1500009L16Rik	NM_001145198	0.0709819	0.562282	0.965987	-1.03521	EV down vs shHP1g	0.972849	1.00202	1.00202	HP1g up vs shHP1g	0.377588	1.05464	1.05464	S83A up vs shHP1g	0.619135	1.03007	1.03007	S83D up vs shHP1g	0.0175722	0.852367	-1.1732	shHP1g down vs shCTRL	0.540062	1.0373	1.0373	HP1g up vs EV	0.156367	1.09178	1.09178	S83A up vs EV	0.290326	1.06634	1.06634	S83D up vs EV	2.73772	0.144097	0.126322	1
17867	17251454	NR_026565 // 1500010J02Rik // RIKEN cDNA 1500010J02 gene // 11 B3|11 // 68964 /// NM_00	1500010J02Rik	NR_026565	3.34375e-06	0.0136036	0.944175	-1.05913	EV down vs shHP1g	0.000751879	0.914764	-1.09318	HP1g down vs shHP1g	0.0908146	0.964098	-1.03724	S83A down vs shHP1g	8.49177e-06	0.863499	-1.15808	S83D down vs shHP1g	0.00479598	0.933681	-1.07103	shHP1g down vs shCTRL	0.137482	0.96885	-1.03215	HP1g down vs EV	0.314338	1.0211	1.0211	S83A up vs EV	0.000736956	0.914554	-1.09343	S83D down vs EV	27.7679	0.171385	0.0148129	1
27387	17451607	NR_027818 // 1500011B03Rik // RIKEN cDNA 1500011B03 gene // 5 F|5 // 66236 /// NR_02781	1500011B03Rik	NR_027818	0.176859	0.135098	1.07893	1.07893	EV up vs shHP1g	0.542523	1.03017	1.03017	HP1g up vs shHP1g	0.548977	1.02967	1.02967	S83A up vs shHP1g	0.0188966	1.1372	1.1372	S83D up vs shHP1g	0.474192	0.965574	-1.03565	shHP1g down vs shCTRL	0.348634	0.954807	-1.04733	HP1g down vs EV	0.343827	0.954348	-1.04784	S83A down vs EV	0.288953	1.05401	1.05401	S83D up vs EV	1.8529	0.0650251	0.084225	1
26798	17391373	NR_015476 // 1500011K16Rik // RIKEN cDNA 1500011K16 gene // 2 F1|2 // 67885 /// BC04855	1500011K16Rik	NR_015476	0.170228	0.759106	1.01648	1.01648	EV up vs shHP1g	0.899316	1.00675	1.00675	HP1g up vs shHP1g	0.0300539	1.13668	1.13668	S83A up vs shHP1g	0.176053	1.07776	1.07776	S83D up vs shHP1g	0.758784	0.983769	-1.0165	shHP1g down vs shCTRL	0.856696	0.990436	-1.00966	HP1g down vs EV	0.0530223	1.11826	1.11826	S83A up vs EV	0.28297	1.06029	1.06029	S83D up vs EV	1.88814	0.0799598	0.101636	1
9368	17379864	NM_001081005 // 1500012F01Rik // RIKEN cDNA 1500012F01 gene // 2 H3|2 // 68949 /// ENSM	1500012F01Rik	NM_001081005	5.22526e-06	0.000625197	1.08555	1.08555	EV up vs shHP1g	0.00142856	1.07646	1.07646	HP1g up vs shHP1g	0.0141331	1.05268	1.05268	S83A up vs shHP1g	0.0141881	1.05264	1.05264	S83D up vs shHP1g	0.000337093	1.09261	1.09261	shHP1g up vs shCTRL	0.646949	0.991628	-1.00844	HP1g down vs EV	0.11141	0.969716	-1.03123	S83A down vs EV	0.111019	0.969679	-1.03127	S83D down vs EV	25.5644	0.127823	0.0120001	1
9395	17379871	ENSMUST00000136378 // 1500012F01Rik // RIKEN cDNA 1500012F01 gene // 2 H3|2 // 68949	1500012F01Rik	ENSMUST00000136378	0.000151709	0.0220166	1.24516	1.24516	EV up vs shHP1g	0.062054	1.18719	1.18719	HP1g up vs shHP1g	0.474089	1.06358	1.06358	S83A up vs shHP1g	0.198006	0.89257	-1.12036	S83D down vs shHP1g	0.000805681	1.44827	1.44827	shHP1g up vs shCTRL	0.578156	0.953448	-1.04883	HP1g down vs EV	0.083157	0.85417	-1.17073	S83A down vs EV	0.00178826	0.716833	-1.39503	S83D down vs EV	13.2979	1.44392	0.260597	1
33451	17479200	NR_045812 // 1500012K07Rik // RIKEN cDNA 1500012K07 gene // 7 D2|7 // 68954 /// NR_0458	1500012K07Rik	NR_045812	0.694461	0.228751	1.09954	1.09954	EV up vs shHP1g	0.275445	1.08926	1.08926	HP1g up vs shHP1g	0.153802	1.12066	1.12066	S83A up vs shHP1g	0.350021	1.07547	1.07547	S83D up vs shHP1g	0.181056	0.899201	-1.1121	shHP1g down vs shCTRL	0.902153	0.990649	-1.00944	HP1g down vs EV	0.803661	1.0192	1.0192	S83A up vs EV	0.772418	0.978109	-1.02238	S83D down vs EV	0.609911	0.053301	0.209739	1
1439	17351141	NR_029432 // 1500015A07Rik // RIKEN cDNA 1500015A07 gene // 18|18 // 68982 /// BC038318	1500015A07Rik	NR_029432	0.385777	0.647325	0.958878	-1.04289	EV down vs shHP1g	0.833811	0.980993	-1.01938	HP1g down vs shHP1g	0.122229	0.861733	-1.16045	S83A down vs shHP1g	0.499498	0.939586	-1.0643	S83D down vs shHP1g	0.55901	0.947634	-1.05526	shHP1g down vs shCTRL	0.803203	1.02306	1.02306	HP1g up vs EV	0.255702	0.898689	-1.11273	S83A down vs EV	0.824171	0.979881	-1.02053	S83D down vs EV	1.15338	0.1442	0.300057	1
13415	17358094	NR_045817 // 1500015L24Rik // RIKEN cDNA 1500015L24 gene // 19 B|19 // 68994	1500015L24Rik	NR_045817	0.537125	0.506897	1.04406	1.04406	EV up vs shHP1g	0.246487	1.07982	1.07982	HP1g up vs shHP1g	0.469304	1.04823	1.04823	S83A up vs shHP1g	0.311583	1.06886	1.06886	S83D up vs shHP1g	0.634116	1.03126	1.03126	shHP1g up vs shCTRL	0.602909	1.03425	1.03425	HP1g up vs EV	0.950704	1.00399	1.00399	S83A up vs EV	0.716164	1.02374	1.02374	S83D up vs EV	0.855844	0.0530801	0.14885	1
37205	17212364	NM_024283 // 1500015O10Rik // RIKEN cDNA 1500015O10 gene // 1|1 C1 // 78896 /// ENSMUST	1500015O10Rik	NM_024283	0.940352	0.641644	0.963068	-1.03835	EV down vs shHP1g	0.426872	0.937231	-1.06697	HP1g down vs shHP1g	0.901368	1.01003	1.01003	S83A up vs shHP1g	0.84576	0.984454	-1.01579	S83D down vs shHP1g	0.771277	1.02372	1.02372	shHP1g up vs shCTRL	0.736054	0.973172	-1.02757	HP1g down vs EV	0.557093	1.04876	1.04876	S83A up vs EV	0.785271	1.02221	1.02221	S83D up vs EV	0.233517	0.0226477	0.232764	1
23219	17254458	NR_038057 // 1500016L03Rik // RIKEN cDNA 1500016L03 gene // 11|11 // 78365 /// ENSMUST0	1500016L03Rik	NR_038057	0.688572	0.522932	1.04427	1.04427	EV up vs shHP1g	0.293928	1.07493	1.07493	HP1g up vs shHP1g	0.53986	1.04242	1.04242	S83A up vs shHP1g	0.119298	1.11676	1.11676	S83D up vs shHP1g	0.428515	0.947483	-1.05543	shHP1g down vs shCTRL	0.668094	1.02936	1.02936	HP1g up vs EV	0.978884	0.998222	-1.00178	S83A down vs EV	0.328148	1.06941	1.06941	S83D up vs EV	0.618518	0.041846	0.162373	1
22864	17364192	NR_033510 // 1500017E21Rik // RIKEN cDNA 1500017E21 gene // 19 C2|19 // 668215	1500017E21Rik	NR_033510	0.940889	0.95245	1.00345	1.00345	EV up vs shHP1g	0.663259	0.975052	-1.02559	HP1g down vs shHP1g	0.535764	0.964562	-1.03674	S83A down vs shHP1g	0.622926	0.971841	-1.02897	S83D down vs shHP1g	0.45324	1.04485	1.04485	shHP1g up vs shCTRL	0.621148	0.971698	-1.02913	HP1g down vs EV	0.498236	0.961244	-1.04032	S83A down vs EV	0.582111	0.968498	-1.03253	S83D down vs EV	0.232452	0.0116231	0.120005	1
36558	17236411	AK048993 // 1500026H17Rik // RIKEN cDNA 1500026H17 gene // 10 C2|10 // 69002 /// AK0853	1500026H17Rik	AK048993	0.341158	0.940113	0.99548	-1.00454	EV down vs shHP1g	0.697848	1.02376	1.02376	HP1g up vs shHP1g	0.304516	1.06539	1.06539	S83A up vs shHP1g	0.502349	1.04168	1.04168	S83D up vs shHP1g	0.0624485	0.88579	-1.12894	shHP1g down vs shCTRL	0.643732	1.02841	1.02841	HP1g up vs EV	0.272789	1.07023	1.07023	S83A up vs EV	0.457152	1.04641	1.04641	S83D up vs EV	1.26235	0.0687074	0.130628	1
41027	17324733	ENSMUST00000042869 // 1500031L02Rik // RIKEN cDNA 1500031L02 gene // 16 B2|16 // 66994	1500031L02Rik	ENSMUST00000042869	0.114138	0.493497	0.970389	-1.03052	EV down vs shHP1g	0.67546	0.981904	-1.01843	HP1g down vs shHP1g	0.248818	1.05294	1.05294	S83A up vs shHP1g	0.122065	1.07337	1.07337	S83D up vs shHP1g	0.131065	0.933353	-1.07141	shHP1g down vs shCTRL	0.786349	1.01187	1.01187	HP1g up vs EV	0.0791689	1.08507	1.08507	S83A up vs EV	0.035408	1.10612	1.10612	S83D up vs EV	2.26536	0.0640519	0.0678587	1
21684	17313568	BC028457 // 1500032L24Rik // RIKEN cDNA 1500032L24 gene // 15|15 E2 // 69029 /// BC0920	1500032L24Rik	BC028457	0.155934	0.368663	1.05572	1.05572	EV up vs shHP1g	0.589157	1.03273	1.03273	HP1g up vs shHP1g	0.462399	0.956889	-1.04505	S83A down vs shHP1g	0.954974	0.996659	-1.00335	S83D down vs shHP1g	0.0903692	1.11282	1.11282	shHP1g up vs shCTRL	0.711156	0.978228	-1.02226	HP1g down vs EV	0.116176	0.906386	-1.10328	S83A down vs EV	0.34089	0.944057	-1.05926	S83D down vs EV	1.96952	0.103593	0.126236	1
1282	17435451	AK005363 // 1500035N22Rik // RIKEN cDNA 1500035N22 gene // 5|5 // 70258 /// XR_140695 /	1500035N22Rik	AK005363	0.981012	0.859655	0.986352	-1.01384	EV down vs shHP1g	0.705176	1.02992	1.02992	HP1g up vs shHP1g	0.856131	1.01419	1.01419	S83A up vs shHP1g	0.597196	1.04216	1.04216	S83D up vs shHP1g	0.83661	0.984095	-1.01616	shHP1g down vs shCTRL	0.580411	1.04417	1.04417	HP1g up vs EV	0.72081	1.02823	1.02823	S83A up vs EV	0.483258	1.05658	1.05658	S83D up vs EV	0.134965	0.0121917	0.216797	1
31908	17428582	ENSMUST00000030469 // 1520402A15Rik // RIKEN cDNA 1520402A15 gene // 4 D1|4 // 68075 //	1520402A15Rik	ENSMUST00000030469	0.499546	0.913069	0.99505	-1.00497	EV down vs shHP1g	0.361362	0.958641	-1.04314	HP1g down vs shHP1g	0.669856	1.01964	1.01964	S83A up vs shHP1g	0.190354	0.940087	-1.06373	S83D down vs shHP1g	0.933451	1.0038	1.0038	shHP1g up vs shCTRL	0.418697	0.96341	-1.03798	HP1g down vs EV	0.593396	1.02472	1.02472	S83A up vs EV	0.225911	0.944764	-1.05847	S83D down vs EV	0.922065	0.0285169	0.0742252	1
11719	17332378	NR_040484 // 1600002D24Rik // RIKEN cDNA 1600002D24 gene // 16 C4|16 // 69776 /// NR_04	1600002D24Rik	NR_040484	0.135167	0.0482524	0.883237	-1.1322	EV down vs shHP1g	0.874446	0.990926	-1.00916	HP1g down vs shHP1g	0.49779	1.04027	1.04027	S83A up vs shHP1g	0.236068	0.931984	-1.07298	S83D down vs shHP1g	0.429834	1.04722	1.04722	shHP1g up vs shCTRL	0.0643029	1.12193	1.12193	HP1g up vs EV	0.0133807	1.17779	1.17779	S83A up vs EV	0.360208	1.05519	1.05519	S83D up vs EV	2.10375	0.104729	0.119476	1
27557	17341769	BC072612 // 1600002H07Rik // RIKEN cDNA 1600002H07 gene // 17 A3.3|17 // 72016 /// ENSM	1600002H07Rik	BC072612	0.163861	0.155263	1.04272	1.04272	EV up vs shHP1g	0.365039	1.02631	1.02631	HP1g up vs shHP1g	0.579305	0.984405	-1.01584	S83A down vs shHP1g	0.976781	1.00082	1.00082	S83D up vs shHP1g	0.261607	1.03303	1.03303	shHP1g up vs shCTRL	0.575826	0.984261	-1.01599	HP1g down vs EV	0.0589485	0.944075	-1.05924	S83A down vs EV	0.162845	0.959818	-1.04186	S83D down vs EV	1.92342	0.0228434	0.0285034	1
34371	17235239	BC146018 // 1600002K03Rik // RIKEN cDNA 1600002K03 gene // 10 C1|10 // 69770 /// BC1460	1600002K03Rik	BC146018	0.126648	0.32391	1.05138	1.05138	EV up vs shHP1g	0.524921	1.03241	1.03241	HP1g up vs shHP1g	0.29654	0.948231	-1.0546	S83A down vs shHP1g	0.736516	1.01692	1.01692	S83D up vs shHP1g	0.126242	1.08333	1.08333	shHP1g up vs shCTRL	0.715035	0.981955	-1.01838	HP1g down vs EV	0.0555285	0.90189	-1.10878	S83A down vs EV	0.506778	0.967218	-1.03389	S83D down vs EV	2.16559	0.0801995	0.0888805	1
16281	17495020	NR_037959 // 1600010M07Rik // RIKEN cDNA 1600010M07 gene // 7|7 // 69781	1600010M07Rik	NR_037959	0.308892	0.325521	1.11973	1.11973	EV up vs shHP1g	0.112127	1.2082	1.2082	HP1g up vs shHP1g	0.404064	1.10011	1.10011	S83A up vs shHP1g	0.430942	1.09407	1.09407	S83D up vs shHP1g	0.548089	1.07056	1.07056	shHP1g up vs shCTRL	0.503719	1.07901	1.07901	HP1g up vs EV	0.875345	0.982477	-1.01784	S83A down vs EV	0.837099	0.977088	-1.02345	S83D down vs EV	1.35044	0.25653	0.455905	1
36625	17481693	NR_037959 // 1600010M07Rik // RIKEN cDNA 1600010M07 gene // 7|7 // 69781 /// NR_037959	1600010M07Rik	NR_037959	0.872488	0.738792	1.02922	1.02922	EV up vs shHP1g	0.816681	1.0202	1.0202	HP1g up vs shHP1g	0.685679	0.965606	-1.03562	S83A down vs shHP1g	0.557257	0.950322	-1.05227	S83D down vs shHP1g	0.57002	1.05052	1.05052	shHP1g up vs shCTRL	0.918641	0.991235	-1.00884	HP1g down vs EV	0.464242	0.93819	-1.06588	S83A down vs EV	0.363287	0.92334	-1.08302	S83D down vs EV	0.350141	0.0389323	0.266857	1
32752	17404474	BC083111 // 1600012F09Rik // RIKEN cDNA 1600012F09 gene // 13 A2-A3|13 // 67008	1600012F09Rik	BC083111	0.0368056	0.541825	1.03624	1.03624	EV up vs shHP1g	0.0658052	1.12159	1.12159	HP1g up vs shHP1g	0.0114039	1.1843	1.1843	S83A up vs shHP1g	0.0061637	1.20676	1.20676	S83D up vs shHP1g	0.236466	0.931792	-1.0732	shHP1g down vs shCTRL	0.187943	1.08237	1.08237	HP1g up vs EV	0.0363189	1.14288	1.14288	S83A up vs EV	0.0197655	1.16456	1.16456	S83D up vs EV	3.44311	0.172721	0.120394	1
778	17290823	NM_025904 // 1600012F09Rik // RIKEN cDNA 1600012F09 gene // 13 A2-A3|13 // 67008 /// EN	1600012F09Rik	NM_025904	0.202924	0.493724	0.965127	-1.03613	EV down vs shHP1g	0.371596	0.954398	-1.04778	HP1g down vs shHP1g	0.102801	0.915027	-1.09286	S83A down vs shHP1g	0.123731	0.920128	-1.08681	S83D down vs shHP1g	0.548412	0.969424	-1.03154	shHP1g down vs shCTRL	0.82782	0.988884	-1.01124	HP1g down vs EV	0.309976	0.94809	-1.05475	S83A down vs EV	0.361076	0.953375	-1.04891	S83D down vs EV	1.72713	0.0681711	0.0947296	1
13269	17333482	NM_001083882 // 1600012H06Rik // RIKEN cDNA 1600012H06 gene // 17 A2|17 // 67912 /// NM	1600012H06Rik	NM_001083882	0.0331565	0.136251	0.924341	-1.08185	EV down vs shHP1g	0.00628818	0.849768	-1.17679	HP1g down vs shHP1g	0.11221	0.919027	-1.08811	S83A down vs shHP1g	0.0362414	0.890368	-1.12313	S83D down vs shHP1g	0.90964	0.994306	-1.00573	shHP1g down vs shCTRL	0.113446	0.919323	-1.08776	HP1g down vs EV	0.908762	0.994251	-1.00578	S83A down vs EV	0.461859	0.963246	-1.03816	S83D down vs EV	3.56152	0.134928	0.0909238	1
22723	17228694	BC100356 // 1600012P17Rik // RIKEN cDNA 1600012P17 gene // 1 H1|1 // 72025	1600012P17Rik	BC100356	0.788157	0.73141	1.01905	1.01905	EV up vs shHP1g	0.386297	1.04946	1.04946	HP1g up vs shHP1g	0.366213	1.05172	1.05172	S83A up vs shHP1g	0.326633	1.05645	1.05645	S83D up vs shHP1g	0.966282	1.00232	1.00232	shHP1g up vs shCTRL	0.593928	1.02985	1.02985	HP1g up vs EV	0.567623	1.03206	1.03206	S83A up vs EV	0.514731	1.03671	1.03671	S83D up vs EV	0.475039	0.0213822	0.108028	1
28969	17476872	NM_001085385 // 1600014C10Rik // RIKEN cDNA 1600014C10 gene // 7|7 B1 // 72244 /// ENSM	1600014C10Rik	NM_001085385	0.320354	0.812369	0.991291	-1.00879	EV down vs shHP1g	0.211867	0.953573	-1.04869	HP1g down vs shHP1g	0.575012	1.021	1.021	S83A up vs shHP1g	0.164957	0.948087	-1.05476	S83D down vs shHP1g	0.990352	1.00045	1.00045	shHP1g up vs shCTRL	0.303046	0.961951	-1.03955	HP1g down vs EV	0.428734	1.02997	1.02997	S83A up vs EV	0.240055	0.956417	-1.04557	S83D down vs EV	1.31812	0.0267391	0.0486859	1
34805	17345290	NM_028164 // 1600014C23Rik // RIKEN cDNA 1600014C23 gene // 17 B3|17 // 72240	1600014C23Rik	NM_028164	0.186588	0.276746	1.07322	1.07322	EV up vs shHP1g	0.820639	1.01448	1.01448	HP1g up vs shHP1g	0.02984	1.16508	1.16508	S83A up vs shHP1g	0.152665	1.09934	1.09934	S83D up vs shHP1g	0.774341	0.981978	-1.01835	shHP1g down vs shCTRL	0.381897	0.94526	-1.05791	HP1g down vs EV	0.210118	1.08559	1.08559	S83A up vs EV	0.7051	1.02433	1.02433	S83D up vs EV	1.80373	0.108298	0.1441	1
27568	17536165	NM_028046 // 1600014K23Rik // RIKEN cDNA 1600014K23 gene // X C1|X // 71996 /// ENSMUST	1600014K23Rik	NM_028046	0.354904	0.439589	1.05957	1.05957	EV up vs shHP1g	0.45103	0.94517	-1.05801	HP1g down vs shHP1g	0.207445	0.908055	-1.10125	S83A down vs shHP1g	0.358644	0.933241	-1.07153	S83D down vs shHP1g	0.387926	1.067	1.067	shHP1g up vs shCTRL	0.140439	0.892031	-1.12104	HP1g down vs EV	0.0543687	0.857003	-1.16686	S83A down vs EV	0.104916	0.880773	-1.13537	S83D down vs EV	1.22734	0.100379	0.196285	1
39715	17458415	NM_001081273 // 1600015I10Rik // RIKEN cDNA 1600015I10 gene // 6 B2.3|6 // 69761 /// EN	1600015I10Rik	NM_001081273	0.462886	0.224024	1.13848	1.13848	EV up vs shHP1g	0.58701	1.05808	1.05808	HP1g up vs shHP1g	0.312452	1.11256	1.11256	S83A up vs shHP1g	0.531518	0.936906	-1.06734	S83D down vs shHP1g	0.729872	0.964877	-1.0364	shHP1g down vs shCTRL	0.482968	0.929385	-1.07598	HP1g down vs EV	0.82374	0.977234	-1.0233	S83A down vs EV	0.0780715	0.822947	-1.21514	S83D down vs EV	0.990858	0.15827	0.383353	1
21542	17497796	BC119093 // 1600016N20Rik // RIKEN cDNA 1600016N20 gene // 7 F5|7 // 72000 /// ENSMUST0	1600016N20Rik	BC119093	0.638055	0.720533	0.978904	-1.02155	EV down vs shHP1g	0.848449	1.01143	1.01143	HP1g up vs shHP1g	0.432709	0.953844	-1.04839	S83A down vs shHP1g	0.387029	0.949089	-1.05364	S83D down vs shHP1g	0.55549	0.965312	-1.03593	shHP1g down vs shCTRL	0.584758	1.03323	1.03323	HP1g up vs EV	0.663868	0.974399	-1.02627	S83A down vs EV	0.60486	0.969542	-1.03141	S83D down vs EV	0.69377	0.0366963	0.126946	1
32870	17404513	AK005488 // 1600017P15Rik // RIKEN cDNA 1600017P15 gene // 3|3 // 73249	1600017P15Rik	AK005488	0.751065	0.615425	0.965216	-1.03604	EV down vs shHP1g	0.825487	1.01559	1.01559	HP1g up vs shHP1g	0.520696	1.04647	1.04647	S83A up vs shHP1g	0.546294	1.04355	1.04355	S83D up vs shHP1g	0.643631	1.03311	1.03311	shHP1g up vs shCTRL	0.4729	1.05219	1.05219	HP1g up vs EV	0.261874	1.08418	1.08418	S83A up vs EV	0.2779	1.08115	1.08115	S83D up vs EV	0.528221	0.0388612	0.176568	1
6876	17330076	NR_040481 // 1600019K03Rik // RIKEN cDNA 1600019K03 gene // 16|16 // 69768	1600019K03Rik	NR_040481	0.374888	0.991881	0.999221	-1.00078	EV down vs shHP1g	0.801339	1.01949	1.01949	HP1g up vs shHP1g	0.112483	1.1371	1.1371	S83A up vs shHP1g	0.20746	1.10513	1.10513	S83D up vs shHP1g	0.984369	0.9985	-1.0015	shHP1g down vs shCTRL	0.793516	1.02028	1.02028	HP1g up vs EV	0.110538	1.13799	1.13799	S83A up vs EV	0.20417	1.10599	1.10599	S83D up vs EV	1.17878	0.103567	0.210863	1
287	17460451	NR_037961 // 1600020E01Rik // RIKEN cDNA 1600020E01 gene // 6 D1|6 // 72012 /// NR_0379	1600020E01Rik	NR_037961	0.0170565	0.656536	1.03134	1.03134	EV up vs shHP1g	0.407415	0.943547	-1.05983	HP1g down vs shHP1g	0.250291	0.921488	-1.0852	S83A down vs shHP1g	0.0118472	0.818267	-1.2221	S83D down vs shHP1g	0.00957241	1.23162	1.23162	shHP1g up vs shCTRL	0.213235	0.914871	-1.09305	HP1g down vs EV	0.121974	0.893482	-1.11922	S83A down vs EV	0.00508492	0.793398	-1.2604	S83D down vs EV	4.36054	0.311825	0.171625	1
8152	17329527	NM_177718 // 1600021P15Rik // RIKEN cDNA 1600021P15 gene // 16 B2|16 // 239796 /// ENSM	1600021P15Rik	NM_177718	0.784662	0.3511	0.914558	-1.09342	EV down vs shHP1g	0.706014	0.96506	-1.03621	HP1g down vs shHP1g	0.902411	1.0116	1.0116	S83A up vs shHP1g	0.419213	0.925882	-1.08005	S83D down vs shHP1g	0.896046	0.98779	-1.01236	shHP1g down vs shCTRL	0.570126	1.05522	1.05522	HP1g up vs EV	0.294828	1.1061	1.1061	S83A up vs EV	0.895872	1.01238	1.01238	S83D up vs EV	0.480062	0.0635091	0.317504	1
24956	17534887	NR_038168 // 1600025M17Rik // RIKEN cDNA 1600025M17 gene // X A5|X // 72030	1600025M17Rik	NR_038168	0.766881	0.965359	0.995375	-1.00465	EV down vs shHP1g	0.883646	0.984492	-1.01575	HP1g down vs shHP1g	0.883033	1.01584	1.01584	S83A up vs shHP1g	0.786644	1.02936	1.02936	S83D up vs shHP1g	0.245158	0.880065	-1.13628	shHP1g down vs shCTRL	0.917993	0.989067	-1.01105	HP1g down vs EV	0.848936	1.02056	1.02056	S83A up vs EV	0.753626	1.03414	1.03414	S83D up vs EV	0.505564	0.0862592	0.409488	1
9136	17380790	NM_028479 // 1600027N09Rik // RIKEN cDNA 1600027N09 gene // 2 H4|2 // 73247 /// ENSMUST	1600027N09Rik	NM_028479	0.00267255	0.106038	0.919298	-1.08779	EV down vs shHP1g	0.0881037	0.914497	-1.0935	HP1g down vs shHP1g	0.0959622	0.916697	-1.09087	S83A down vs shHP1g	0.000376303	0.790473	-1.26507	S83D down vs shHP1g	0.653711	0.978094	-1.0224	shHP1g down vs shCTRL	0.915193	0.994777	-1.00525	HP1g down vs EV	0.954041	0.997171	-1.00284	S83A down vs EV	0.00859847	0.859865	-1.16297	S83D down vs EV	7.08242	0.256289	0.0868478	1
37867	17517097	NM_029639 // 1600029D21Rik // RIKEN cDNA 1600029D21 gene // 9|9 B // 76509 /// ENSMUST0	1600029D21Rik	NM_029639	2.6621e-05	0.000603299	1.11846	1.11846	EV up vs shHP1g	0.320727	1.02549	1.02549	HP1g up vs shHP1g	0.476142	1.01803	1.01803	S83A up vs shHP1g	5.35135e-06	1.20657	1.20657	S83D up vs shHP1g	0.000277541	0.884196	-1.13097	shHP1g down vs shCTRL	0.00384183	0.916872	-1.09066	HP1g down vs EV	0.00222088	0.910207	-1.09865	S83A down vs EV	0.00885075	1.07877	1.07877	S83D up vs EV	18.7816	0.173122	0.0221224	1
11916	17526809	NM_029639 // 1600029D21Rik // RIKEN cDNA 1600029D21 gene // 9|9 B // 76509 /// ENSMUST0	1600029D21Rik	NM_029639	0.882496	0.729197	0.967755	-1.03332	EV down vs shHP1g	0.707437	0.965076	-1.03619	HP1g down vs shHP1g	0.553679	1.05797	1.05797	S83A up vs shHP1g	0.649978	0.957869	-1.04398	S83D down vs shHP1g	0.910429	0.98943	-1.01068	shHP1g down vs shCTRL	0.976583	0.997232	-1.00278	HP1g down vs EV	0.354215	1.09322	1.09322	S83A up vs EV	0.913442	0.989785	-1.01032	S83D down vs EV	0.334397	0.0446521	0.320473	1
934	17520716	NR_028123 // 1600029I14Rik // RIKEN cDNA 1600029I14 gene // 9 E3.3|9 // 69797 /// ENSMU	1600029I14Rik	NR_028123	0.779359	0.480497	0.937635	-1.06651	EV down vs shHP1g	0.7871	0.97587	-1.02473	HP1g down vs shHP1g	0.888877	1.0127	1.0127	S83A up vs shHP1g	0.48402	1.06595	1.06595	S83D up vs shHP1g	0.790618	0.976275	-1.0243	shHP1g down vs shCTRL	0.659368	1.04078	1.04078	HP1g up vs EV	0.400916	1.08006	1.08006	S83A up vs EV	0.172601	1.13685	1.13685	S83D up vs EV	0.487676	0.0595409	0.293019	1
39156	17517883	NR_033522 // 1600029O15Rik // ribosomal protein L17 pseudogene // 9 B|9 // 665268	1600029O15Rik	NR_033522	0.424192	0.691413	0.978014	-1.02248	EV down vs shHP1g	0.13308	1.09208	1.09208	HP1g up vs shHP1g	0.842311	0.988948	-1.01118	S83A down vs shHP1g	0.637334	1.02679	1.02679	S83D up vs shHP1g	0.995441	1.00032	1.00032	shHP1g up vs shCTRL	0.066518	1.11663	1.11663	HP1g up vs EV	0.842254	1.01118	1.01118	S83A up vs EV	0.390793	1.04988	1.04988	S83D up vs EV	1.06896	0.0498693	0.111965	1
1875	17435804	BC060996 // 1700001C02Rik // RIKEN cDNA 1700001C02 gene // 5 B1|5 // 75434 /// ENSMUST0	1700001C02Rik	BC060996	0.265373	0.570479	0.964729	-1.03656	EV down vs shHP1g	0.419347	1.05283	1.05283	HP1g up vs shHP1g	0.786769	1.01717	1.01717	S83A up vs shHP1g	0.0774118	1.12624	1.12624	S83D up vs shHP1g	0.439059	0.951925	-1.0505	shHP1g down vs shCTRL	0.181181	1.09132	1.09132	HP1g up vs EV	0.406668	1.05436	1.05436	S83A up vs EV	0.0271784	1.16742	1.16742	S83D up vs EV	1.48556	0.0878784	0.141972	1
35641	17345677	NM_029296 // 1700001C19Rik // RIKEN cDNA 1700001C19 gene // 17 C|17 // 75462 /// ENSMUS	1700001C19Rik	NM_029296	0.385038	0.648802	0.981029	-1.01934	EV down vs shHP1g	0.888175	0.994128	-1.00591	HP1g down vs shHP1g	0.22144	1.05431	1.05431	S83A up vs shHP1g	0.346975	0.960656	-1.04095	S83D down vs shHP1g	0.774501	1.01209	1.01209	shHP1g up vs shCTRL	0.751916	1.01335	1.01335	HP1g up vs EV	0.104406	1.0747	1.0747	S83A up vs EV	0.618103	0.979234	-1.02121	S83D down vs EV	1.15508	0.0303186	0.0629953	1
25177	17509531	NR_045475 // 1700001D01Rik // RIKEN cDNA 1700001D01 gene // 8|8 // 69279	1700001D01Rik	NR_045475	0.544317	0.878116	1.01382	1.01382	EV up vs shHP1g	0.204552	0.889095	-1.12474	HP1g down vs shHP1g	0.716194	0.96791	-1.03315	S83A down vs shHP1g	0.575862	1.05168	1.05168	S83D up vs shHP1g	0.923693	1.00861	1.00861	shHP1g up vs shCTRL	0.159894	0.876974	-1.14028	HP1g down vs EV	0.606508	0.954715	-1.04743	S83A down vs EV	0.683033	1.03734	1.03734	S83D up vs EV	0.843599	0.101096	0.287613	1
40032	17348688	AK005589 // 1700001G01Rik // RIKEN cDNA 1700001G01 gene // 18 A1|18 // 75433	1700001G01Rik	AK005589	0.603707	0.230324	0.901988	-1.10866	EV down vs shHP1g	0.416134	0.933562	-1.07117	HP1g down vs shHP1g	0.108145	0.867879	-1.15223	S83A down vs shHP1g	0.402083	0.931551	-1.07348	S83D down vs shHP1g	0.167831	1.1273	1.1273	shHP1g up vs shCTRL	0.680834	1.03501	1.03501	HP1g up vs EV	0.645217	0.962185	-1.0393	S83A down vs EV	0.699707	1.03278	1.03278	S83D up vs EV	0.746826	0.077677	0.249623	1
13154	17307897	NR_038077 // 1700001G11Rik // RIKEN cDNA 1700001G11 gene // 14|14 // 69303	1700001G11Rik	NR_038077	0.507645	0.199593	0.937586	-1.06657	EV down vs shHP1g	0.50674	0.968033	-1.03302	HP1g down vs shHP1g	0.962933	0.99775	-1.00226	S83A down vs shHP1g	0.642144	0.977624	-1.02289	S83D down vs shHP1g	0.128429	1.0806	1.0806	shHP1g up vs shCTRL	0.513601	1.03247	1.03247	HP1g up vs EV	0.214692	1.06417	1.06417	S83A up vs EV	0.395703	1.0427	1.0427	S83D up vs EV	0.907455	0.0319251	0.0844342	1
36066	17211568	NR_033199 // 1700001G17Rik // RIKEN cDNA 1700001G17 gene // 1 B|1 // 67503	1700001G17Rik	NR_033199	0.691517	0.396426	0.962989	-1.03843	EV down vs shHP1g	0.182691	0.941154	-1.06253	HP1g down vs shHP1g	0.593234	0.976743	-1.02381	S83A down vs shHP1g	0.96019	1.00219	1.00219	S83D up vs shHP1g	0.684069	1.01804	1.01804	shHP1g up vs shCTRL	0.602523	0.977325	-1.0232	HP1g down vs EV	0.746579	1.01428	1.01428	S83A up vs EV	0.370494	1.04071	1.04071	S83D up vs EV	0.614211	0.0176315	0.0688944	1
34829	17455216	BC048528 // 1700001J03Rik // RIKEN cDNA 1700001J03 gene // 5 G3|5 // 69282 /// ENSMUST0	1700001J03Rik	BC048528	0.429292	0.218733	0.832836	-1.20072	EV down vs shHP1g	0.29097	0.855826	-1.16846	HP1g down vs shHP1g	0.856434	1.0264	1.0264	S83A up vs shHP1g	0.991347	1.00156	1.00156	S83D up vs shHP1g	0.203482	1.20873	1.20873	shHP1g up vs shCTRL	0.850034	1.0276	1.0276	HP1g up vs EV	0.163935	1.23241	1.23241	S83A up vs EV	0.215073	1.20259	1.20259	S83D up vs EV	1.0583	0.328161	0.744199	1
36777	17516303	NR_033613 // 1700001J11Rik // ring finger protein 19A pseudogene // 9 A5.1|9 // 72224	1700001J11Rik	NR_033613	0.922813	0.962754	1.00539	1.00539	EV up vs shHP1g	0.486919	1.08417	1.08417	HP1g up vs shHP1g	0.940011	1.0087	1.0087	S83A up vs shHP1g	0.748685	1.03762	1.03762	S83D up vs shHP1g	0.713571	1.04326	1.04326	shHP1g up vs shCTRL	0.515781	1.07836	1.07836	HP1g up vs EV	0.977212	1.00329	1.00329	S83A up vs EV	0.784131	1.03207	1.03207	S83D up vs EV	0.266574	0.0528178	0.475525	1
31626	17283994	NM_025488 // 1700001K19Rik // RIKEN cDNA 1700001K19 gene // 12 F1|12 // 66323 /// ENSMU	1700001K19Rik	NM_025488	0.965538	0.737083	0.97764	-1.02287	EV down vs shHP1g	0.997246	1.00023	1.00023	HP1g up vs shHP1g	0.58649	1.03747	1.03747	S83A up vs shHP1g	0.815846	1.01579	1.01579	S83D up vs shHP1g	0.947662	0.995598	-1.00442	shHP1g down vs shCTRL	0.7345	1.02311	1.02311	HP1g up vs EV	0.384528	1.0612	1.0612	S83A up vs EV	0.571548	1.03902	1.03902	S83D up vs EV	0.17836	0.0120594	0.16227	1
26490	17365686	NR_036590 // 1700001K23Rik // RIKEN cDNA 1700001K23 gene // 19 D2|19 // 69319	1700001K23Rik	NR_036590	0.597935	0.4775	1.03729	1.03729	EV up vs shHP1g	0.680971	1.02126	1.02126	HP1g up vs shHP1g	0.111046	1.08969	1.08969	S83A up vs shHP1g	0.371024	1.0475	1.0475	S83D up vs shHP1g	0.216627	0.936956	-1.06729	shHP1g down vs shCTRL	0.760463	0.984547	-1.0157	HP1g down vs EV	0.343116	1.05052	1.05052	S83A up vs EV	0.847793	1.00984	1.00984	S83D up vs EV	0.755928	0.029418	0.0933992	1
34927	17319823	NR_027980 // 1700001L05Rik // RIKEN cDNA 1700001L05 gene // 15 E1|15 // 69291	1700001L05Rik	NR_027980	0.250716	0.0695675	0.900812	-1.11011	EV down vs shHP1g	0.0725669	0.901952	-1.10871	HP1g down vs shHP1g	0.0314599	0.880166	-1.13615	S83A down vs shHP1g	0.130544	0.918429	-1.08882	S83D down vs shHP1g	0.0483404	1.12212	1.12212	shHP1g up vs shCTRL	0.981151	1.00127	1.00127	HP1g up vs EV	0.666173	0.977081	-1.02346	S83A down vs EV	0.718235	1.01956	1.01956	S83D up vs EV	1.53636	0.0659192	0.102975	1
39447	17288381	BC119515 // 1700001L19Rik // RIKEN cDNA 1700001L19 gene // 13 B3|13 // 69315 /// BC1195	1700001L19Rik	BC119515	0.0105948	0.148583	0.925151	-1.0809	EV down vs shHP1g	0.293993	0.946199	-1.05686	HP1g down vs shHP1g	0.396345	0.956642	-1.04532	S83A down vs shHP1g	0.371685	0.95431	-1.04788	S83D down vs shHP1g	0.0167698	0.869446	-1.15016	shHP1g down vs shCTRL	0.663254	1.02275	1.02275	HP1g up vs EV	0.519114	1.03404	1.03404	S83A up vs EV	0.549532	1.03152	1.03152	S83D up vs EV	4.98531	0.197629	0.0951414	1
13637	17383680	ENSMUST00000050003 // 1700001O22Rik // RIKEN cDNA 1700001O22 gene // 2 B|2 // 73598 ///	1700001O22Rik	ENSMUST00000050003	0.428021	0.698818	1.02481	1.02481	EV up vs shHP1g	0.432698	0.951033	-1.05149	HP1g down vs shHP1g	0.37602	1.0585	1.0585	S83A up vs shHP1g	0.516082	1.04225	1.04225	S83D up vs shHP1g	0.463983	1.04789	1.04789	shHP1g up vs shCTRL	0.250255	0.928006	-1.07758	HP1g down vs EV	0.610479	1.03287	1.03287	S83A up vs EV	0.789648	1.01701	1.01701	S83D up vs EV	1.06095	0.0633423	0.143289	1
6067	17268627	NM_028156 // 1700001P01Rik // RIKEN cDNA 1700001P01 gene // 11 D|11 // 72215 /// ENSMUS	1700001P01Rik	NM_028156	0.00780233	0.0276995	1.1249	1.1249	EV up vs shHP1g	0.0383686	1.11551	1.11551	HP1g up vs shHP1g	0.546837	1.02957	1.02957	S83A up vs shHP1g	0.00341529	1.18634	1.18634	S83D up vs shHP1g	0.57772	1.02726	1.02726	shHP1g up vs shCTRL	0.861284	0.991644	-1.00843	HP1g down vs EV	0.0839851	0.91525	-1.0926	S83A down vs EV	0.279991	1.05461	1.05461	S83D up vs EV	5.41211	0.186625	0.0827588	1
17624	17445615	NR_045478 // 1700003C15Rik // RIKEN cDNA 1700003C15 gene // 5|5 // 69345 /// NR_045478	1700003C15Rik	NR_045478	0.650714	0.513402	1.06276	1.06276	EV up vs shHP1g	0.797772	0.976599	-1.02396	HP1g down vs shHP1g	0.194094	1.13238	1.13238	S83A up vs shHP1g	0.838451	1.01901	1.01901	S83D up vs shHP1g	0.825487	0.979837	-1.02058	shHP1g down vs shCTRL	0.367988	0.918927	-1.08823	HP1g down vs EV	0.496029	1.06551	1.06551	S83A up vs EV	0.650161	0.958832	-1.04294	S83D down vs EV	0.67464	0.0860271	0.306037	1
6368	17268790	NR_045477 // 1700003D09Rik // RIKEN cDNA 1700003D09 gene // 11|11 // 69338	1700003D09Rik	NR_045477	0.801599	0.547818	0.954117	-1.04809	EV down vs shHP1g	0.706349	0.971122	-1.02974	HP1g down vs shHP1g	0.67004	1.03372	1.03372	S83A up vs shHP1g	0.911306	1.00868	1.00868	S83D up vs shHP1g	0.534085	0.952546	-1.04982	shHP1g down vs shCTRL	0.81998	1.01782	1.01782	HP1g up vs EV	0.312097	1.08344	1.08344	S83A up vs EV	0.478077	1.05718	1.05718	S83D up vs EV	0.455665	0.0410226	0.216067	1
1510	17459983	NM_027948 // 1700003E16Rik // RIKEN cDNA 1700003E16 gene // 6 C3|6 // 71837 /// ENSMUST	1700003E16Rik	NM_027948	0.00866941	0.0780027	1.09892	1.09892	EV up vs shHP1g	0.00325188	1.19637	1.19637	HP1g up vs shHP1g	0.00896419	1.16465	1.16465	S83A up vs shHP1g	0.000482744	1.261	1.261	S83D up vs shHP1g	0.0269154	0.883943	-1.13129	shHP1g down vs shCTRL	0.108231	1.08868	1.08868	HP1g up vs EV	0.258382	1.05981	1.05981	S83A up vs EV	0.0157466	1.14748	1.14748	S83D up vs EV	5.26276	0.196894	0.0897904	1
27710	17536247	BC089468 // 1700003E24Rik // RIKEN cDNA 1700003E24 gene // X C3|X // 100042663 /// BC08	1700003E24Rik	BC089468	0.496619	0.344506	1.06101	1.06101	EV up vs shHP1g	0.789595	1.01656	1.01656	HP1g up vs shHP1g	0.445362	1.04863	1.04863	S83A up vs shHP1g	0.281945	1.07015	1.07015	S83D up vs shHP1g	0.0776861	0.890386	-1.12311	shHP1g down vs shCTRL	0.490551	0.958103	-1.04373	HP1g down vs EV	0.848681	0.988335	-1.0118	S83A down vs EV	0.889044	1.00861	1.00861	S83D up vs EV	0.927396	0.0524297	0.135682	1
27696	17536240	BC089468 // 1700003E24Rik // RIKEN cDNA 1700003E24 gene // X C3|X // 100042663 /// BC08	1700003E24Rik	BC089468	0.69844	0.831485	1.01524	1.01524	EV up vs shHP1g	0.350266	0.934639	-1.06993	HP1g down vs shHP1g	0.731889	0.975905	-1.02469	S83A down vs shHP1g	0.712481	1.02659	1.02659	S83D up vs shHP1g	0.618861	0.965109	-1.03615	shHP1g down vs shCTRL	0.257276	0.920608	-1.08624	HP1g down vs EV	0.580383	0.961255	-1.04031	S83A down vs EV	0.875624	1.01118	1.01118	S83D up vs EV	0.60411	0.0456124	0.181208	1
5485	17378232	DQ080431 // 1700003F12Rik // RIKEN cDNA 1700003F12 gene // 2 H1|2 // 75480 /// ENSMUST0	1700003F12Rik	DQ080431	0.35036	0.955004	1.00406	1.00406	EV up vs shHP1g	0.56709	0.95948	-1.04223	HP1g down vs shHP1g	0.274009	1.0839	1.0839	S83A up vs shHP1g	0.229985	1.09296	1.09296	S83D up vs shHP1g	0.260294	0.920315	-1.08658	shHP1g down vs shCTRL	0.53035	0.955603	-1.04646	HP1g down vs EV	0.297667	1.07952	1.07952	S83A up vs EV	0.250651	1.08854	1.08854	S83D up vs EV	1.23876	0.0955213	0.185065	1
3154	17266847	NR_045932 // 1700003F17Rik // RIKEN cDNA 1700003F17 gene // 11 C|11 // 76392 /// NM_183	1700003F17Rik	NR_045932	0.859124	0.887425	0.98952	-1.01059	EV down vs shHP1g	0.858608	0.986826	-1.01335	HP1g down vs shHP1g	0.289945	0.922506	-1.084	S83A down vs shHP1g	0.503723	0.951017	-1.05151	S83D down vs shHP1g	0.900346	1.00936	1.00936	shHP1g up vs shCTRL	0.97077	0.997278	-1.00273	HP1g down vs EV	0.35479	0.932276	-1.07264	S83A down vs EV	0.595915	0.961089	-1.04049	S83D down vs EV	0.37072	0.0307193	0.198873	1
11481	17526501	NR_040720 // 1700003G13Rik // RIKEN cDNA 1700003G13 gene // 9|9 // 72229	1700003G13Rik	NR_040720	0.0151409	0.237814	0.934918	-1.06961	EV down vs shHP1g	0.0928019	1.10397	1.10397	HP1g up vs shHP1g	0.988462	1.0008	1.0008	S83A up vs shHP1g	0.0186452	1.15867	1.15867	S83D up vs shHP1g	0.597632	1.0298	1.0298	shHP1g up vs shCTRL	0.00974328	1.18082	1.18082	HP1g up vs EV	0.232606	1.07047	1.07047	S83A up vs EV	0.00188878	1.23933	1.23933	S83D up vs EV	4.51253	0.20667	0.109918	1
17211	17495363	NR_029433 // 1700003G18Rik // RIKEN cDNA 1700003G18 gene // 7|7 // 69350 /// BC048672 /	1700003G18Rik	NR_029433	0.996889	0.616019	1.04783	1.04783	EV up vs shHP1g	0.696235	1.03696	1.03696	HP1g up vs shHP1g	0.78147	1.02608	1.02608	S83A up vs shHP1g	0.718293	1.03409	1.03409	S83D up vs shHP1g	0.79707	0.97642	-1.02415	shHP1g down vs shCTRL	0.910421	0.989626	-1.01048	HP1g down vs EV	0.82111	0.979242	-1.0212	S83A down vs EV	0.886753	0.986884	-1.01329	S83D down vs EV	0.0609736	0.00784005	0.308595	1
40748	17410105	NR_015460 // 1700003H04Rik // RIKEN cDNA 1700003H04 gene // 3 G1|3 // 384775 /// BC1004	1700003H04Rik	NR_015460	0.686438	0.59989	0.95101	-1.05151	EV down vs shHP1g	0.899342	0.988027	-1.01212	HP1g down vs shHP1g	0.968198	0.996212	-1.0038	S83A down vs shHP1g	0.292409	1.10812	1.10812	S83D up vs shHP1g	0.728837	0.967456	-1.03364	shHP1g down vs shCTRL	0.689327	1.03892	1.03892	HP1g up vs EV	0.627435	1.04753	1.04753	S83A up vs EV	0.126941	1.1652	1.1652	S83D up vs EV	0.621646	0.0843445	0.32563	1
38367	17322991	NR_040507 // 1700003L19Rik // RIKEN cDNA 1700003L19 gene // 16|16 // 75493	1700003L19Rik	NR_040507	0.959687	0.506462	0.94618	-1.05688	EV down vs shHP1g	0.99659	0.999647	-1.00035	HP1g down vs shHP1g	0.896196	1.01082	1.01082	S83A up vs shHP1g	0.673025	0.965662	-1.03556	S83D down vs shHP1g	0.805381	1.02056	1.02056	shHP1g up vs shCTRL	0.509124	1.05651	1.05651	HP1g up vs EV	0.42925	1.06832	1.06832	S83A up vs EV	0.805079	1.02059	1.02059	S83D up vs EV	0.192357	0.0195956	0.24449	1
22493	17423867	NM_027041 // 1700003M02Rik // RIKEN cDNA 1700003M02 gene // 4 A5|4 // 69329 /// ENSMUST	1700003M02Rik	NM_027041	0.457818	0.180121	1.08083	1.08083	EV up vs shHP1g	0.899434	1.00707	1.00707	HP1g up vs shHP1g	0.813128	0.986889	-1.01329	S83A down vs shHP1g	0.464053	1.04217	1.04217	S83D up vs shHP1g	0.211766	0.930494	-1.0747	shHP1g down vs shCTRL	0.219936	0.931756	-1.07324	HP1g down vs EV	0.12179	0.91308	-1.09519	S83A down vs EV	0.517389	0.964227	-1.0371	S83D down vs EV	1.00074	0.0465958	0.111747	1
15161	17419090	NR_040647 // 1700003M07Rik // RIKEN cDNA 1700003M07 gene // 4 D2.2|4 // 72225 /// NR_04	1700003M07Rik	NR_040647	0.0699989	0.202678	1.11284	1.11284	EV up vs shHP1g	0.900902	0.989961	-1.01014	HP1g down vs shHP1g	0.184894	1.11806	1.11806	S83A up vs shHP1g	0.0305499	1.21462	1.21462	S83D up vs shHP1g	0.549062	1.05013	1.05013	shHP1g up vs shCTRL	0.166017	0.889583	-1.12412	HP1g down vs EV	0.953881	1.0047	1.0047	S83A up vs EV	0.291587	1.09146	1.09146	S83D up vs EV	2.75203	0.27039	0.235803	1
40533	17290106	NR_045982 // 1700003P14Rik // RIKEN cDNA 1700003P14 gene // 13|13 // 75890	1700003P14Rik	NR_045982	0.56994	0.619527	1.04133	1.04133	EV up vs shHP1g	0.611938	0.959453	-1.04226	HP1g down vs shHP1g	0.317943	1.08633	1.08633	S83A up vs shHP1g	0.274812	1.0952	1.0952	S83D up vs shHP1g	0.560492	0.953536	-1.04873	shHP1g down vs shCTRL	0.323084	0.92137	-1.08534	HP1g down vs EV	0.604201	1.04321	1.04321	S83A up vs EV	0.537581	1.05173	1.05173	S83D up vs EV	0.800953	0.0789572	0.23659	1
40724	17410090	BC137977 // 1700006A11Rik // RIKEN cDNA 1700006A11 gene // 3 G1|3 // 71824 /// ENSMUST0	1700006A11Rik	BC137977	0.134877	0.708772	0.978383	-1.0221	EV down vs shHP1g	0.0301509	0.86898	-1.15077	HP1g down vs shHP1g	0.801082	1.01483	1.01483	S83A up vs shHP1g	0.893186	0.992195	-1.00787	S83D down vs shHP1g	0.219381	1.07685	1.07685	shHP1g up vs shCTRL	0.0601053	0.888181	-1.1259	HP1g down vs EV	0.534134	1.03725	1.03725	S83A up vs EV	0.810324	1.01412	1.01412	S83D up vs EV	2.10579	0.107306	0.122298	1
28490	17256862	NM_029287 // 1700006E09Rik // RIKEN cDNA 1700006E09 gene // 11 D|11 // 75437 /// ENSMUS	1700006E09Rik	NM_029287	0.831877	0.55928	0.957744	-1.04412	EV down vs shHP1g	0.234575	0.913958	-1.09414	HP1g down vs shHP1g	0.271605	0.920498	-1.08637	S83A down vs shHP1g	0.576564	0.959576	-1.04213	S83D down vs shHP1g	0.441452	1.0589	1.0589	shHP1g up vs shCTRL	0.527336	0.954282	-1.04791	HP1g down vs EV	0.591226	0.961111	-1.04046	S83A down vs EV	0.979222	1.00191	1.00191	S83D up vs EV	0.411511	0.0331963	0.193606	1
3762	17302750	NR_045621 // 1700006F04Rik // RIKEN cDNA 1700006F04 gene // 14|14 // 75432	1700006F04Rik	NR_045621	0.753694	0.450726	1.05957	1.05957	EV up vs shHP1g	0.173677	1.11334	1.11334	HP1g up vs shHP1g	0.663891	1.03362	1.03362	S83A up vs shHP1g	0.309666	1.08192	1.08192	S83D up vs shHP1g	0.661162	0.967194	-1.03392	shHP1g down vs shCTRL	0.517523	1.05074	1.05074	HP1g up vs EV	0.744065	0.975505	-1.02511	S83A down vs EV	0.783352	1.02109	1.02109	S83D up vs EV	0.524455	0.0451065	0.206415	1
511	17289691	NR_045900 // 1700006H21Rik // RIKEN cDNA 1700006H21 gene // 13|13 // 72257	1700006H21Rik	NR_045900	0.138646	0.0891013	0.93201	-1.07295	EV down vs shHP1g	0.540688	0.976316	-1.02426	HP1g down vs shHP1g	0.461887	1.02935	1.02935	S83A up vs shHP1g	0.994053	1.00029	1.00029	S83D up vs shHP1g	0.128309	1.06415	1.06415	shHP1g up vs shCTRL	0.245844	1.04754	1.04754	HP1g up vs EV	0.0228046	1.10444	1.10444	S83A up vs EV	0.0879439	1.07326	1.07326	S83D up vs EV	2.07973	0.047035	0.0542783	1
38476	17237671	BC098228 // 1700006J14Rik // RIKEN cDNA 1700006J14 gene // 10 D2|10 // 321010	1700006J14Rik	BC098228	0.128787	0.203168	1.11523	1.11523	EV up vs shHP1g	0.376481	0.928288	-1.07725	HP1g down vs shHP1g	0.873486	1.01327	1.01327	S83A up vs shHP1g	0.0980831	1.15642	1.15642	S83D up vs shHP1g	0.710624	1.03126	1.03126	shHP1g up vs shCTRL	0.0428633	0.832376	-1.20138	HP1g down vs EV	0.259576	0.908574	-1.10063	S83A down vs EV	0.662389	1.03693	1.03693	S83D up vs EV	2.14964	0.220282	0.245937	1
12245	17502609	NM_001164235 // 1700007B14Rik // RIKEN cDNA 1700007B14 gene // 8|8 C2 // 71831 /// NM_0	1700007B14Rik	NM_001164235	0.301798	0.144194	0.923661	-1.08265	EV down vs shHP1g	0.0980401	0.912849	-1.09547	HP1g down vs shHP1g	0.915222	0.994489	-1.00554	S83A down vs shHP1g	0.993742	0.999593	-1.00041	S83D down vs shHP1g	0.811268	1.01249	1.01249	shHP1g up vs shCTRL	0.820717	0.988295	-1.01184	HP1g down vs EV	0.171714	1.07668	1.07668	S83A up vs EV	0.146084	1.08221	1.08221	S83D up vs EV	1.37106	0.0552967	0.0967951	1
25427	17510622	ENSMUST00000121983 // 1700007B14Rik // RIKEN cDNA 1700007B14 gene // 8|8 C2 // 71831 //	1700007B14Rik	ENSMUST00000121983	0.358682	0.218531	0.882444	-1.13322	EV down vs shHP1g	0.173808	0.869999	-1.14943	HP1g down vs shHP1g	0.73205	1.03433	1.03433	S83A up vs shHP1g	0.945392	0.993286	-1.00676	S83D down vs shHP1g	0.875894	0.984751	-1.01549	shHP1g down vs shCTRL	0.885212	0.985897	-1.0143	HP1g down vs EV	0.125073	1.17212	1.17212	S83A up vs EV	0.242804	1.12561	1.12561	S83D up vs EV	1.21796	0.17637	0.347538	1
35178	17405407	NR_040538 // 1700007F19Rik // RIKEN cDNA 1700007F19 gene // 3|3 // 67850	1700007F19Rik	NR_040538	0.743329	0.697623	1.03419	1.03419	EV up vs shHP1g	0.335094	0.918682	-1.08852	HP1g down vs shHP1g	0.893864	0.988556	-1.01158	S83A down vs shHP1g	0.495163	0.942313	-1.06122	S83D down vs shHP1g	0.974792	0.997279	-1.00273	shHP1g down vs shCTRL	0.186187	0.888315	-1.12573	HP1g down vs EV	0.602912	0.955879	-1.04616	S83A down vs EV	0.292281	0.911165	-1.0975	S83D down vs EV	0.539312	0.0600535	0.267245	1
8415	17439523	BC049770 // 1700007G11Rik // RIKEN cDNA 1700007G11 gene // 5 E3|5 // 75784 /// ENSMUST0	1700007G11Rik	BC049770	0.0646911	0.495402	0.954432	-1.04774	EV down vs shHP1g	0.362771	0.939173	-1.06477	HP1g down vs shHP1g	0.768978	1.02013	1.02013	S83A up vs shHP1g	0.387049	0.942198	-1.06135	S83D down vs shHP1g	0.0489527	0.864755	-1.1564	shHP1g down vs shCTRL	0.812135	0.984013	-1.01625	HP1g down vs EV	0.3354	1.06883	1.06883	S83A up vs EV	0.84904	0.987181	-1.01298	S83D down vs EV	2.83349	0.194616	0.164842	1
5507	17378238	NM_001171640 // 1700007I08Rik // RIKEN cDNA 1700007I08 gene // 2 H1|2 // 70362 /// ENSM	1700007I08Rik	NM_001171640	0.102312	0.0278319	1.11077	1.11077	EV up vs shHP1g	0.0534863	1.09408	1.09408	HP1g up vs shHP1g	0.273156	1.04941	1.04941	S83A up vs shHP1g	0.00943056	1.13837	1.13837	S83D up vs shHP1g	0.0887299	0.925164	-1.08089	shHP1g down vs shCTRL	0.724713	0.984974	-1.01526	HP1g down vs EV	0.200944	0.94476	-1.05847	S83A down vs EV	0.569737	1.02485	1.02485	S83D up vs EV	2.37163	0.0652852	0.0660662	1
38819	17263448	NR_045476 // 1700007J10Rik // RIKEN cDNA 1700007J10 gene // 11|11 // 69320	1700007J10Rik	NR_045476	0.617601	0.354164	0.946011	-1.05707	EV down vs shHP1g	0.659192	0.974296	-1.02638	HP1g down vs shHP1g	0.981816	1.00134	1.00134	S83A up vs shHP1g	0.189012	0.922939	-1.0835	S83D down vs shHP1g	0.273251	1.06836	1.06836	shHP1g up vs shCTRL	0.618208	1.0299	1.0299	HP1g up vs EV	0.343089	1.05849	1.05849	S83A up vs EV	0.675683	0.975611	-1.025	S83D down vs EV	0.725146	0.0375373	0.124236	1
19920	17497029	NM_027037 // 1700007K09Rik // RIKEN cDNA 1700007K09 gene // 7 F3|7 // 69318 /// ENSMUST	1700007K09Rik	NM_027037	0.837325	0.679106	0.96584	-1.03537	EV down vs shHP1g	0.439264	0.936517	-1.06779	HP1g down vs shHP1g	0.293666	0.913899	-1.09421	S83A down vs shHP1g	0.255075	0.906656	-1.10295	S83D down vs shHP1g	0.391518	1.0756	1.0756	shHP1g up vs shCTRL	0.713444	0.96964	-1.03131	HP1g down vs EV	0.512932	0.946222	-1.05683	S83A down vs EV	0.455443	0.938722	-1.06528	S83D down vs EV	0.403456	0.0423323	0.251818	1
13137	17383373	BC099566 // 1700007K13Rik // RIKEN cDNA 1700007K13 gene // 2 A3|2 // 69327 /// ENSMUST0	1700007K13Rik	BC099566	0.00442219	0.0233546	1.1216	1.1216	EV up vs shHP1g	0.534045	1.0287	1.0287	HP1g up vs shHP1g	0.525726	0.971533	-1.0293	S83A down vs shHP1g	0.109656	1.07934	1.07934	S83D up vs shHP1g	0.0342477	1.1113	1.1113	shHP1g up vs shCTRL	0.0740509	0.917166	-1.09032	HP1g down vs EV	0.0069493	0.866201	-1.15447	S83A down vs EV	0.401759	0.962317	-1.03916	S83D down vs EV	6.26142	0.190859	0.0731562	1
9412	17329926	NR_045709 // 1700007L15Rik // RIKEN cDNA 1700007L15 gene // 16|16 // 100502742	1700007L15Rik	NR_045709	0.105248	0.062099	0.953132	-1.04917	EV down vs shHP1g	0.35734	1.02259	1.02259	HP1g up vs shHP1g	0.167058	0.966258	-1.03492	S83A down vs shHP1g	0.881921	0.996466	-1.00355	S83D down vs shHP1g	0.664327	1.01044	1.01044	shHP1g up vs shCTRL	0.0107778	1.07287	1.07287	HP1g up vs EV	0.568646	1.01377	1.01377	S83A up vs EV	0.0809818	1.04546	1.04546	S83D up vs EV	2.34401	0.0199258	0.0204018	1
6995	17380082	AK005735 // 1700007M16Rik // RIKEN cDNA 1700007M16 gene // 2|2 // 72237 /// AK005735 //	1700007M16Rik	AK005735	0.572533	0.573721	0.955444	-1.04663	EV down vs shHP1g	0.977077	1.00231	1.00231	HP1g up vs shHP1g	0.393255	1.07228	1.07228	S83A up vs shHP1g	0.907841	1.00936	1.00936	S83D up vs shHP1g	0.361804	1.07758	1.07758	shHP1g up vs shCTRL	0.55472	1.04906	1.04906	HP1g up vs EV	0.168917	1.12229	1.12229	S83A up vs EV	0.499336	1.05643	1.05643	S83D up vs EV	0.796718	0.0772428	0.232683	1
8106	17220604	NR_040554 // 1700007P06Rik // RIKEN cDNA 1700007P06 gene // 1|1 // 69308 /// NR_040554	1700007P06Rik	NR_040554	0.492891	0.896868	1.01643	1.01643	EV up vs shHP1g	0.879813	1.01919	1.01919	HP1g up vs shHP1g	0.102716	1.24288	1.24288	S83A up vs shHP1g	0.33153	1.13265	1.13265	S83D up vs shHP1g	0.439744	0.906321	-1.10336	shHP1g down vs shCTRL	0.982756	1.00272	1.00272	HP1g up vs EV	0.128183	1.22279	1.22279	S83A up vs EV	0.396369	1.11434	1.11434	S83D up vs EV	0.934222	0.22094	0.567592	1
36075	17261531	NM_027050 // 1700008A04Rik // RIKEN cDNA 1700008A04 gene // 11|11 A5 // 69351 /// ENSMU	1700008A04Rik	NM_027050	0.547555	0.570285	0.945685	-1.05743	EV down vs shHP1g	0.579957	0.947024	-1.05594	HP1g down vs shHP1g	0.804099	0.976026	-1.02456	S83A down vs shHP1g	0.263562	1.11878	1.11878	S83D up vs shHP1g	0.999896	1.00001	1.00001	shHP1g up vs shCTRL	0.988451	1.00142	1.00142	HP1g up vs EV	0.747075	1.03208	1.03208	S83A up vs EV	0.104449	1.18304	1.18304	S83D up vs EV	0.838126	0.119794	0.343035	1
19938	17507038	NM_001168369 // 1700008F21Rik // RIKEN cDNA 1700008F21 gene // 8 E2|8 // 75453 /// ENSM	1700008F21Rik	NM_001168369	0.939355	0.653952	0.9689	-1.0321	EV down vs shHP1g	0.849502	0.986762	-1.01342	HP1g down vs shHP1g	0.8137	0.98358	-1.01669	S83A down vs shHP1g	0.795895	1.01834	1.01834	S83D up vs shHP1g	0.487021	1.05052	1.05052	shHP1g up vs shCTRL	0.794904	1.01844	1.01844	HP1g up vs EV	0.830486	1.01515	1.01515	S83A up vs EV	0.482836	1.05103	1.05103	S83D up vs EV	0.235484	0.0173639	0.176969	1
41291	17544668	NM_027952 // 1700008I05Rik // RIKEN cDNA 1700008I05 gene // X F1|X // 71841 /// ENSMUST	1700008I05Rik	NM_027952	0.904172	0.589824	1.0338	1.0338	EV up vs shHP1g	0.681022	0.975035	-1.0256	HP1g down vs shHP1g	0.58034	1.03469	1.03469	S83A up vs shHP1g	0.782321	1.0171	1.0171	S83D up vs shHP1g	0.95493	1.00347	1.00347	shHP1g up vs shCTRL	0.34874	0.943154	-1.06027	HP1g down vs EV	0.988777	1.00086	1.00086	S83A up vs EV	0.790754	0.983848	-1.01642	S83D down vs EV	0.298999	0.0168128	0.134952	1
19536	17496713	NR_024331 // 1700008J07Rik // RIKEN cDNA 1700008J07 gene // 7 F3|7 // 629159 /// ENSMUS	1700008J07Rik	NR_024331	0.054833	0.114739	0.939526	-1.06437	EV down vs shHP1g	0.104949	0.9377	-1.06644	HP1g down vs shHP1g	0.708651	0.986062	-1.01414	S83A down vs shHP1g	0.00623183	0.885696	-1.12906	S83D down vs shHP1g	0.0385336	1.08895	1.08895	shHP1g up vs shCTRL	0.958577	0.998057	-1.00195	HP1g down vs EV	0.212091	1.04953	1.04953	S83A up vs EV	0.133675	0.942705	-1.06078	S83D down vs EV	3.00718	0.0631526	0.0504015	1
35909	17345814	NR_038141 // 1700008K24Rik // RIKEN cDNA 1700008K24 gene // 17 C|17 // 69311 /// NR_038	1700008K24Rik	NR_038141	0.029723	0.664098	1.01832	1.01832	EV up vs shHP1g	0.149513	1.0648	1.0648	HP1g up vs shHP1g	0.0211305	1.11415	1.11415	S83A up vs shHP1g	0.010661	1.13103	1.13103	S83D up vs shHP1g	0.920356	1.00417	1.00417	shHP1g up vs shCTRL	0.295108	1.04565	1.04565	HP1g up vs EV	0.0476179	1.09411	1.09411	S83A up vs EV	0.0243253	1.11069	1.11069	S83D up vs EV	3.68748	0.0956851	0.0622767	1
7635	17490218	NM_027049 // 1700008O03Rik // RIKEN cDNA 1700008O03 gene // 7|7 B2 // 69349 /// ENSMUST	1700008O03Rik	NM_027049	0.547361	0.60001	0.973431	-1.02729	EV down vs shHP1g	0.464685	0.962946	-1.03848	HP1g down vs shHP1g	0.440412	0.960891	-1.0407	S83A down vs shHP1g	0.374741	1.04717	1.04717	S83D up vs shHP1g	0.94642	1.00344	1.00344	shHP1g up vs shCTRL	0.832149	0.989229	-1.01089	HP1g down vs EV	0.799773	0.987118	-1.01305	S83A down vs EV	0.169832	1.07575	1.07575	S83D up vs EV	0.838454	0.0327167	0.0936488	1
31788	17403985	NM_027048 // 1700008P02Rik // RIKEN cDNA 1700008P02 gene // 3 A1|3 // 69347 /// ENSMUST	1700008P02Rik	NM_027048	0.800572	0.274352	1.08505	1.08505	EV up vs shHP1g	0.662866	1.03236	1.03236	HP1g up vs shHP1g	0.363978	1.06955	1.06955	S83A up vs shHP1g	0.729576	1.02554	1.02554	S83D up vs shHP1g	0.267237	0.920433	-1.08645	shHP1g down vs shCTRL	0.49818	0.951444	-1.05103	HP1g down vs EV	0.843424	0.98572	-1.01449	S83A down vs EV	0.443969	0.945154	-1.05803	S83D down vs EV	0.457149	0.0362371	0.190242	1
4826	17487712	NM_001163810 // 1700008P20Rik // RIKEN cDNA 1700008P20 gene // 7 A3|7 // 69301 /// ENSM	1700008P20Rik	NM_001163810	0.13369	0.458624	1.04856	1.04856	EV up vs shHP1g	0.0461141	1.14766	1.14766	HP1g up vs shHP1g	0.0978989	1.11756	1.11756	S83A up vs shHP1g	0.0140984	1.19448	1.19448	S83D up vs shHP1g	0.12262	0.902258	-1.10833	shHP1g down vs shCTRL	0.17047	1.0945	1.0945	HP1g up vs EV	0.32376	1.0658	1.0658	S83A up vs EV	0.0571454	1.13916	1.13916	S83D up vs EV	2.11416	0.126566	0.143678	1
13533	17467990	NR_046040 // 1700009C05Rik // RIKEN cDNA 1700009C05 gene // 6 C3|6 // 74220	1700009C05Rik	NR_046040	0.475747	0.921681	0.994379	-1.00565	EV down vs shHP1g	0.494752	1.04032	1.04032	HP1g up vs shHP1g	0.400684	1.05013	1.05013	S83A up vs shHP1g	0.377919	1.05274	1.05274	S83D up vs shHP1g	0.0971054	0.903913	-1.1063	shHP1g down vs shCTRL	0.436703	1.0462	1.0462	HP1g up vs EV	0.350375	1.05606	1.05606	S83A up vs EV	0.329684	1.05869	1.05869	S83D up vs EV	0.966201	0.0475313	0.118066	1
33151	17234744	NR_015547 // 1700009J07Rik // RIKEN cDNA 1700009J07 gene // 10 C1|10 // 75188 /// BC061	1700009J07Rik	NR_015547	0.475814	0.726912	0.981183	-1.01918	EV down vs shHP1g	0.92594	1.00506	1.00506	HP1g up vs shHP1g	0.431756	1.04417	1.04417	S83A up vs shHP1g	0.218695	1.0714	1.0714	S83D up vs shHP1g	0.633221	1.02636	1.02636	shHP1g up vs shCTRL	0.659019	1.02433	1.02433	HP1g up vs EV	0.264305	1.0642	1.0642	S83A up vs EV	0.123725	1.09194	1.09194	S83D up vs EV	0.966072	0.0425742	0.105766	1
3849	17412723	BC116915 // 1700009N14Rik // RIKEN cDNA 1700009N14 gene // 4 A5|4 // 75471 /// BC116917	1700009N14Rik	BC116915	0.293971	0.868151	0.980285	-1.02011	EV down vs shHP1g	0.693051	0.953634	-1.04862	HP1g down vs shHP1g	0.65272	0.947264	-1.05567	S83A down vs shHP1g	0.581413	1.06879	1.06879	S83D up vs shHP1g	0.107331	0.815185	-1.22672	shHP1g down vs shCTRL	0.81834	0.972812	-1.02795	HP1g down vs EV	0.775376	0.966314	-1.03486	S83A down vs EV	0.475741	1.09028	1.09028	S83D up vs EV	1.39441	0.300035	0.51641	1
6956	17219208	BC061017 // 1700009P17Rik // RIKEN cDNA 1700009P17 gene // 1 H3|1 // 75472 /// NM_00108	1700009P17Rik	BC061017	0.132325	0.900411	1.00812	1.00812	EV up vs shHP1g	0.617217	1.033	1.033	HP1g up vs shHP1g	0.574512	1.0372	1.0372	S83A up vs shHP1g	0.295491	1.07167	1.07167	S83D up vs shHP1g	0.0159244	0.837404	-1.19417	shHP1g down vs shCTRL	0.706793	1.02468	1.02468	HP1g up vs EV	0.661205	1.02884	1.02884	S83A up vs EV	0.353092	1.06304	1.06304	S83D up vs EV	2.12389	0.132777	0.150038	1
7532	17380263	NM_029308 // 1700010B08Rik // RIKEN cDNA 1700010B08 gene // 2 H4|2 // 75485 /// ENSMUST	1700010B08Rik	NM_029308	0.284999	0.661554	0.977312	-1.02321	EV down vs shHP1g	0.975429	1.00161	1.00161	HP1g up vs shHP1g	0.791437	1.01392	1.01392	S83A up vs shHP1g	0.228598	1.06702	1.06702	S83D up vs shHP1g	0.219988	1.06841	1.06841	shHP1g up vs shCTRL	0.639668	1.02486	1.02486	HP1g up vs EV	0.485764	1.03746	1.03746	S83A up vs EV	0.11155	1.09179	1.09179	S83D up vs EV	1.42197	0.0580317	0.0979459	1
18989	17312124	AK133430 // 1700010B13Rik // RIKEN cDNA 1700010B13 gene // 15|15 // 100503661 /// XR_10	1700010B13Rik	AK133430	0.414048	0.90376	1.00359	1.00359	EV up vs shHP1g	0.266278	0.966769	-1.03437	HP1g down vs shHP1g	0.878747	1.00453	1.00453	S83A up vs shHP1g	0.19834	0.961302	-1.04026	S83D down vs shHP1g	0.759921	0.990979	-1.0091	shHP1g down vs shCTRL	0.221536	0.963314	-1.03808	HP1g down vs EV	0.974725	1.00094	1.00094	S83A up vs EV	0.163307	0.957867	-1.04399	S83D down vs EV	1.09052	0.0143021	0.0314757	1
38997	17543331	ENSMUST00000096366 // 1700010D01Rik // RIKEN cDNA 1700010D01 gene // X C3|X // 76386	1700010D01Rik	ENSMUST00000096366	0.890516	0.246893	1.12476	1.12476	EV up vs shHP1g	0.457182	1.07702	1.07702	HP1g up vs shHP1g	0.586332	1.05549	1.05549	S83A up vs shHP1g	0.57488	1.05727	1.05727	S83D up vs shHP1g	0.6828	0.960364	-1.04127	shHP1g down vs shCTRL	0.66142	0.95756	-1.04432	HP1g down vs EV	0.522889	0.938415	-1.06563	S83A down vs EV	0.533759	0.939995	-1.06384	S83D down vs EV	0.321529	0.0468196	0.349477	1
31606	17404004	NR_040587 // 1700010I02Rik // RIKEN cDNA 1700010I02 gene // 3|3 // 75476	1700010I02Rik	NR_040587	0.954105	0.896953	0.994259	-1.00577	EV down vs shHP1g	0.554671	0.973895	-1.02681	HP1g down vs shHP1g	0.767037	1.01328	1.01328	S83A up vs shHP1g	0.86003	1.00787	1.00787	S83D up vs shHP1g	0.858195	1.00798	1.00798	shHP1g up vs shCTRL	0.642981	0.979518	-1.02091	HP1g down vs EV	0.671044	1.01913	1.01913	S83A up vs EV	0.760063	1.01369	1.01369	S83D up vs EV	0.204932	0.00605997	0.0709695	1
12765	17333169	NM_025851 // 1700010I14Rik // RIKEN cDNA 1700010I14 gene // 17 A1|17 // 66931 /// ENSMU	1700010I14Rik	NM_025851	0.255272	0.694346	0.973839	-1.02686	EV down vs shHP1g	0.641556	0.969042	-1.03195	HP1g down vs shHP1g	0.241194	0.922016	-1.08458	S83A down vs shHP1g	0.401407	1.05896	1.05896	S83D up vs shHP1g	0.143713	1.10851	1.10851	shHP1g up vs shCTRL	0.941469	0.995075	-1.00495	HP1g down vs EV	0.422522	0.946785	-1.05621	S83A down vs EV	0.227301	1.08741	1.08741	S83D up vs EV	1.52024	0.102909	0.162462	1
37883	17237343	NR_040579 // 1700010J16Rik // RIKEN cDNA 1700010J16 gene // 10|10 // 69355	1700010J16Rik	NR_040579	0.0274788	0.534788	1.03484	1.03484	EV up vs shHP1g	0.722601	0.98071	-1.01967	HP1g down vs shHP1g	0.264958	1.06468	1.06468	S83A up vs shHP1g	0.0100914	1.17756	1.17756	S83D up vs shHP1g	0.0253223	0.872119	-1.14663	shHP1g down vs shCTRL	0.335888	0.947689	-1.0552	HP1g down vs EV	0.605576	1.02883	1.02883	S83A up vs EV	0.032878	1.13791	1.13791	S83D up vs EV	3.77922	0.169453	0.107611	1
6038	17548381	NM_025490 // 1700010M22Rik // RIKEN cDNA 1700010M22 gene // 2|2 H1 // 66328 /// ENSMUST	1700010M22Rik	NM_025490	0.89829	0.317724	1.09962	1.09962	EV up vs shHP1g	0.3363	1.09553	1.09553	HP1g up vs shHP1g	0.412146	1.08047	1.08047	S83A up vs shHP1g	0.514764	1.06306	1.06306	S83D up vs shHP1g	0.650434	0.958549	-1.04324	shHP1g down vs shCTRL	0.968051	0.996282	-1.00373	HP1g down vs EV	0.850301	0.982586	-1.01772	S83A down vs EV	0.716929	0.966748	-1.0344	S83D down vs EV	0.30881	0.04	0.310871	1
3599	17377140	NM_025490 // 1700010M22Rik // RIKEN cDNA 1700010M22 gene // 2|2 H1 // 66328 /// ENSMUST	1700010M22Rik	NM_025490	0.982463	0.854046	0.984892	-1.01534	EV down vs shHP1g	0.484036	0.943188	-1.06023	HP1g down vs shHP1g	0.792776	0.978478	-1.022	S83A down vs shHP1g	0.816353	0.980956	-1.01941	S83D down vs shHP1g	0.952281	1.00496	1.00496	shHP1g up vs shCTRL	0.602967	0.957657	-1.04422	HP1g down vs EV	0.937035	0.993488	-1.00655	S83A down vs EV	0.961387	0.996004	-1.00401	S83D down vs EV	0.130151	0.0133276	0.245762	1
25119	17315219	NM_025487 // 1700011A15Rik // RIKEN cDNA 1700011A15 gene // 15 F2|15 // 66322 /// ENSMU	1700011A15Rik	NM_025487	0.0622163	0.473131	0.957971	-1.04387	EV down vs shHP1g	0.0426649	1.14045	1.14045	HP1g up vs shHP1g	0.431262	1.04835	1.04835	S83A up vs shHP1g	0.129434	1.09899	1.09899	S83D up vs shHP1g	0.645986	1.02769	1.02769	shHP1g up vs shCTRL	0.0109089	1.19048	1.19048	HP1g up vs EV	0.145885	1.09434	1.09434	S83A up vs EV	0.0354732	1.1472	1.1472	S83D up vs EV	2.87411	0.150776	0.125904	1
36885	17286548	NR_045616 // 1700011B04Rik // RIKEN cDNA 1700011B04 gene // 13|13 // 100503727	1700011B04Rik	NR_045616	0.407099	0.269646	1.06754	1.06754	EV up vs shHP1g	0.557756	0.966522	-1.03464	HP1g down vs shHP1g	0.524175	0.963629	-1.03774	S83A down vs shHP1g	0.407192	1.0497	1.0497	S83D up vs shHP1g	0.955369	0.996778	-1.00323	shHP1g down vs shCTRL	0.103793	0.905372	-1.10452	HP1g down vs EV	0.0948407	0.902662	-1.10783	S83A down vs EV	0.770508	0.98329	-1.01699	S83D down vs EV	1.10558	0.05504	0.119481	1
38978	17347928	NM_029298 // 1700011E24Rik // RIKEN cDNA 1700011E24 gene // 17 E4|17 // 75467 /// ENSMU	1700011E24Rik	NM_029298	0.718648	0.353404	0.950575	-1.05199	EV down vs shHP1g	0.319841	0.94697	-1.056	HP1g down vs shHP1g	0.662561	0.976783	-1.02377	S83A down vs shHP1g	0.527539	0.966415	-1.03475	S83D down vs shHP1g	0.758551	0.983623	-1.01665	shHP1g down vs shCTRL	0.943497	0.996207	-1.00381	HP1g down vs EV	0.613878	1.02757	1.02757	S83A up vs EV	0.758362	1.01666	1.01666	S83D up vs EV	0.574816	0.0247368	0.103282	1
12887	17467568	NM_028825 // 1700011F03Rik // RIKEN cDNA 1700011F03 gene // 6|6 C3 // 74221 /// ENSMUST	1700011F03Rik	NM_028825	0.445879	0.877077	1.01061	1.01061	EV up vs shHP1g	0.318717	0.932896	-1.07193	HP1g down vs shHP1g	0.374869	0.940315	-1.06347	S83A down vs shHP1g	0.444586	1.0542	1.0542	S83D up vs shHP1g	0.513166	1.04602	1.04602	shHP1g up vs shCTRL	0.253936	0.923105	-1.0833	HP1g down vs EV	0.301516	0.930446	-1.07475	S83A down vs EV	0.53894	1.04314	1.04314	S83D up vs EV	1.02442	0.0712991	0.167038	1
16617	17360735	NM_029372 // 1700011F14Rik // RIKEN cDNA 1700011F14 gene // 19|19 D3 // 75645 /// ENSMU	1700011F14Rik	NM_029372	0.339828	0.674493	1.02378	1.02378	EV up vs shHP1g	0.290066	0.941352	-1.0623	HP1g down vs shHP1g	0.890288	1.00772	1.00772	S83A up vs shHP1g	0.531445	1.03581	1.03581	S83D up vs shHP1g	0.224381	0.932438	-1.07246	shHP1g down vs shCTRL	0.150165	0.919483	-1.08757	HP1g down vs EV	0.777095	0.984313	-1.01594	S83A down vs EV	0.834188	1.01175	1.01175	S83D up vs EV	1.26581	0.0589185	0.111711	1
10321	17305875	NM_025956 // 1700011H14Rik // RIKEN cDNA 1700011H14 gene // 14 C1|14 // 67082 /// ENSMU	1700011H14Rik	NM_025956	0.4224	0.0623279	1.17305	1.17305	EV up vs shHP1g	0.648929	1.03693	1.03693	HP1g up vs shHP1g	0.363699	1.07609	1.07609	S83A up vs shHP1g	0.156447	1.1246	1.1246	S83D up vs shHP1g	0.272713	0.91458	-1.0934	shHP1g down vs shCTRL	0.138269	0.883959	-1.13127	HP1g down vs EV	0.288442	0.917343	-1.0901	S83A down vs EV	0.597038	0.958697	-1.04308	S83D down vs EV	1.07273	0.101027	0.226025	1
852	17350811	ENSMUST00000079738 // 1700011I03Rik // RIKEN cDNA 1700011I03 gene // 18 D3|18 // 75444	1700011I03Rik	ENSMUST00000079738	0.0306967	0.164646	0.923797	-1.08249	EV down vs shHP1g	0.186584	1.07791	1.07791	HP1g up vs shHP1g	0.0766357	1.10931	1.10931	S83A up vs shHP1g	0.402021	1.04763	1.04763	S83D up vs shHP1g	0.0600405	0.894772	-1.1176	shHP1g down vs shCTRL	0.013809	1.16683	1.16683	HP1g up vs EV	0.00510638	1.20082	1.20082	S83A up vs EV	0.0367964	1.13404	1.13404	S83D up vs EV	3.65013	0.163433	0.107459	1
36943	17371964	NR_045269 // 1700011J10Rik // RIKEN cDNA 1700011J10 gene // 2 C3|2 // 100503849	1700011J10Rik	NR_045269	0.73735	0.730379	1.01235	1.01235	EV up vs shHP1g	0.440675	1.02813	1.02813	HP1g up vs shHP1g	0.752641	0.988847	-1.01128	S83A down vs shHP1g	0.66523	1.01555	1.01555	S83D up vs shHP1g	0.28258	0.961626	-1.03991	shHP1g down vs shCTRL	0.664455	1.01559	1.01559	HP1g up vs EV	0.51232	0.976788	-1.02376	S83A down vs EV	0.929133	1.00316	1.00316	S83D up vs EV	0.547894	0.0103466	0.0453224	1
25717	17510717	NM_026315 // 1700011L22Rik // RIKEN cDNA 1700011L22 gene // 8 C2|8 // 67687 /// ENSMUST	1700011L22Rik	NM_026315	0.684383	0.242316	0.944552	-1.0587	EV down vs shHP1g	0.424813	0.962404	-1.03906	HP1g down vs shHP1g	0.11488	0.924178	-1.08204	S83A down vs shHP1g	0.345079	0.955436	-1.04664	S83D down vs shHP1g	0.386099	1.0426	1.0426	shHP1g up vs shCTRL	0.693561	1.0189	1.0189	HP1g up vs EV	0.646687	0.97843	-1.02205	S83A down vs EV	0.80908	1.01152	1.01152	S83D up vs EV	0.62466	0.0209779	0.0805988	1
29234	17536945	NM_001243285 // 1700011M02Rik // RIKEN cDNA 1700011M02 gene // X D|X // 75443 /// ENSMU	1700011M02Rik	NM_001243285	0.635703	0.43281	0.946401	-1.05664	EV down vs shHP1g	0.414576	0.944251	-1.05904	HP1g down vs shHP1g	0.849786	1.01322	1.01322	S83A up vs shHP1g	0.609152	1.03628	1.03628	S83D up vs shHP1g	0.487182	1.04986	1.04986	shHP1g up vs shCTRL	0.973831	0.997729	-1.00228	HP1g down vs EV	0.334662	1.07061	1.07061	S83A up vs EV	0.206137	1.09497	1.09497	S83D up vs EV	0.697347	0.0501511	0.172601	1
37701	17457035	BC087908 // 1700012A03Rik // RIKEN cDNA 1700012A03 gene // 6 A3.3|6 // 76382 /// ENSMUS	1700012A03Rik	BC087908	0.925307	0.66832	1.03136	1.03136	EV up vs shHP1g	0.743242	1.02385	1.02385	HP1g up vs shHP1g	0.433325	1.05865	1.05865	S83A up vs shHP1g	0.34479	1.07159	1.07159	S83D up vs shHP1g	0.783138	0.980404	-1.01999	shHP1g down vs shCTRL	0.918906	0.992716	-1.00734	HP1g down vs EV	0.716746	1.02646	1.02646	S83A up vs EV	0.596226	1.03901	1.03901	S83D up vs EV	0.262051	0.0202213	0.185197	1
5328	17218290	ENSMUST00000042373 // 1700012A16Rik // RIKEN cDNA 1700012A16 gene // 1 G3|1 // 71836 //	1700012A16Rik	ENSMUST00000042373	0.402178	0.143909	0.933535	-1.0712	EV down vs shHP1g	0.0745771	0.917689	-1.08969	HP1g down vs shHP1g	0.23803	0.946839	-1.05615	S83A down vs shHP1g	0.106627	0.926137	-1.07975	S83D down vs shHP1g	0.0689737	1.09184	1.09184	shHP1g up vs shCTRL	0.703958	0.983026	-1.01727	HP1g down vs EV	0.753219	1.01425	1.01425	S83A up vs EV	0.859492	0.992075	-1.00799	S83D down vs EV	1.1164	0.0337225	0.0724955	1
10061	17271295	ENSMUST00000106674 // 1700012B07Rik // RIKEN cDNA 1700012B07 gene // 11 E1|11 // 69324	1700012B07Rik	ENSMUST00000106674	0.858269	0.987824	1.0014	1.0014	EV up vs shHP1g	0.951738	0.994471	-1.00556	HP1g down vs shHP1g	0.970254	1.00342	1.00342	S83A up vs shHP1g	0.407589	1.08003	1.08003	S83D up vs shHP1g	0.438309	0.930602	-1.07457	shHP1g down vs shCTRL	0.939594	0.993082	-1.00697	HP1g down vs EV	0.982424	1.00202	1.00202	S83A up vs EV	0.415913	1.07853	1.07853	S83D up vs EV	0.372021	0.0467402	0.301532	1
6277	17524081	NM_029306 // 1700012B09Rik // RIKEN cDNA 1700012B09 gene // 9 A2|9 // 69325 /// ENSMUST	1700012B09Rik	NM_029306	0.42883	0.679753	1.01657	1.01657	EV up vs shHP1g	0.20905	1.05291	1.05291	HP1g up vs shHP1g	0.108906	1.06958	1.06958	S83A up vs shHP1g	0.107532	1.06989	1.06989	S83D up vs shHP1g	0.1733	0.945322	-1.05784	shHP1g down vs shCTRL	0.383555	1.03575	1.03575	HP1g up vs EV	0.215116	1.05215	1.05215	S83A up vs EV	0.212653	1.05245	1.05245	S83D up vs EV	1.05926	0.0249433	0.0565148	1
13361	17273580	BC080728 // 1700012B15Rik // RIKEN cDNA 1700012B15 gene // 12 A1.1|12 // 74173 /// BC06	1700012B15Rik	BC080728	0.510705	0.45769	1.03208	1.03208	EV up vs shHP1g	0.637879	1.02007	1.02007	HP1g up vs shHP1g	0.760003	0.987223	-1.01294	S83A down vs shHP1g	0.181095	1.06016	1.06016	S83D up vs shHP1g	0.256848	0.952194	-1.05021	shHP1g down vs shCTRL	0.780869	0.988362	-1.01178	HP1g down vs EV	0.30141	0.956539	-1.04544	S83A down vs EV	0.526377	1.02721	1.02721	S83D up vs EV	0.901986	0.0238379	0.0634277	1
38939	17238091	NR_045171 // 1700012D01Rik // RIKEN cDNA 1700012D01 gene // 10|10 // 72243 /// ENSMUST0	1700012D01Rik	NR_045171	0.13461	0.444709	1.04647	1.04647	EV up vs shHP1g	0.123361	1.09994	1.09994	HP1g up vs shHP1g	0.512935	1.03951	1.03951	S83A up vs shHP1g	0.726363	1.02081	1.02081	S83D up vs shHP1g	0.180574	1.08515	1.08515	shHP1g up vs shCTRL	0.402954	1.05109	1.05109	HP1g up vs EV	0.909554	0.993354	-1.00669	S83A down vs EV	0.673406	0.975476	-1.02514	S83D down vs EV	2.10766	0.108694	0.12377	1
16619	17495168	NR_015573 // 1700012D14Rik // RIKEN cDNA 1700012D14 gene // 7|7 // 75479 /// NR_015573	1700012D14Rik	NR_015573	0.347118	0.571642	0.94728	-1.05565	EV down vs shHP1g	0.972942	0.99678	-1.00323	HP1g down vs shHP1g	0.117519	0.854652	-1.17007	S83A down vs shHP1g	0.0931347	0.843768	-1.18516	S83D down vs shHP1g	0.361093	1.09246	1.09246	shHP1g up vs shCTRL	0.59447	1.05225	1.05225	HP1g up vs EV	0.290877	0.902217	-1.10838	S83A down vs EV	0.237788	0.890727	-1.12268	S83D down vs EV	1.247	0.168845	0.324962	1
18824	17312040	NR_045140 // 1700012I11Rik // RIKEN cDNA 1700012I11 gene // 15 D2|15 // 69334	1700012I11Rik	NR_045140	0.998473	0.956583	0.996184	-1.00383	EV down vs shHP1g	0.995784	0.999629	-1.00037	HP1g down vs shHP1g	0.982264	0.99844	-1.00156	S83A down vs shHP1g	0.851471	1.01325	1.01325	S83D up vs shHP1g	0.753359	0.97813	-1.02236	shHP1g down vs shCTRL	0.960793	1.00346	1.00346	HP1g up vs EV	0.974302	1.00226	1.00226	S83A up vs EV	0.809148	1.01713	1.01713	S83D up vs EV	0.0451642	0.00333502	0.177221	1
21292	17533213	NM_029588 // 1700012L04Rik // RIKEN cDNA 1700012L04 gene // X A1.1|X // 76383 /// ENSMU	1700012L04Rik	NM_029588	0.230097	0.273177	0.902662	-1.10783	EV down vs shHP1g	0.179352	0.88059	-1.1356	HP1g down vs shHP1g	0.0402297	0.8146	-1.2276	S83A down vs shHP1g	0.943434	0.99356	-1.00648	S83D down vs shHP1g	0.690337	1.03707	1.03707	shHP1g up vs shCTRL	0.786028	0.975548	-1.02507	HP1g down vs EV	0.272092	0.902442	-1.1081	S83A down vs EV	0.303104	1.1007	1.1007	S83D up vs EV	1.61343	0.200274	0.297911	1
37784	17432554	NM_027056 // 1700012P22Rik // RIKEN cDNA 1700012P22 gene // 4 E1|4 // 69364 /// ENSMUST	1700012P22Rik	NM_027056	0.724485	0.803181	0.983873	-1.01639	EV down vs shHP1g	0.865958	0.989057	-1.01106	HP1g down vs shHP1g	0.386895	1.05896	1.05896	S83A up vs shHP1g	0.707796	0.975806	-1.02479	S83D down vs shHP1g	0.507575	0.957358	-1.04454	shHP1g down vs shCTRL	0.935715	1.00527	1.00527	HP1g up vs EV	0.27147	1.07632	1.07632	S83A up vs EV	0.899458	0.9918	-1.00827	S83D down vs EV	0.566397	0.035993	0.152513	1
16750	17470683	NM_001177502 // 1700013D24Rik // RIKEN cDNA 1700013D24 gene // 6 F2|6 // 76921 /// ENSM	1700013D24Rik	NM_001177502	0.178844	0.0320563	1.10083	1.10083	EV up vs shHP1g	0.515682	1.02689	1.02689	HP1g up vs shHP1g	0.430969	1.03282	1.03282	S83A up vs shHP1g	0.0390411	1.09612	1.09612	S83D up vs shHP1g	0.2186	0.949859	-1.05279	shHP1g down vs shCTRL	0.10479	0.932836	-1.072	HP1g down vs EV	0.133488	0.938218	-1.06585	S83A down vs EV	0.915526	0.995717	-1.0043	S83D down vs EV	1.84263	0.0451603	0.0588207	1
27560	17401729	BC116223 // 1700013F07Rik // RIKEN cDNA 1700013F07 gene // 3 F3|3 // 75504 /// ENSMUST0	1700013F07Rik	BC116223	0.274052	0.0656252	1.11393	1.11393	EV up vs shHP1g	0.332961	1.0552	1.0552	HP1g up vs shHP1g	0.36721	1.05117	1.05117	S83A up vs shHP1g	0.352346	1.05289	1.05289	S83D up vs shHP1g	0.0355764	0.881541	-1.13438	shHP1g down vs shCTRL	0.329292	0.947282	-1.05565	HP1g down vs EV	0.297695	0.943667	-1.0597	S83A down vs EV	0.310848	0.945203	-1.05797	S83D down vs EV	1.45685	0.0645126	0.106277	1
38901	17263506	NR_045273 // 1700013G23Rik // RIKEN cDNA 1700013G23 gene // 11|11 // 100504121	1700013G23Rik	NR_045273	0.552557	0.559013	0.96714	-1.03398	EV down vs shHP1g	0.995038	0.999647	-1.00035	HP1g down vs shHP1g	0.287823	0.940041	-1.06378	S83A down vs shHP1g	0.558026	0.967058	-1.03406	S83D down vs shHP1g	0.478659	0.960163	-1.04149	shHP1g down vs shCTRL	0.563113	1.03361	1.03361	HP1g up vs EV	0.61847	0.97198	-1.02883	S83A down vs EV	0.998803	0.999915	-1.00009	S83D down vs EV	0.829721	0.0400284	0.115784	1
15352	17420166	NM_027063 // 1700013G24Rik // RIKEN cDNA 1700013G24 gene // 4 D3|4 // 69380 /// ENSMUST	1700013G24Rik	NM_027063	0.0163775	0.0980386	0.928152	-1.07741	EV down vs shHP1g	0.000679076	0.828078	-1.20762	HP1g down vs shHP1g	0.0265362	0.900277	-1.11077	S83A down vs shHP1g	0.0612911	0.917777	-1.08959	S83D down vs shHP1g	0.0132448	1.12825	1.12825	shHP1g up vs shCTRL	0.0177658	0.892179	-1.12085	HP1g down vs EV	0.477246	0.969968	-1.03096	S83A down vs EV	0.791395	0.988822	-1.0113	S83D down vs EV	4.41205	0.118972	0.0647168	1
36896	17541793	NM_001200013 // 1700013H16Rik // RIKEN cDNA 1700013H16 gene // X A5|X // 75514 /// ENSM	1700013H16Rik	NM_001200013	0.79199	0.266902	0.93125	-1.07383	EV down vs shHP1g	0.591797	0.96686	-1.03428	HP1g down vs shHP1g	0.919324	0.993692	-1.00635	S83A down vs shHP1g	0.98478	1.00119	1.00119	S83D up vs shHP1g	0.447438	1.04922	1.04922	shHP1g up vs shCTRL	0.551033	1.03824	1.03824	HP1g up vs EV	0.309608	1.06705	1.06705	S83A up vs EV	0.259395	1.07511	1.07511	S83D up vs EV	0.469524	0.0274272	0.140196	1
22434	17278496	AK005966 // 1700013N06Rik // RIKEN cDNA 1700013N06 gene // 12|12 // 75634	1700013N06Rik	AK005966	0.501806	0.3771	1.05343	1.05343	EV up vs shHP1g	0.504358	0.96169	-1.03984	HP1g down vs shHP1g	0.840274	1.01176	1.01176	S83A up vs shHP1g	0.342927	0.945501	-1.05764	S83D down vs shHP1g	0.95503	0.996737	-1.00327	shHP1g down vs shCTRL	0.134363	0.91291	-1.0954	HP1g down vs EV	0.490527	0.960438	-1.04119	S83A down vs EV	0.0810719	0.897542	-1.11415	S83D down vs EV	0.917969	0.0461563	0.120674	1
31156	17537978	NM_027067 // 1700014N06Rik // RIKEN cDNA 1700014N06 gene // X F1|X // 69389 /// ENSMUST	1700014N06Rik	NM_027067	0.918344	0.971732	1.00362	1.00362	EV up vs shHP1g	0.735191	1.03516	1.03516	HP1g up vs shHP1g	0.507333	1.07059	1.07059	S83A up vs shHP1g	0.547423	1.06375	1.06375	S83D up vs shHP1g	0.810259	1.0248	1.0248	shHP1g up vs shCTRL	0.76187	1.03143	1.03143	HP1g up vs EV	0.529676	1.06673	1.06673	S83A up vs EV	0.57074	1.05991	1.05991	S83D up vs EV	0.274561	0.0427014	0.373263	1
6909	17219178	BC099563 // 1700015E13Rik // RIKEN cDNA 1700015E13 gene // 1 H3|1 // 76925 /// ENSMUST0	1700015E13Rik	BC099563	0.984204	0.747601	0.980294	-1.0201	EV down vs shHP1g	0.960085	0.996916	-1.00309	HP1g down vs shHP1g	0.672306	1.02655	1.02655	S83A up vs shHP1g	0.960959	0.996984	-1.00303	S83D down vs shHP1g	0.919555	0.993786	-1.00625	shHP1g down vs shCTRL	0.785591	1.01696	1.01696	HP1g up vs EV	0.460283	1.04719	1.04719	S83A up vs EV	0.784753	1.01703	1.01703	S83D up vs EV	0.124109	0.00707717	0.136857	1
17079	17445361	NM_001200025 // 1700015F17Rik // RIKEN cDNA 1700015F17 gene // 5 A1|5 // 381716 /// ENS	1700015F17Rik	NM_001200025	0.797621	0.342612	1.07125	1.07125	EV up vs shHP1g	0.677516	0.970752	-1.03013	HP1g down vs shHP1g	0.949823	1.00449	1.00449	S83A up vs shHP1g	0.632465	1.03477	1.03477	S83D up vs shHP1g	0.835344	0.985313	-1.01491	shHP1g down vs shCTRL	0.182697	0.90619	-1.10352	HP1g down vs EV	0.373776	0.93768	-1.06646	S83A down vs EV	0.627924	0.965951	-1.03525	S83D down vs EV	0.461409	0.0349428	0.181753	1
10608	17491426	NM_001195601 // 1700015G11Rik // RIKEN cDNA 1700015G11 gene // 7 B5|7 // 100503036	1700015G11Rik	NM_001195601	0.312237	0.300392	1.0665	1.0665	EV up vs shHP1g	0.746216	1.0199	1.0199	HP1g up vs shHP1g	0.806161	1.01504	1.01504	S83A up vs shHP1g	0.044413	1.14286	1.14286	S83D up vs shHP1g	0.357674	0.944687	-1.05855	shHP1g down vs shCTRL	0.467063	0.956303	-1.04569	HP1g down vs EV	0.42197	0.951744	-1.0507	S83A down vs EV	0.267635	1.0716	1.0716	S83D up vs EV	1.34088	0.0740694	0.132575	1
17104	17469793	AK006003 // 1700015O11Rik // RIKEN cDNA 1700015O11 gene // 6|6 // 71855 /// AK006003 //	1700015O11Rik	AK006003	0.14178	0.893142	1.00971	1.00971	EV up vs shHP1g	0.171408	1.10783	1.10783	HP1g up vs shHP1g	0.803289	0.982232	-1.01809	S83A down vs shHP1g	0.231193	1.09285	1.09285	S83D up vs shHP1g	0.223894	1.09448	1.09448	shHP1g up vs shCTRL	0.212277	1.09718	1.09718	HP1g up vs EV	0.702019	0.97279	-1.02797	S83A down vs EV	0.282986	1.08234	1.08234	S83D up vs EV	2.05866	0.159253	0.185659	1
9021	17219902	NM_027077 // 1700016C15Rik // RIKEN cDNA 1700016C15 gene // 1|1 H3 // 69428 /// ENSMUST	1700016C15Rik	NM_027077	0.325396	0.923319	0.995097	-1.00493	EV down vs shHP1g	0.239896	0.940039	-1.06379	HP1g down vs shHP1g	0.359837	0.953508	-1.04876	S83A down vs shHP1g	0.401704	1.04443	1.04443	S83D up vs shHP1g	0.324352	1.05273	1.05273	shHP1g up vs shCTRL	0.277216	0.944671	-1.05857	HP1g down vs EV	0.409942	0.958206	-1.04362	S83A down vs EV	0.352313	1.04958	1.04958	S83D up vs EV	1.30427	0.0509075	0.0936754	1
20865	17507476	AY026045 // 1700016D06Rik // RIKEN cDNA 1700016D06 gene // 8 A1.1|8 // 76413 /// ENSMUS	1700016D06Rik	AY026045	0.965266	0.885925	1.0081	1.0081	EV up vs shHP1g	0.541022	1.03523	1.03523	HP1g up vs shHP1g	0.458139	1.04309	1.04309	S83A up vs shHP1g	0.663651	1.02484	1.02484	S83D up vs shHP1g	0.84897	0.989349	-1.01077	shHP1g down vs shCTRL	0.638037	1.02692	1.02692	HP1g up vs EV	0.546819	1.03471	1.03471	S83A up vs EV	0.769835	1.01661	1.01661	S83D up vs EV	0.179034	0.00846336	0.113454	1
41050	17290318	NR_045891 // 1700016G22Rik // RIKEN cDNA 1700016G22 gene // 13 A1|13 // 71867	1700016G22Rik	NR_045891	0.11649	0.326068	1.08763	1.08763	EV up vs shHP1g	0.400755	0.931025	-1.07408	HP1g down vs shHP1g	0.227158	0.90084	-1.11007	S83A down vs shHP1g	0.254633	0.90651	-1.10313	S83D down vs shHP1g	0.075639	1.17296	1.17296	shHP1g up vs shCTRL	0.0824202	0.856012	-1.16821	HP1g down vs EV	0.040428	0.828259	-1.20735	S83A down vs EV	0.0464084	0.833473	-1.1998	S83D down vs EV	2.2457	0.235936	0.252147	1
24446	17450328	ENSMUST00000134926 // 1700016H13Rik // RIKEN cDNA 1700016H13 gene // 5|5 E4 // 74218 //	1700016H13Rik	ENSMUST00000134926	0.833779	0.762707	0.982752	-1.01755	EV down vs shHP1g	0.913647	1.00626	1.00626	HP1g up vs shHP1g	0.661185	0.975006	-1.02563	S83A down vs shHP1g	0.428384	1.04725	1.04725	S83D up vs shHP1g	0.791756	0.984907	-1.01532	shHP1g down vs shCTRL	0.68217	1.02392	1.02392	HP1g up vs EV	0.890619	0.992119	-1.00794	S83A down vs EV	0.281144	1.06563	1.06563	S83D up vs EV	0.408704	0.0202427	0.11887	1
20632	17253128	NM_198637 // 1700016K19Rik // RIKEN cDNA 1700016K19 gene // 11 B5|11 // 74230 /// ENSMU	1700016K19Rik	NM_198637	0.105257	0.441255	1.05776	1.05776	EV up vs shHP1g	0.682594	0.970888	-1.02998	HP1g down vs shHP1g	0.0645121	1.15431	1.15431	S83A up vs shHP1g	0.549726	1.04435	1.04435	S83D up vs shHP1g	0.0409795	0.850944	-1.17517	shHP1g down vs shCTRL	0.247561	0.917874	-1.08947	HP1g down vs EV	0.239044	1.09128	1.09128	S83A up vs EV	0.859436	0.987324	-1.01284	S83D down vs EV	2.34393	0.18188	0.186231	1
41318	17239480	NR_045824 // 1700016L04Rik // RIKEN cDNA 1700016L04 gene // 10|10 // 69412 /// BC144884	1700016L04Rik	NR_045824	0.543473	0.866764	1.01232	1.01232	EV up vs shHP1g	0.986934	1.0012	1.0012	HP1g up vs shHP1g	0.461422	1.05587	1.05587	S83A up vs shHP1g	0.354424	0.933485	-1.07125	S83D down vs shHP1g	0.423489	0.942508	-1.061	shHP1g down vs shCTRL	0.879644	0.989008	-1.01111	HP1g down vs EV	0.566477	1.04302	1.04302	S83A up vs EV	0.278671	0.922121	-1.08446	S83D down vs EV	0.845028	0.0673527	0.191291	1
27357	17231767	NR_045824 // 1700016L04Rik // RIKEN cDNA 1700016L04 gene // 10|10 // 69412	1700016L04Rik	NR_045824	0.657555	0.21236	0.910811	-1.09792	EV down vs shHP1g	0.370346	0.936124	-1.06823	HP1g down vs shHP1g	0.18001	0.90396	-1.10624	S83A down vs shHP1g	0.66537	0.969043	-1.03195	S83D down vs shHP1g	0.205036	1.0997	1.0997	shHP1g up vs shCTRL	0.705882	1.02779	1.02779	HP1g up vs EV	0.916964	0.992477	-1.00758	S83A down vs EV	0.399357	1.06393	1.06393	S83D up vs EV	0.664385	0.0521652	0.188439	1
40805	17214731	NR_040460 // 1700016L21Rik // RIKEN cDNA 1700016L21 gene // 1 C4|1 // 72208	1700016L21Rik	NR_040460	0.702764	0.61015	1.03514	1.03514	EV up vs shHP1g	0.565268	0.961736	-1.03979	HP1g down vs shHP1g	0.663437	1.02987	1.02987	S83A up vs shHP1g	0.555225	0.960749	-1.04086	S83D down vs shHP1g	0.580502	0.963217	-1.03819	shHP1g down vs shCTRL	0.286745	0.929084	-1.07633	HP1g down vs EV	0.939606	0.994908	-1.00512	S83A down vs EV	0.28039	0.92813	-1.07743	S83D down vs EV	0.59782	0.0406244	0.16309	1
30711	17317952	BC111897 // 1700016M24Rik // RIKEN cDNA 1700016M24 gene // 15 D3|15 // 69439 /// NM_001	1700016M24Rik	BC111897	0.169836	0.221965	1.06522	1.06522	EV up vs shHP1g	0.610954	1.02595	1.02595	HP1g up vs shHP1g	0.0401566	1.11944	1.11944	S83A up vs shHP1g	0.726661	0.982602	-1.01771	S83D down vs shHP1g	0.78946	0.986698	-1.01348	shHP1g down vs shCTRL	0.458554	0.963134	-1.03828	HP1g down vs EV	0.331337	1.05091	1.05091	S83A up vs EV	0.125672	0.922442	-1.08408	S83D down vs EV	1.89027	0.0709789	0.0901191	1
36311	17456071	NR_038149 // 1700016P04Rik // RIKEN cDNA 1700016P04 gene // 6 A1|6 // 69413	1700016P04Rik	NR_038149	0.440871	0.18739	0.919066	-1.08806	EV down vs shHP1g	0.78061	0.982951	-1.01734	HP1g down vs shHP1g	0.415804	1.0522	1.0522	S83A up vs shHP1g	0.945525	0.995797	-1.00422	S83D down vs shHP1g	0.834314	1.01299	1.01299	shHP1g up vs shCTRL	0.287409	1.06951	1.06951	HP1g up vs EV	0.044722	1.14485	1.14485	S83A up vs EV	0.208781	1.08349	1.08349	S83D up vs EV	1.03453	0.0588493	0.136525	1
12845	17527505	NM_028820 // 1700017B05Rik // RIKEN cDNA 1700017B05 gene // 9 C|9 29.0 cM // 74211 ///	1700017B05Rik	NM_028820	0.0598386	0.196994	1.04886	1.04886	EV up vs shHP1g	0.47448	0.974544	-1.02612	HP1g down vs shHP1g	0.182531	0.951792	-1.05065	S83A down vs shHP1g	0.192025	1.04946	1.04946	S83D up vs shHP1g	0.2412	0.957857	-1.044	shHP1g down vs shCTRL	0.0570997	0.929147	-1.07626	HP1g down vs EV	0.016624	0.907454	-1.10198	S83A down vs EV	0.987151	1.00057	1.00057	S83D up vs EV	2.91491	0.0554912	0.0456888	1
20544	17362885	NM_027058 // 1700017D01Rik // RIKEN cDNA 1700017D01 gene // 19 A|19 // 69369 /// ENSMUS	1700017D01Rik	NM_027058	0.583632	0.164133	0.922175	-1.08439	EV down vs shHP1g	0.695659	0.978329	-1.02215	HP1g down vs shHP1g	0.480509	0.960974	-1.04061	S83A down vs shHP1g	0.158797	0.921134	-1.08562	S83D down vs shHP1g	0.219569	1.07339	1.07339	shHP1g up vs shCTRL	0.300855	1.06089	1.06089	HP1g up vs EV	0.46549	1.04207	1.04207	S83A up vs EV	0.983865	0.998872	-1.00113	S83D down vs EV	0.778743	0.0363356	0.111982	1
34268	17404967	NR_040445 // 1700017G19Rik // RIKEN cDNA 1700017G19 gene // 3 B|3 // 100040882	1700017G19Rik	NR_040445	0.467408	0.519964	1.05485	1.05485	EV up vs shHP1g	0.187166	1.11929	1.11929	HP1g up vs shHP1g	0.189752	1.1185	1.1185	S83A up vs shHP1g	0.162101	1.12752	1.12752	S83D up vs shHP1g	0.989137	0.998881	-1.00112	shHP1g down vs shCTRL	0.475859	1.06109	1.06109	HP1g up vs EV	0.481027	1.06034	1.06034	S83A up vs EV	0.424432	1.06889	1.06889	S83D up vs EV	0.98212	0.099505	0.24316	1
9773	17379995	NR_040326 // 1700017J07Rik // RIKEN cDNA 1700017J07 gene // 2|2 // 75508 /// BC048565 /	1700017J07Rik	NR_040326	0.366077	0.317756	0.955548	-1.04652	EV down vs shHP1g	0.21952	0.945059	-1.05814	HP1g down vs shHP1g	0.627445	0.978509	-1.02196	S83A down vs shHP1g	0.404983	1.03837	1.03837	S83D up vs shHP1g	0.814851	1.0105	1.0105	shHP1g up vs shCTRL	0.804515	0.989023	-1.0111	HP1g down vs EV	0.596152	1.02403	1.02403	S83A up vs EV	0.0809393	1.08667	1.08667	S83D up vs EV	1.19987	0.0356374	0.0712826	1
37515	17236990	NM_001081246 // 1700017N19Rik // RIKEN cDNA 1700017N19 gene // 10 D1|10 // 66605 /// EN	1700017N19Rik	NM_001081246	0.476971	0.323934	1.04387	1.04387	EV up vs shHP1g	0.441658	0.967333	-1.03377	HP1g down vs shHP1g	0.416089	1.03578	1.03578	S83A up vs shHP1g	0.587062	1.02357	1.02357	S83D up vs shHP1g	0.844896	1.00838	1.00838	shHP1g up vs shCTRL	0.0930822	0.926679	-1.07912	HP1g down vs EV	0.855291	0.992252	-1.00781	S83A down vs EV	0.646376	0.98055	-1.01984	S83D down vs EV	0.963883	0.0262138	0.0652704	1
2142	17291638	NR_029439 // 1700018A04Rik // RIKEN cDNA 1700018A04 gene // 13 A3.2|13 // 71307 /// BC0	1700018A04Rik	NR_029439	0.000386626	0.0514367	0.897875	-1.11374	EV down vs shHP1g	0.201806	0.934957	-1.06957	HP1g down vs shHP1g	0.0133586	0.865571	-1.15531	S83A down vs shHP1g	0.000186875	0.767822	-1.30239	S83D down vs shHP1g	0.182756	0.931997	-1.07297	shHP1g down vs shCTRL	0.432285	1.0413	1.0413	HP1g up vs EV	0.476038	0.964022	-1.03732	S83A down vs EV	0.00850324	0.855154	-1.16938	S83D down vs EV	10.9415	0.42365	0.0929272	1
2160	17291648	AK142058 // 1700018A04Rik // RIKEN cDNA 1700018A04 gene // 13 A3.2|13 // 71307 /// XR_1	1700018A04Rik	AK142058	0.0107514	0.0152424	0.884712	-1.13031	EV down vs shHP1g	0.529453	0.972337	-1.02845	HP1g down vs shHP1g	0.285058	0.952683	-1.04967	S83A down vs shHP1g	0.00224096	0.845769	-1.18236	S83D down vs shHP1g	0.921838	1.00435	1.00435	shHP1g up vs shCTRL	0.0498884	1.09904	1.09904	HP1g up vs EV	0.113222	1.07683	1.07683	S83A up vs EV	0.319228	0.955983	-1.04604	S83D down vs EV	4.96535	0.145458	0.0703071	1
41228	17350351	ENSMUST00000037090 // 1700018A14Rik // RIKEN cDNA 1700018A14 gene // 18 C|18 // 69391	1700018A14Rik	ENSMUST00000037090	0.267435	0.308896	0.938176	-1.0659	EV down vs shHP1g	0.236066	0.927822	-1.07779	HP1g down vs shHP1g	0.634109	1.02976	1.02976	S83A up vs shHP1g	0.441289	1.04899	1.04899	S83D up vs shHP1g	0.410679	1.05253	1.05253	shHP1g up vs shCTRL	0.856488	0.988964	-1.01116	HP1g down vs EV	0.146885	1.09762	1.09762	S83A up vs EV	0.0877233	1.11812	1.11812	S83D up vs EV	1.47865	0.0832611	0.135141	1
31201	17513581	BC147528 // 1700018B08Rik // RIKEN cDNA 1700018B08 gene // 8 E1|8 // 76405 /// BC147542	1700018B08Rik	BC147528	0.474201	0.158874	0.903341	-1.107	EV down vs shHP1g	0.417517	0.944767	-1.05846	HP1g down vs shHP1g	0.628653	1.03415	1.03415	S83A up vs shHP1g	0.732638	0.976616	-1.02394	S83D down vs shHP1g	0.860744	1.0122	1.0122	shHP1g up vs shCTRL	0.520092	1.04586	1.04586	HP1g up vs EV	0.0688265	1.14481	1.14481	S83A up vs EV	0.271517	1.08112	1.08112	S83D up vs EV	0.969132	0.0692711	0.171546	1
34276	17405069	NR_003617 // 1700018B24Rik // enhancer of rudimentary homolog pseudogene // 3 C|3 // 66	1700018B24Rik	NR_003617	0.590274	0.52106	0.934314	-1.0703	EV down vs shHP1g	0.288061	0.892033	-1.12104	HP1g down vs shHP1g	0.4097	0.915947	-1.09177	S83A down vs shHP1g	0.15591	0.855898	-1.16836	S83D down vs shHP1g	0.112067	1.19273	1.19273	shHP1g up vs shCTRL	0.660317	0.954746	-1.0474	HP1g down vs EV	0.850052	0.980342	-1.02005	S83A down vs EV	0.410396	0.91607	-1.09162	S83D down vs EV	0.768101	0.126654	0.395742	1
27712	17426340	BC048618 // 1700018C11Rik // RIKEN cDNA 1700018C11 gene // 4 C1|4 // 75524 /// ENSMUST0	1700018C11Rik	BC048618	0.645214	0.386916	0.953566	-1.04869	EV down vs shHP1g	0.741366	0.982272	-1.01805	HP1g down vs shHP1g	0.817544	1.01257	1.01257	S83A up vs shHP1g	0.601154	0.971969	-1.02884	S83D down vs shHP1g	0.20023	1.07442	1.07442	shHP1g up vs shCTRL	0.585722	1.0301	1.0301	HP1g up vs EV	0.279064	1.06187	1.06187	S83A up vs EV	0.724393	1.0193	1.0193	S83D up vs EV	0.682927	0.0298946	0.105058	1
15338	17444585	NM_027069 // 1700018F24Rik // RIKEN cDNA 1700018F24 gene // 5 G2|5 // 69396 /// ENSMUST	1700018F24Rik	NM_027069	0.244444	0.93204	0.994088	-1.00595	EV down vs shHP1g	0.819587	0.984251	-1.016	HP1g down vs shHP1g	0.892235	0.990622	-1.00947	S83A down vs shHP1g	0.23819	0.918946	-1.0882	S83D down vs shHP1g	0.156794	0.902259	-1.10833	shHP1g down vs shCTRL	0.886307	0.990104	-1.00999	HP1g down vs EV	0.959934	0.996513	-1.0035	S83A down vs EV	0.270857	0.924412	-1.08177	S83D down vs EV	1.55906	0.112843	0.173708	1
29247	17536950	NR_045422 // 1700018G05Rik // RIKEN cDNA 1700018G05 gene // X D|X // 69388	1700018G05Rik	NR_045422	0.0769757	0.787212	0.975738	-1.02486	EV down vs shHP1g	0.462466	1.06987	1.06987	HP1g up vs shHP1g	0.127872	1.15664	1.15664	S83A up vs shHP1g	0.0185065	1.27414	1.27414	S83D up vs shHP1g	0.897687	0.988383	-1.01175	shHP1g down vs shCTRL	0.321031	1.09647	1.09647	HP1g up vs EV	0.0800988	1.1854	1.1854	S83A up vs EV	0.0110874	1.30582	1.30582	S83D up vs EV	2.65503	0.328103	0.296587	1
23929	17499072	ENSMUST00000033909 // 1700018L24Rik // RIKEN cDNA 1700018L24 gene // 8|8 A2 // 75528 //	1700018L24Rik	ENSMUST00000033909	0.573313	0.857805	1.01186	1.01186	EV up vs shHP1g	0.6434	0.969886	-1.03105	HP1g down vs shHP1g	0.359779	0.940531	-1.06323	S83A down vs shHP1g	0.704512	1.02532	1.02532	S83D up vs shHP1g	0.267768	1.0777	1.0777	shHP1g up vs shCTRL	0.522998	0.958521	-1.04327	HP1g down vs EV	0.278429	0.92951	-1.07584	S83A down vs EV	0.84074	1.01331	1.01331	S83D up vs EV	0.795448	0.0514791	0.155321	1
12409	17222959	ENSMUST00000072235 // 1700019A02Rik // RIKEN cDNA 1700019A02 gene // 1 C1.1|1 // 69397	1700019A02Rik	ENSMUST00000072235	0.463217	0.112646	0.910299	-1.09854	EV down vs shHP1g	0.245065	0.935093	-1.06941	HP1g down vs shHP1g	0.260759	0.937252	-1.06695	S83A down vs shHP1g	0.873532	0.991112	-1.00897	S83D down vs shHP1g	0.173859	1.08261	1.08261	shHP1g up vs shCTRL	0.633355	1.02724	1.02724	HP1g up vs EV	0.604804	1.02961	1.02961	S83A up vs EV	0.147313	1.08878	1.08878	S83D up vs EV	0.990215	0.0465973	0.112939	1
22995	17498592	BC050809 // 1700019B03Rik // RIKEN cDNA 1700019B03 gene // 8 A1.1|8 // 76406 /// ENSMUS	1700019B03Rik	BC050809	0.26435	0.0802729	1.12373	1.12373	EV up vs shHP1g	0.432219	1.05088	1.05088	HP1g up vs shHP1g	0.0830976	1.12236	1.12236	S83A up vs shHP1g	0.186498	1.08933	1.08933	S83D up vs shHP1g	0.962258	0.997054	-1.00295	shHP1g down vs shCTRL	0.293895	0.935169	-1.06933	HP1g down vs EV	0.984382	0.99878	-1.00122	S83A down vs EV	0.619845	0.969384	-1.03158	S83D down vs EV	1.48901	0.086674	0.139702	1
37106	17542037	NR_045442 // 1700019B21Rik // RIKEN cDNA 1700019B21 gene // X A6|X // 75545 /// NR_0454	1700019B21Rik	NR_045442	0.786439	0.380585	1.05608	1.05608	EV up vs shHP1g	0.416173	1.05177	1.05177	HP1g up vs shHP1g	0.583703	1.03433	1.03433	S83A up vs shHP1g	0.163701	1.093	1.093	S83D up vs shHP1g	0.370059	0.945709	-1.05741	shHP1g down vs shCTRL	0.946788	0.995923	-1.00409	HP1g down vs EV	0.734489	0.979407	-1.02103	S83A down vs EV	0.577034	1.03496	1.03496	S83D up vs EV	0.477509	0.0267795	0.134596	1
12390	17222951	BC048645 // 1700019D03Rik // RIKEN cDNA 1700019D03 gene // 1 C1.1|1 // 67080 /// ENSMUS	1700019D03Rik	BC048645	0.0298345	0.00736862	0.825268	-1.21173	EV down vs shHP1g	0.0421477	0.873141	-1.14529	HP1g down vs shHP1g	0.361588	0.944983	-1.05822	S83A down vs shHP1g	0.0735995	0.889628	-1.12406	S83D down vs shHP1g	0.819648	0.986192	-1.014	shHP1g down vs shCTRL	0.363218	1.05801	1.05801	HP1g up vs EV	0.0424021	1.14506	1.14506	S83A up vs EV	0.232072	1.07799	1.07799	S83D up vs EV	3.68313	0.20465	0.133354	1
34415	17370583	NR_040497 // 1700019E08Rik // RIKEN cDNA 1700019E08 gene // 2|2 // 69405 /// NR_040497	1700019E08Rik	NR_040497	0.950074	0.433039	1.06935	1.06935	EV up vs shHP1g	0.900792	1.01058	1.01058	HP1g up vs shHP1g	0.619341	1.04305	1.04305	S83A up vs shHP1g	0.956549	1.00461	1.00461	S83D up vs shHP1g	0.954668	0.995214	-1.00481	shHP1g down vs shCTRL	0.507037	0.945044	-1.05815	HP1g down vs EV	0.768364	0.975407	-1.02521	S83A down vs EV	0.464475	0.939461	-1.06444	S83D down vs EV	0.213624	0.0227801	0.255928	1
20468	17277472	NM_001199843 // 1700019E19Rik // RIKEN cDNA 1700019E19 gene // 12 D2|12 // 76411 /// NM	1700019E19Rik	NM_001199843	0.000126414	0.00378345	0.876559	-1.14082	EV down vs shHP1g	0.00343661	0.87487	-1.14303	HP1g down vs shHP1g	0.000243237	0.827512	-1.20844	S83A down vs shHP1g	0.000700803	0.846722	-1.18103	S83D down vs shHP1g	0.203805	0.951739	-1.05071	shHP1g down vs shCTRL	0.959069	0.998073	-1.00193	HP1g down vs EV	0.143665	0.944045	-1.05927	S83A down vs EV	0.365267	0.965961	-1.03524	S83D down vs EV	13.8014	0.29182	0.0507463	1
14086	17468450	NM_029331 // 1700019G17Rik // RIKEN cDNA 1700019G17 gene // 6 C3|6 // 75541 /// ENSMUST	1700019G17Rik	NM_029331	0.775843	0.411114	1.0428	1.0428	EV up vs shHP1g	0.509709	1.03401	1.03401	HP1g up vs shHP1g	0.595766	1.02718	1.02718	S83A up vs shHP1g	0.349013	1.04913	1.04913	S83D up vs shHP1g	0.784704	1.01385	1.01385	shHP1g up vs shCTRL	0.866244	0.991567	-1.0085	HP1g down vs EV	0.764378	0.985022	-1.01521	S83A down vs EV	0.904163	1.00607	1.00607	S83D up vs EV	0.492719	0.0186298	0.0907442	1
7589	17464668	NR_040255 // 1700019G24Rik // RIKEN cDNA 1700019G24 gene // 6|6 // 72249	1700019G24Rik	NR_040255	0.114094	0.934627	0.996552	-1.00346	EV down vs shHP1g	0.110018	1.07376	1.07376	HP1g up vs shHP1g	0.540862	1.0263	1.0263	S83A up vs shHP1g	0.220339	1.05477	1.05477	S83D up vs shHP1g	0.0208786	0.896194	-1.11583	shHP1g down vs shCTRL	0.0954671	1.07748	1.07748	HP1g up vs EV	0.489361	1.02985	1.02985	S83A up vs EV	0.193719	1.05842	1.05842	S83D up vs EV	2.26573	0.0601461	0.0637103	1
29830	17283088	NM_027076 // 1700019M22Rik // RIKEN cDNA 1700019M22 gene // 12 E|12 // 69423 /// ENSMUS	1700019M22Rik	NM_027076	0.82952	0.576724	1.11768	1.11768	EV up vs shHP1g	0.707493	1.07736	1.07736	HP1g up vs shHP1g	0.356995	1.20412	1.20412	S83A up vs shHP1g	0.252338	1.26261	1.26261	S83D up vs shHP1g	0.320504	0.817965	-1.22255	shHP1g down vs shCTRL	0.852882	0.963926	-1.03742	HP1g down vs EV	0.707567	1.07734	1.07734	S83A up vs EV	0.541266	1.12967	1.12967	S83D up vs EV	0.414984	0.243557	1.40858	1
19064	17362121	BC061075 // 1700019N12Rik // RIKEN cDNA 1700019N12 gene // 19 A|19 // 67077 /// BC04845	1700019N12Rik	BC061075	0.805834	0.345914	1.05821	1.05821	EV up vs shHP1g	0.698165	1.02317	1.02317	HP1g up vs shHP1g	0.806056	1.01458	1.01458	S83A up vs shHP1g	0.873173	1.00945	1.00945	S83D up vs shHP1g	0.654662	1.02681	1.02681	shHP1g up vs shCTRL	0.570132	0.966889	-1.03424	HP1g down vs EV	0.479348	0.958769	-1.043	S83A down vs EV	0.429292	0.95392	-1.04831	S83D down vs EV	0.44954	0.0233395	0.124605	1
27113	17365981	BC049561 // 1700019N19Rik // RIKEN cDNA 1700019N19 gene // 19 D2|19 // 67507 /// BC0495	1700019N19Rik	BC049561	0.348531	0.42847	0.932854	-1.07198	EV down vs shHP1g	0.124072	0.869128	-1.15058	HP1g down vs shHP1g	0.870371	0.98596	-1.01424	S83A down vs shHP1g	0.843425	0.983027	-1.01727	S83D down vs shHP1g	0.098293	1.16419	1.16419	shHP1g up vs shCTRL	0.420424	0.931687	-1.07332	HP1g down vs EV	0.526194	1.05693	1.05693	S83A up vs EV	0.548331	1.05378	1.05378	S83D up vs EV	1.2434	0.139623	0.269499	1
85	17215111	NM_027966 // 1700019O17Rik // RIKEN cDNA 1700019O17 gene // 1 D|1 // 71863 /// BC100497	1700019O17Rik	NM_027966	0.0848216	0.467691	1.02431	1.02431	EV up vs shHP1g	0.0415045	1.07583	1.07583	HP1g up vs shHP1g	0.0154886	1.09448	1.09448	S83A up vs shHP1g	0.0200783	1.08958	1.08958	S83D up vs shHP1g	0.07441	0.939342	-1.06457	shHP1g down vs shCTRL	0.151381	1.05029	1.05029	HP1g up vs EV	0.0607978	1.0685	1.0685	S83A up vs EV	0.0777353	1.06372	1.06372	S83D up vs EV	2.55719	0.0409396	0.0384231	1
20646	17227611	AK006139 // 1700019P21Rik // RIKEN cDNA 1700019P21 gene // 1 F|1 // 75546 /// XR_107249	1700019P21Rik	AK006139	0.566683	0.489954	1.06724	1.06724	EV up vs shHP1g	0.705867	0.965297	-1.03595	HP1g down vs shHP1g	0.487663	0.936667	-1.06762	S83A down vs shHP1g	0.484796	0.936254	-1.06809	S83D down vs shHP1g	0.554865	0.946007	-1.05708	shHP1g down vs shCTRL	0.293437	0.90448	-1.10561	HP1g down vs EV	0.178726	0.877653	-1.1394	S83A down vs EV	0.177372	0.877266	-1.1399	S83D down vs EV	0.806294	0.105085	0.312794	1
2410	17376300	NM_001163483 // 1700020A23Rik // RIKEN cDNA 1700020A23 gene // 2|2 // 75656 /// NM_0293	1700020A23Rik	NM_001163483	0.810683	0.433878	0.952119	-1.05029	EV down vs shHP1g	0.819587	0.985972	-1.01423	HP1g down vs shHP1g	0.740253	1.02077	1.02077	S83A up vs shHP1g	0.560634	0.964382	-1.03693	S83D down vs shHP1g	0.42756	1.05102	1.05102	shHP1g up vs shCTRL	0.574892	1.03556	1.03556	HP1g up vs EV	0.272948	1.07211	1.07211	S83A up vs EV	0.836279	1.01288	1.01288	S83D up vs EV	0.442508	0.0253654	0.137573	1
18413	17361654	NM_023781 // 1700020D05Rik // RIKEN cDNA 1700020D05 gene // 19 A|19 // 75555 /// BC0495	1700020D05Rik	NM_023781	0.111741	0.468224	1.0495	1.0495	EV up vs shHP1g	0.164246	0.908865	-1.10027	HP1g down vs shHP1g	0.0922797	0.888697	-1.12524	S83A down vs shHP1g	0.111367	0.895076	-1.11722	S83D down vs shHP1g	0.819183	1.01519	1.01519	shHP1g up vs shCTRL	0.0455601	0.865995	-1.15474	HP1g down vs EV	0.0241635	0.846778	-1.18095	S83A down vs EV	0.0296215	0.852856	-1.17253	S83D down vs EV	2.28587	0.148455	0.155866	1
7737	17244905	NR_045979 // 1700020G17Rik // RIKEN cDNA 1700020G17 gene // 10|10 // 75630	1700020G17Rik	NR_045979	0.12833	0.888637	1.01011	1.01011	EV up vs shHP1g	0.97679	1.00209	1.00209	HP1g up vs shHP1g	0.0358869	1.18069	1.18069	S83A up vs shHP1g	0.623015	1.03611	1.03611	S83D up vs shHP1g	0.0829107	0.875467	-1.14225	shHP1g down vs shCTRL	0.911644	0.992064	-1.008	HP1g down vs EV	0.046482	1.16888	1.16888	S83A up vs EV	0.724003	1.02574	1.02574	S83D up vs EV	2.15302	0.166134	0.185192	1
41334	17374827	NR_015473 // 1700020I14Rik // RIKEN cDNA 1700020I14 gene // 2 E5|2 // 66602 /// NR_0278	1700020I14Rik	NR_015473	0.855428	0.890516	1.00455	1.00455	EV up vs shHP1g	0.677014	0.986319	-1.01387	HP1g down vs shHP1g	0.960755	0.99838	-1.00162	S83A down vs shHP1g	0.386168	0.971396	-1.02945	S83D down vs shHP1g	0.783061	0.990955	-1.00913	shHP1g down vs shCTRL	0.580837	0.981854	-1.01848	HP1g down vs EV	0.851837	0.99386	-1.00618	S83A down vs EV	0.318871	0.966999	-1.03413	S83D down vs EV	0.376336	0.00611732	0.0390118	1
22763	17254244	NM_025492 // 1700020L24Rik // RIKEN cDNA 1700020L24 gene // 11|11 B5 // 66330 /// ENSMU	1700020L24Rik	NM_025492	0.40486	0.754241	0.979991	-1.02042	EV down vs shHP1g	0.067872	0.881075	-1.13498	HP1g down vs shHP1g	0.497112	0.956775	-1.04518	S83A down vs shHP1g	0.22714	0.922817	-1.08364	S83D down vs shHP1g	0.747644	1.02099	1.02099	shHP1g up vs shCTRL	0.117555	0.899064	-1.11227	HP1g down vs EV	0.710616	0.97631	-1.02427	S83A down vs EV	0.359561	0.941658	-1.06196	S83D down vs EV	1.11049	0.069022	0.149171	1
19610	17532280	NR_040742 // 1700020M21Rik // RIKEN cDNA 1700020M21 gene // --- // 76402 /// NR_040742	1700020M21Rik	NR_040742	0.0992499	0.286785	1.07019	1.07019	EV up vs shHP1g	0.616105	0.969164	-1.03182	HP1g down vs shHP1g	0.441493	1.04963	1.04963	S83A up vs shHP1g	0.274022	0.932623	-1.07224	S83D down vs shHP1g	0.0965469	0.896091	-1.11596	shHP1g down vs shCTRL	0.129167	0.905601	-1.10424	HP1g down vs EV	0.755396	0.98079	-1.01959	S83A down vs EV	0.0431303	0.871457	-1.1475	S83D down vs EV	2.40141	0.138813	0.138731	1
27699	17232043	BC099546 // 1700020N01Rik // RIKEN cDNA 1700020N01 gene // 10 A3|10 // 67692 /// NR_027	1700020N01Rik	BC099546	0.795583	0.53299	0.962642	-1.03881	EV down vs shHP1g	0.521045	0.961549	-1.03999	HP1g down vs shHP1g	0.78639	1.01657	1.01657	S83A up vs shHP1g	0.611841	1.03138	1.03138	S83D up vs shHP1g	0.975888	0.998171	-1.00183	shHP1g down vs shCTRL	0.985028	0.998864	-1.00114	HP1g down vs EV	0.376165	1.05602	1.05602	S83A up vs EV	0.26746	1.07141	1.07141	S83D up vs EV	0.464349	0.0254992	0.131793	1
25809	17535269	NM_029316 // 1700020N15Rik // RIKEN cDNA 1700020N15 gene // X A7.1|X // 75509	1700020N15Rik	NM_029316	0.203801	0.0561508	0.875405	-1.14233	EV down vs shHP1g	0.146954	0.906998	-1.10254	HP1g down vs shHP1g	0.0570546	0.8759	-1.14168	S83A down vs shHP1g	0.150738	0.907895	-1.10145	S83D down vs shHP1g	0.0186388	1.1867	1.1867	shHP1g up vs shCTRL	0.583681	1.03609	1.03609	HP1g up vs EV	0.992981	1.00057	1.00057	S83A up vs EV	0.573378	1.03711	1.03711	S83D up vs EV	1.72321	0.106604	0.148472	1
16917	17225495	NR_026924 // 1700020N18Rik // RIKEN cDNA 1700020N18 gene // 1 D|1 // 67086	1700020N18Rik	NR_026924	0.511648	0.489081	0.947544	-1.05536	EV down vs shHP1g	0.942795	1.00555	1.00555	HP1g up vs shHP1g	0.223838	1.10168	1.10168	S83A up vs shHP1g	0.553938	1.04705	1.04705	S83D up vs shHP1g	0.660844	0.966608	-1.03455	shHP1g down vs shCTRL	0.44658	1.06121	1.06121	HP1g up vs EV	0.0691003	1.16267	1.16267	S83A up vs EV	0.210629	1.10501	1.10501	S83D up vs EV	0.900305	0.0801107	0.213556	1
20524	17277490	ENSMUST00000071106 // 1700020O03Rik // RIKEN cDNA 1700020O03 gene // 12 D3|12 // 70373	1700020O03Rik	ENSMUST00000071106	0.433618	0.916802	0.993415	-1.00663	EV down vs shHP1g	0.267833	1.07461	1.07461	HP1g up vs shHP1g	0.630316	0.969877	-1.03106	S83A down vs shHP1g	0.236746	1.08018	1.08018	S83D up vs shHP1g	0.473273	0.95518	-1.04692	shHP1g down vs shCTRL	0.228618	1.08174	1.08174	HP1g up vs EV	0.7054	0.976307	-1.02427	S83A down vs EV	0.201273	1.08734	1.08734	S83D up vs EV	1.04935	0.0628262	0.143692	1
27688	17232036	AK006189 // 1700021A07Rik // RIKEN cDNA 1700021A07 gene // 10 A3|10 // 76924 /// XM_003	1700021A07Rik	AK006189	0.744992	0.306568	1.09144	1.09144	EV up vs shHP1g	0.900141	1.01056	1.01056	HP1g up vs shHP1g	0.226281	1.11016	1.11016	S83A up vs shHP1g	0.394561	1.07503	1.07503	S83D up vs shHP1g	0.407117	0.932031	-1.07293	shHP1g down vs shCTRL	0.365874	0.925892	-1.08004	HP1g down vs EV	0.839061	1.01715	1.01715	S83A up vs EV	0.856408	0.984966	-1.01526	S83D down vs EV	0.536928	0.0562665	0.251504	1
37291	17406701	NM_029801 // 1700021C14Rik // RIKEN cDNA 1700021C14 gene // 3 F1|3 // 76927 /// ENSMUST	1700021C14Rik	NM_029801	0.558868	0.15882	1.09856	1.09856	EV up vs shHP1g	0.76515	1.0193	1.0193	HP1g up vs shHP1g	0.892242	0.991381	-1.00869	S83A down vs shHP1g	0.598894	1.03438	1.03438	S83D up vs shHP1g	0.831167	1.01373	1.01373	shHP1g up vs shCTRL	0.254455	0.927854	-1.07776	HP1g down vs EV	0.126755	0.902438	-1.10811	S83A down vs EV	0.354926	0.941578	-1.06205	S83D down vs EV	0.819201	0.0500517	0.146636	1
237	17240598	BC013506 // 1700021F05Rik // RIKEN cDNA 1700021F05 gene // 10 B2|10 // 67851 /// NM_026	1700021F05Rik	BC013506	0.252793	0.208769	1.07233	1.07233	EV up vs shHP1g	0.858412	1.00963	1.00963	HP1g up vs shHP1g	0.496047	0.963764	-1.0376	S83A down vs shHP1g	0.237181	0.936682	-1.0676	S83D down vs shHP1g	0.807872	1.01316	1.01316	shHP1g up vs shCTRL	0.274099	0.941526	-1.06211	HP1g down vs EV	0.0650826	0.898755	-1.11265	S83A down vs EV	0.0244302	0.8735	-1.14482	S83D down vs EV	1.52897	0.0659686	0.10355	1
7472	17380244	NM_028158 // 1700021F07Rik // RIKEN cDNA 1700021F07 gene // 2 H4|2 // 72221 /// ENSMUST	1700021F07Rik	NM_028158	0.321207	0.967212	1.00207	1.00207	EV up vs shHP1g	0.157114	0.928469	-1.07704	HP1g down vs shHP1g	0.356156	1.04832	1.04832	S83A up vs shHP1g	0.985454	0.999085	-1.00092	S83D down vs shHP1g	0.61196	1.02594	1.02594	shHP1g up vs shCTRL	0.146818	0.926555	-1.07927	HP1g down vs EV	0.376849	1.04616	1.04616	S83A up vs EV	0.952686	0.997025	-1.00298	S83D down vs EV	1.31576	0.0496702	0.0906008	1
32246	17428749	AK006209 // 1700021J08Rik // RIKEN cDNA 1700021J08 gene // 4|4 // 72235	1700021J08Rik	AK006209	0.569973	0.357151	0.928911	-1.07653	EV down vs shHP1g	0.428043	1.0652	1.0652	HP1g up vs shHP1g	0.80689	1.01943	1.01943	S83A up vs shHP1g	0.697411	0.969795	-1.03115	S83D down vs shHP1g	0.666388	0.96654	-1.03462	shHP1g down vs shCTRL	0.100745	1.14672	1.14672	HP1g up vs EV	0.250493	1.09745	1.09745	S83A up vs EV	0.586227	1.04401	1.04401	S83D up vs EV	0.8009	0.0741366	0.22216	1
9265	17329877	NM_001200038 // 1700021K19Rik // RIKEN cDNA 1700021K19 gene // 16 B3|16 // 100502698 //	1700021K19Rik	NM_001200038	0.0293391	0.673612	1.0163	1.0163	EV up vs shHP1g	0.152339	0.94438	-1.0589	HP1g down vs shHP1g	0.628027	0.981555	-1.01879	S83A down vs shHP1g	0.039612	0.917208	-1.09027	S83D down vs shHP1g	0.168394	0.946593	-1.05642	shHP1g down vs shCTRL	0.0736217	0.929238	-1.07615	HP1g down vs EV	0.371244	0.965817	-1.03539	S83A down vs EV	0.0179378	0.902501	-1.10803	S83D down vs EV	3.7026	0.0810308	0.0525236	1
35193	17429837	AK006220 // 1700021L23Rik // RIKEN cDNA 1700021L23 gene // 4|4 // 76410	1700021L23Rik	AK006220	0.431297	0.32123	0.962534	-1.03892	EV down vs shHP1g	0.242855	0.955678	-1.04638	HP1g down vs shHP1g	0.472051	0.972968	-1.02778	S83A down vs shHP1g	0.0464383	0.921334	-1.08538	S83D down vs shHP1g	0.421094	1.03122	1.03122	shHP1g up vs shCTRL	0.849642	0.992876	-1.00717	HP1g down vs EV	0.775178	1.01084	1.01084	S83A up vs EV	0.258825	0.957196	-1.04472	S83D down vs EV	1.05414	0.0224137	0.05103	1
35931	17431298	NR_045800 // 1700021N21Rik // RIKEN cDNA 1700021N21 gene // 4|4 // 69409	1700021N21Rik	NR_045800	0.869061	0.586398	0.959429	-1.04229	EV down vs shHP1g	0.525507	0.952712	-1.04964	HP1g down vs shHP1g	0.981886	0.998284	-1.00172	S83A down vs shHP1g	0.518346	0.951897	-1.05053	S83D down vs shHP1g	0.7422	0.975369	-1.02525	shHP1g down vs shCTRL	0.926011	0.992999	-1.00705	HP1g down vs EV	0.601829	1.0405	1.0405	S83A up vs EV	0.917034	0.99215	-1.00791	S83D down vs EV	0.355463	0.0304532	0.205613	1
13643	17358258	AK006227 // 1700021P04Rik // RIKEN cDNA 1700021P04 gene // 19 B|19 // 75521 /// XM_9920	1700021P04Rik	AK006227	0.424865	0.0890101	1.16112	1.16112	EV up vs shHP1g	0.906922	0.990406	-1.00969	HP1g down vs shHP1g	0.495418	1.0584	1.0584	S83A up vs shHP1g	0.514784	1.05568	1.05568	S83D up vs shHP1g	0.281353	0.912957	-1.09534	shHP1g down vs shCTRL	0.0723735	0.852973	-1.17237	HP1g down vs EV	0.273588	0.911533	-1.09705	S83A down vs EV	0.261161	0.909192	-1.09988	S83D down vs EV	1.06755	0.108609	0.244168	1
1183	17435419	NR_003953 // 1700022A21Rik // glycerol-3-phosphate dehydrogenase 1-like pseudogene // 5	1700022A21Rik	NR_003953	0.0946874	0.625433	0.980816	-1.01956	EV down vs shHP1g	0.0266116	0.90695	-1.1026	HP1g down vs shHP1g	0.725335	0.986189	-1.014	S83A down vs shHP1g	0.742139	1.0131	1.0131	S83D up vs shHP1g	0.103566	1.07048	1.07048	shHP1g up vs shCTRL	0.0656982	0.92469	-1.08144	HP1g down vs EV	0.889962	1.00548	1.00548	S83A up vs EV	0.418556	1.03292	1.03292	S83D up vs EV	2.44775	0.0571207	0.0560063	1
17927	17311447	NR_045509 // 1700022A22Rik // RIKEN cDNA 1700022A22 gene // 15|15 // 71120	1700022A22Rik	NR_045509	0.922782	0.410355	0.950007	-1.05262	EV down vs shHP1g	0.864857	0.9896	-1.01051	HP1g down vs shHP1g	0.416699	0.950684	-1.05187	S83A down vs shHP1g	0.71776	0.977994	-1.0225	S83D down vs shHP1g	0.870834	1.01004	1.01004	shHP1g up vs shCTRL	0.509941	1.04168	1.04168	HP1g up vs EV	0.990745	1.00071	1.00071	S83A up vs EV	0.637845	1.02946	1.02946	S83D up vs EV	0.266631	0.0150453	0.135425	1
10127	17331280	NR_040568 // 1700022E09Rik // RIKEN cDNA 1700022E09 gene // 16|16 // 75636	1700022E09Rik	NR_040568	0.0238159	0.0700992	1.06584	1.06584	EV up vs shHP1g	0.813954	1.00774	1.00774	HP1g up vs shHP1g	0.00494829	1.11643	1.11643	S83A up vs shHP1g	0.0645651	1.06744	1.06744	S83D up vs shHP1g	0.938951	0.997495	-1.00251	shHP1g down vs shCTRL	0.106055	0.945497	-1.05765	HP1g down vs EV	0.173799	1.04746	1.04746	S83A up vs EV	0.963437	1.0015	1.0015	S83D up vs EV	3.9492	0.0634052	0.0385325	1
25850	17279941	NR_045488 // 1700022H16Rik // RIKEN cDNA 1700022H16 gene // 12|12 // 69420	1700022H16Rik	NR_045488	0.176187	0.144075	0.931303	-1.07376	EV down vs shHP1g	0.503605	1.0319	1.0319	HP1g up vs shHP1g	0.292462	1.05142	1.05142	S83A up vs shHP1g	0.406268	1.03998	1.03998	S83D up vs shHP1g	0.901859	0.994281	-1.00575	shHP1g down vs shCTRL	0.0438128	1.10802	1.10802	HP1g up vs EV	0.0206433	1.12898	1.12898	S83A up vs EV	0.0321113	1.11669	1.11669	S83D up vs EV	1.8564	0.0601006	0.0776995	1
4583	17413206	NM_026088 // 1700022I11Rik // RIKEN cDNA 1700022I11 gene // 4 B1|4 // 67317 /// ENSMUST	1700022I11Rik	NM_026088	0.910093	0.592276	0.963596	-1.03778	EV down vs shHP1g	0.938391	0.994694	-1.00533	HP1g down vs shHP1g	0.973418	1.0023	1.0023	S83A up vs shHP1g	0.784066	0.981289	-1.01907	S83D down vs shHP1g	0.566558	0.961057	-1.04052	shHP1g down vs shCTRL	0.645898	1.03227	1.03227	HP1g up vs EV	0.56989	1.04016	1.04016	S83A up vs EV	0.791777	1.01836	1.01836	S83D up vs EV	0.288936	0.0204893	0.170191	1
15702	17334843	AK006250 // 1700022N22Rik // RIKEN cDNA 1700022N22 gene // 17 A3.3|17 // 69431 /// XR_1	1700022N22Rik	AK006250	0.849684	0.911851	1.00686	1.00686	EV up vs shHP1g	0.573443	1.03559	1.03559	HP1g up vs shHP1g	0.443645	1.04903	1.04903	S83A up vs shHP1g	0.286649	1.0697	1.0697	S83D up vs shHP1g	0.858302	0.989038	-1.01108	shHP1g down vs shCTRL	0.649758	1.02854	1.02854	HP1g up vs EV	0.509961	1.04189	1.04189	S83A up vs EV	0.336112	1.06242	1.06242	S83D up vs EV	0.385005	0.0219429	0.136785	1
8656	17220771	NM_029336 // 1700022P22Rik // RIKEN cDNA 1700022P22 gene // 1 H6|1 // 75558 /// ENSMUST	1700022P22Rik	NM_029336	0.445319	0.618488	1.04765	1.04765	EV up vs shHP1g	0.648217	1.04353	1.04353	HP1g up vs shHP1g	0.58012	0.94954	-1.05314	S83A down vs shHP1g	0.801755	0.976895	-1.02365	S83D down vs shHP1g	0.170326	0.875612	-1.14206	shHP1g down vs shCTRL	0.966202	0.996068	-1.00395	HP1g down vs EV	0.301462	0.906351	-1.10333	S83A down vs EV	0.457391	0.932462	-1.07243	S83D down vs EV	1.02555	0.132754	0.310674	1
6687	17464352	NM_027059 // 1700023A16Rik // RIKEN cDNA 1700023A16 gene // 6 G3|6 // 69371 /// ENSMUST	1700023A16Rik	NM_027059	0.11889	0.981829	0.998545	-1.00146	EV down vs shHP1g	0.820069	1.01467	1.01467	HP1g up vs shHP1g	0.224318	1.08354	1.08354	S83A up vs shHP1g	0.629418	0.969467	-1.03149	S83D down vs shHP1g	0.0373419	0.86366	-1.15786	shHP1g down vs shCTRL	0.802473	1.01614	1.01614	HP1g up vs EV	0.216532	1.08512	1.08512	S83A up vs EV	0.645448	0.97088	-1.02999	S83D down vs EV	2.22609	0.136273	0.146919	1
30498	17257899	NR_045909 // 1700023C21Rik // RIKEN cDNA 1700023C21 gene // 11 E1|11 // 73257	1700023C21Rik	NR_045909	0.980199	0.811433	1.01165	1.01165	EV up vs shHP1g	0.809672	1.01176	1.01176	HP1g up vs shHP1g	0.923462	0.995352	-1.00467	S83A down vs shHP1g	0.762426	1.01479	1.01479	S83D up vs shHP1g	0.717849	1.01772	1.01772	shHP1g up vs shCTRL	0.998181	1.00011	1.00011	HP1g up vs EV	0.738261	0.983891	-1.01637	S83A down vs EV	0.948957	1.00311	1.00311	S83D up vs EV	0.137587	0.0048428	0.0844756	1
6019	17438464	BC053422 // 1700023E05Rik // RIKEN cDNA 1700023E05 gene // 5|5 // 71868 /// ENSMUST0000	1700023E05Rik	BC053422	0.922892	0.40493	1.05676	1.05676	EV up vs shHP1g	0.524278	1.04284	1.04284	HP1g up vs shHP1g	0.412093	1.05585	1.05585	S83A up vs shHP1g	0.734579	1.02244	1.02244	S83D up vs shHP1g	0.87684	0.989926	-1.01018	shHP1g down vs shCTRL	0.839207	0.986826	-1.01335	HP1g down vs EV	0.989466	0.999138	-1.00086	S83A down vs EV	0.615088	0.967526	-1.03356	S83D down vs EV	0.266433	0.0170104	0.153228	1
2018	17241614	NR_038039 // 1700023F02Rik // RIKEN cDNA 1700023F02 gene // 10 B5.1|10 // 69433 /// NR_	1700023F02Rik	NR_038039	0.463199	0.71434	0.978157	-1.02233	EV down vs shHP1g	0.402086	0.950106	-1.05251	HP1g down vs shHP1g	0.349727	1.05901	1.05901	S83A up vs shHP1g	0.695445	0.976647	-1.02391	S83D down vs shHP1g	0.504701	0.960288	-1.04135	shHP1g down vs shCTRL	0.630346	0.971322	-1.02952	HP1g down vs EV	0.202592	1.08266	1.08266	S83A up vs EV	0.979513	0.998456	-1.00155	S83D down vs EV	0.99025	0.0536674	0.13007	1
7760	17270434	NM_001254724 // 1700023F06Rik // RIKEN cDNA 1700023F06 gene // 11 E1|11 // 69441 /// NM	1700023F06Rik	NM_001254724	0.723001	0.686209	0.983661	-1.01661	EV down vs shHP1g	0.249154	0.952944	-1.04938	HP1g down vs shHP1g	0.817499	0.990656	-1.00943	S83A down vs shHP1g	0.298498	0.957673	-1.0442	S83D down vs shHP1g	0.263316	1.04781	1.04781	shHP1g up vs shCTRL	0.440833	0.968773	-1.03223	HP1g down vs EV	0.86164	1.00711	1.00711	S83A up vs EV	0.513831	0.973581	-1.02714	S83D down vs EV	0.568535	0.0140559	0.0593354	1
6901	17294559	AK006278 // 1700023H06Rik // RIKEN cDNA 1700023H06 gene // 2|13 // 69442	1700023H06Rik	AK006278	0.259086	0.0707188	0.907126	-1.10238	EV down vs shHP1g	0.842013	0.990038	-1.01006	HP1g down vs shHP1g	0.437472	0.961289	-1.04027	S83A down vs shHP1g	0.0731512	0.907989	-1.10134	S83D down vs shHP1g	0.625299	1.02494	1.02494	shHP1g up vs shCTRL	0.100489	1.0914	1.0914	HP1g up vs EV	0.260907	1.05971	1.05971	S83A up vs EV	0.984885	1.00095	1.00095	S83D up vs EV	1.50698	0.0568337	0.0905129	1
37487	17456800	NR_040263 // 1700023L04Rik // RIKEN cDNA 1700023L04 gene // 6 A3.3|6 // 76419 /// NR_04	1700023L04Rik	NR_040263	0.80204	0.499405	1.03222	1.03222	EV up vs shHP1g	0.472324	1.03437	1.03437	HP1g up vs shHP1g	0.752741	1.01479	1.01479	S83A up vs shHP1g	0.584027	1.02595	1.02595	S83D up vs shHP1g	0.632295	1.02261	1.02261	shHP1g up vs shCTRL	0.964383	1.00208	1.00208	HP1g up vs EV	0.714837	0.983109	-1.01718	S83A down vs EV	0.89577	0.993926	-1.00611	S83D down vs EV	0.455028	0.0147264	0.0776732	1
4107	17302955	NR_045479 // 1700024B18Rik // RIKEN cDNA 1700024B18 gene // 14|14 // 69393 /// NR_04547	1700024B18Rik	NR_045479	0.141709	0.370354	1.04971	1.04971	EV up vs shHP1g	0.190355	1.07504	1.07504	HP1g up vs shHP1g	0.756234	0.983579	-1.01669	S83A down vs shHP1g	0.243925	0.938118	-1.06596	S83D down vs shHP1g	0.402289	1.0463	1.0463	shHP1g up vs shCTRL	0.655593	1.02413	1.02413	HP1g up vs EV	0.235722	0.936998	-1.06724	S83A down vs EV	0.0520712	0.89369	-1.11896	S83D down vs EV	2.05913	0.0873484	0.101808	1
33691	17284876	NR_045363 // 1700024F13Rik // RIKEN cDNA 1700024F13 gene // 13 A1 // 73270	1700024F13Rik	NR_045363	0.731503	0.752113	0.963906	-1.03745	EV down vs shHP1g	0.664771	0.950724	-1.05183	HP1g down vs shHP1g	0.628367	1.05813	1.05813	S83A up vs shHP1g	0.892395	0.984406	-1.01584	S83D down vs shHP1g	0.294748	1.13272	1.13272	shHP1g up vs shCTRL	0.905651	0.986325	-1.01386	HP1g down vs EV	0.428257	1.09775	1.09775	S83A up vs EV	0.856305	1.02127	1.02127	S83D up vs EV	0.556295	0.112356	0.484732	1
6836	17548779	AK006298 // 1700024F20Rik // RIKEN cDNA 1700024F20 gene // 9 F3|9 // 100039768 /// XR_1	1700024F20Rik	AK006298	0.429932	0.910936	0.994479	-1.00555	EV down vs shHP1g	0.201759	0.936642	-1.06764	HP1g down vs shHP1g	0.721897	1.01782	1.01782	S83A up vs shHP1g	0.316772	0.950632	-1.05193	S83D down vs shHP1g	0.734759	0.983334	-1.01695	shHP1g down vs shCTRL	0.239996	0.941842	-1.06175	HP1g down vs EV	0.640795	1.02347	1.02347	S83A up vs EV	0.370498	0.955909	-1.04612	S83D down vs EV	1.05697	0.0387546	0.0879977	1
7815	17304875	BC107222 // 1700024G13Rik // RIKEN cDNA 1700024G13 gene // 14 B|14 // 67085 /// ENSMUST	1700024G13Rik	BC107222	0.598161	0.100734	0.867866	-1.15225	EV down vs shHP1g	0.557987	0.953103	-1.0492	HP1g down vs shHP1g	0.489498	0.944756	-1.05847	S83A down vs shHP1g	0.815233	0.98114	-1.01922	S83D down vs shHP1g	0.618789	1.04155	1.04155	shHP1g up vs shCTRL	0.26264	1.09821	1.09821	HP1g up vs EV	0.307832	1.0886	1.0886	S83A up vs EV	0.149722	1.13052	1.13052	S83D up vs EV	0.75557	0.0749348	0.238023	1
23852	17389138	NR_040508 // 1700024P03Rik // RIKEN cDNA 1700024P03 gene // 2|2 // 75517 /// BC048603 /	1700024P03Rik	NR_040508	0.575485	0.581411	1.0411	1.0411	EV up vs shHP1g	0.306524	0.926884	-1.07888	HP1g down vs shHP1g	0.938315	0.994398	-1.00563	S83A down vs shHP1g	0.540543	1.0458	1.0458	S83D up vs shHP1g	0.723409	1.02609	1.02609	shHP1g up vs shCTRL	0.128064	0.89029	-1.12323	HP1g down vs EV	0.530657	0.955138	-1.04697	S83A down vs EV	0.95056	1.00451	1.00451	S83D up vs EV	0.791914	0.0624756	0.189341	1
9251	17295450	NM_027064 // 1700024P04Rik // RIKEN cDNA 1700024P04 gene // 13 D1|13 // 69382 /// ENSMU	1700024P04Rik	NM_027064	0.476246	0.129065	0.909765	-1.09918	EV down vs shHP1g	0.243672	0.931332	-1.07373	HP1g down vs shHP1g	0.143591	0.913206	-1.09504	S83A down vs shHP1g	0.190181	0.922592	-1.0839	S83D down vs shHP1g	0.0652737	1.12491	1.12491	shHP1g up vs shCTRL	0.693449	1.02371	1.02371	HP1g up vs EV	0.949191	1.00378	1.00378	S83A up vs EV	0.813392	1.0141	1.0141	S83D up vs EV	0.965254	0.0507232	0.126118	1
10856	17416212	NM_001162980 // 1700024P16Rik // RIKEN cDNA 1700024P16 gene // 4 C6|4 // 242594 /// ENS	1700024P16Rik	NM_001162980	0.312655	0.113225	1.0803	1.0803	EV up vs shHP1g	0.528559	1.02977	1.02977	HP1g up vs shHP1g	0.826386	1.01019	1.01019	S83A up vs shHP1g	0.687822	0.981562	-1.01878	S83D down vs shHP1g	0.195653	0.939934	-1.0639	shHP1g down vs shCTRL	0.310163	0.95323	-1.04906	HP1g down vs EV	0.163468	0.935099	-1.0694	S83A down vs EV	0.0554993	0.908604	-1.10059	S83D down vs EV	1.33969	0.0427308	0.0765503	1
1418	17291174	AK006302 // 1700024h08rik // RIKEN cDNA 1700024H08 gene // 13 A3|13 // 100034675	1700024h08rik	AK006302	0.627408	0.27037	1.0878	1.0878	EV up vs shHP1g	0.181737	1.10877	1.10877	HP1g up vs shHP1g	0.548031	1.04605	1.04605	S83A up vs shHP1g	0.801004	1.01895	1.01895	S83D up vs shHP1g	0.202629	0.906502	-1.10314	shHP1g down vs shCTRL	0.79767	1.01927	1.01927	HP1g up vs EV	0.600839	0.961618	-1.03991	S83A down vs EV	0.386945	0.936702	-1.06758	S83D down vs EV	0.710025	0.0587952	0.198737	1
32131	17318802	NR_040310 // 1700025B11Rik // RIKEN cDNA 1700025B11 gene // 15 E1|15 // 76409	1700025B11Rik	NR_040310	0.222295	0.238776	1.08046	1.08046	EV up vs shHP1g	0.405157	0.947568	-1.05533	HP1g down vs shHP1g	0.39424	1.05671	1.05671	S83A up vs shHP1g	0.224881	1.08315	1.08315	S83D up vs shHP1g	0.179349	0.914834	-1.09309	shHP1g down vs shCTRL	0.0572872	0.877008	-1.14024	HP1g down vs EV	0.727976	0.97802	-1.02247	S83A down vs EV	0.968863	1.00249	1.00249	S83D up vs EV	1.64453	0.100022	0.14597	1
32349	17394361	NR_033448 // 1700025C18Rik // RIKEN cDNA 1700025C18 gene // 2|2 // 72211	1700025C18Rik	NR_033448	0.446696	0.840684	1.00978	1.00978	EV up vs shHP1g	0.459038	1.0369	1.0369	HP1g up vs shHP1g	0.339649	1.04822	1.04822	S83A up vs shHP1g	0.699036	1.01893	1.01893	S83D up vs shHP1g	0.0709081	0.910421	-1.09839	shHP1g down vs shCTRL	0.586045	1.02686	1.02686	HP1g up vs EV	0.445425	1.03807	1.03807	S83A up vs EV	0.852023	1.00907	1.00907	S83D up vs EV	1.02278	0.0358113	0.0840326	1
30485	17258004	AK006331 // 1700025D23Rik // RIKEN cDNA 1700025D23 gene // 11 E2|11 // 100041739 /// AK	1700025D23Rik	AK006331	0.608062	0.694217	1.01815	1.01815	EV up vs shHP1g	0.188063	1.06432	1.06432	HP1g up vs shHP1g	0.2126	1.06056	1.06056	S83A up vs shHP1g	0.735957	1.01553	1.01553	S83D up vs shHP1g	0.913844	0.995077	-1.00495	shHP1g down vs shCTRL	0.340286	1.04535	1.04535	HP1g up vs EV	0.378845	1.04165	1.04165	S83A up vs EV	0.955017	0.997431	-1.00258	S83D down vs EV	0.739997	0.0230415	0.0747296	1
37601	17456859	NM_029373 // 1700025E21Rik // RIKEN cDNA 1700025E21 gene // 6 A3.3|6 // 75647 /// ENSMU	1700025E21Rik	NM_029373	0.0412203	0.506973	1.03445	1.03445	EV up vs shHP1g	0.0884702	1.09615	1.09615	HP1g up vs shHP1g	0.0577085	1.1095	1.1095	S83A up vs shHP1g	0.00402797	1.19193	1.19193	S83D up vs shHP1g	0.0225321	0.878481	-1.13833	shHP1g down vs shCTRL	0.264711	1.05965	1.05965	HP1g up vs EV	0.182661	1.07255	1.07255	S83A up vs EV	0.014307	1.15224	1.15224	S83D up vs EV	3.31667	0.126951	0.0918636	1
20569	17362895	BC061241 // 1700025F22Rik // RIKEN cDNA 1700025F22 gene // 19 A|19 // 69416 /// ENSMUST	1700025F22Rik	BC061241	0.557376	0.456023	1.0722	1.0722	EV up vs shHP1g	0.369199	0.919022	-1.08811	HP1g down vs shHP1g	0.458654	0.933046	-1.07176	S83A down vs shHP1g	0.47624	0.935611	-1.06882	S83D down vs shHP1g	0.643236	1.04394	1.04394	shHP1g up vs shCTRL	0.114243	0.857133	-1.16668	HP1g down vs EV	0.150478	0.870213	-1.14914	S83A down vs EV	0.158014	0.872605	-1.14599	S83D down vs EV	0.821679	0.105068	0.306888	1
38333	17237603	NR_040578 // 1700025F24Rik // RIKEN cDNA 1700025F24 gene // 10|10 // 67081	1700025F24Rik	NR_040578	0.105522	0.566385	1.0378	1.0378	EV up vs shHP1g	0.42288	1.05361	1.05361	HP1g up vs shHP1g	0.0408326	1.15512	1.15512	S83A up vs shHP1g	0.115036	1.11286	1.11286	S83D up vs shHP1g	0.0153005	0.837088	-1.19462	shHP1g down vs shCTRL	0.814278	1.01523	1.01523	HP1g up vs EV	0.114549	1.11304	1.11304	S83A up vs EV	0.288924	1.07233	1.07233	S83D up vs EV	2.34148	0.144768	0.148386	1
21409	17228057	NM_197990 // 1700025G04Rik // RIKEN cDNA 1700025G04 gene // 1 G2|1 // 69399 /// ENSMUST	1700025G04Rik	NM_197990	0.00295787	0.186608	0.979175	-1.02127	EV down vs shHP1g	0.00093141	0.936622	-1.06767	HP1g down vs shHP1g	0.0126194	0.956945	-1.04499	S83A down vs shHP1g	0.000294538	0.927226	-1.07849	S83D down vs shHP1g	0.00991326	1.04703	1.04703	shHP1g up vs shCTRL	0.0119791	0.956542	-1.04543	HP1g down vs EV	0.152292	0.977297	-1.02323	S83A down vs EV	0.00346026	0.946946	-1.05603	S83D down vs EV	6.91164	0.0243527	0.00845623	1
40787	17324634	AK006338 // 1700025H01Rik // RIKEN cDNA 1700025H01 gene // 16 B2|16 // 75531 /// XM_001	1700025H01Rik	AK006338	0.0915821	0.640339	1.02271	1.02271	EV up vs shHP1g	0.36425	0.956771	-1.04518	HP1g down vs shHP1g	0.0393257	1.11443	1.11443	S83A up vs shHP1g	0.390558	1.04262	1.04262	S83D up vs shHP1g	0.225495	0.941882	-1.0617	shHP1g down vs shCTRL	0.180391	0.935522	-1.06892	HP1g down vs EV	0.0917459	1.08968	1.08968	S83A up vs EV	0.687978	1.01947	1.01947	S83D up vs EV	2.48075	0.0850326	0.0822647	1
40752	17240239	ENSMUST00000063204 // 1700025K23Rik // RIKEN cDNA 1700025K23 gene // 10 B1|10 // 66337	1700025K23Rik	ENSMUST00000063204	0.549046	0.673744	1.02196	1.02196	EV up vs shHP1g	0.489279	1.03656	1.03656	HP1g up vs shHP1g	0.498898	1.03572	1.03572	S83A up vs shHP1g	0.81836	1.01189	1.01189	S83D up vs shHP1g	0.0890647	0.911077	-1.0976	shHP1g down vs shCTRL	0.782883	1.01429	1.01429	HP1g up vs EV	0.794911	1.01347	1.01347	S83A up vs EV	0.847304	0.990144	-1.00995	S83D down vs EV	0.835616	0.0330512	0.0949273	1
36106	17346030	NR_045825 // 1700025K24Rik // RIKEN cDNA 1700025K24 gene // 17 C|17 // 69418 /// NR_045	1700025K24Rik	NR_045825	0.645787	0.758866	0.969835	-1.0311	EV down vs shHP1g	0.423609	0.922386	-1.08414	HP1g down vs shHP1g	0.747382	0.968366	-1.03267	S83A down vs shHP1g	0.121042	0.849813	-1.17673	S83D down vs shHP1g	0.540425	1.06338	1.06338	shHP1g up vs shCTRL	0.61635	0.951075	-1.05144	HP1g down vs EV	0.987856	0.998486	-1.00152	S83A down vs EV	0.200497	0.876244	-1.14123	S83D down vs EV	0.682061	0.101269	0.35634	1
23393	17448815	NR_040687 // 1700025M24Rik // RIKEN cDNA 1700025M24 gene // 5|5 // 72276 /// NR_040688	1700025M24Rik	NR_040687	0.535378	0.839901	1.01462	1.01462	EV up vs shHP1g	0.755869	1.02261	1.02261	HP1g up vs shHP1g	0.180013	0.904783	-1.10524	S83A down vs shHP1g	0.600058	0.962858	-1.03857	S83D down vs shHP1g	0.538306	1.04553	1.04553	shHP1g up vs shCTRL	0.912938	1.00788	1.00788	HP1g up vs EV	0.129021	0.89175	-1.12139	S83A down vs EV	0.470623	0.948988	-1.05375	S83D down vs EV	0.858838	0.0662229	0.185058	1
4927	17243520	AK006360 // 1700025N21Rik // RIKEN cDNA 1700025N21 gene // 10|10 // 69415	1700025N21Rik	AK006360	0.611035	0.451977	0.95453	-1.04764	EV down vs shHP1g	0.629517	0.970801	-1.03008	HP1g down vs shHP1g	0.319513	0.939727	-1.06414	S83A down vs shHP1g	0.582569	0.966751	-1.03439	S83D down vs shHP1g	0.529588	0.961989	-1.03951	shHP1g down vs shCTRL	0.782472	1.01705	1.01705	HP1g up vs EV	0.798446	0.984492	-1.01575	S83A down vs EV	0.835259	1.0128	1.0128	S83D up vs EV	0.735352	0.0411341	0.134251	1
10693	17466055	NR_040523 // 1700025N23Rik // RIKEN cDNA 1700025N23 gene // 6 B1|6 // 69986	1700025N23Rik	NR_040523	0.841154	0.451407	1.05404	1.05404	EV up vs shHP1g	0.787133	1.01885	1.01885	HP1g up vs shHP1g	0.314343	1.07359	1.07359	S83A up vs shHP1g	0.919844	0.993075	-1.00697	S83D down vs shHP1g	0.712261	0.974786	-1.02587	shHP1g down vs shCTRL	0.624576	0.96661	-1.03454	HP1g down vs EV	0.790444	1.01854	1.01854	S83A up vs EV	0.395531	0.942159	-1.06139	S83D down vs EV	0.397767	0.0283877	0.171283	1
22004	17423635	AK006362 // 1700025O08Rik // RIKEN cDNA 1700025O08 gene // 4 A3|4 // 69984	1700025O08Rik	AK006362	0.834198	0.595775	0.972117	-1.02868	EV down vs shHP1g	0.918143	1.00546	1.00546	HP1g up vs shHP1g	0.454827	1.0409	1.0409	S83A up vs shHP1g	0.749074	0.983158	-1.01713	S83D down vs shHP1g	0.921927	1.00521	1.00521	shHP1g up vs shCTRL	0.528001	1.0343	1.0343	HP1g up vs EV	0.212326	1.07075	1.07075	S83A up vs EV	0.83137	1.01136	1.01136	S83D up vs EV	0.408085	0.0171553	0.100893	1
12748	17492930	ENSMUST00000011298 // 1700026D08Rik // RIKEN cDNA 1700026D08 gene // 7 D3|7 // 75556 //	1700026D08Rik	ENSMUST00000011298	0.0446482	0.394915	0.959949	-1.04172	EV down vs shHP1g	0.0246162	0.887822	-1.12635	HP1g down vs shHP1g	0.206889	0.940062	-1.06376	S83A down vs shHP1g	0.0115295	0.871138	-1.14792	S83D down vs shHP1g	0.972521	0.998372	-1.00163	shHP1g down vs shCTRL	0.117583	0.924864	-1.08124	HP1g down vs EV	0.659405	0.979283	-1.02115	S83A down vs EV	0.0579967	0.907484	-1.10195	S83D down vs EV	3.22875	0.108164	0.0804005	1
2871	17376588	NR_028286 // 1700026D11Rik // RIKEN cDNA 1700026D11 gene // 2 F2|2 // 70371	1700026D11Rik	NR_028286	0.721124	0.712152	1.02433	1.02433	EV up vs shHP1g	0.480798	1.04737	1.04737	HP1g up vs shHP1g	0.868117	1.01085	1.01085	S83A up vs shHP1g	0.681645	1.0271	1.0271	S83D up vs shHP1g	0.159159	0.908928	-1.1002	shHP1g down vs shCTRL	0.732555	1.0225	1.0225	HP1g up vs EV	0.838572	0.986844	-1.01333	S83A down vs EV	0.966771	1.00271	1.00271	S83D up vs EV	0.571242	0.0360818	0.151593	1
24382	17510257	NR_045487 // 1700026F02Rik // RIKEN cDNA 1700026F02 gene // 8|8 // 69419	1700026F02Rik	NR_045487	0.316064	0.220243	1.08292	1.08292	EV up vs shHP1g	0.639544	0.970842	-1.03003	HP1g down vs shHP1g	0.695289	1.02502	1.02502	S83A up vs shHP1g	0.129257	1.10554	1.10554	S83D up vs shHP1g	0.298546	0.935263	-1.06922	shHP1g down vs shCTRL	0.101455	0.896507	-1.11544	HP1g down vs EV	0.389893	0.946538	-1.05648	S83A down vs EV	0.742881	1.02089	1.02089	S83D up vs EV	1.33007	0.0787639	0.142123	1
2408	17291812	NM_027967 // 1700026J04Rik // RIKEN cDNA 1700026J04 gene // 13 A4|13 // 71864 /// ENSMU	1700026J04Rik	NM_027967	0.960435	0.801544	1.01313	1.01313	EV up vs shHP1g	0.743867	0.983169	-1.01712	HP1g down vs shHP1g	0.615756	1.0265	1.0265	S83A up vs shHP1g	0.839248	0.989532	-1.01058	S83D down vs shHP1g	0.989651	0.999328	-1.00067	shHP1g down vs shCTRL	0.565252	0.970427	-1.03047	HP1g down vs EV	0.800599	1.0132	1.0132	S83A up vs EV	0.650751	0.976707	-1.02385	S83D down vs EV	0.19062	0.00766777	0.0965411	1
9177	17330852	AK006389 // 1700026J12Rik // RIKEN cDNA 1700026J12 gene // 16 B5|16 // 73255 /// XR_033	1700026J12Rik	AK006389	0.731208	0.502413	1.04946	1.04946	EV up vs shHP1g	0.937463	1.00561	1.00561	HP1g up vs shHP1g	0.917635	0.992654	-1.0074	S83A down vs shHP1g	0.262361	1.08557	1.08557	S83D up vs shHP1g	0.413131	0.942529	-1.06098	shHP1g down vs shCTRL	0.552356	0.958216	-1.04361	HP1g down vs EV	0.440875	0.945871	-1.05723	S83A down vs EV	0.636683	1.03441	1.03441	S83D up vs EV	0.556719	0.0423566	0.182598	1
11567	17466596	AK006390 // 1700026J14Rik // RIKEN cDNA 1700026J14 gene // 6|6 // 69432	1700026J14Rik	AK006390	0.296942	0.838891	0.983342	-1.01694	EV down vs shHP1g	0.299405	1.09165	1.09165	HP1g up vs shHP1g	0.911985	1.00917	1.00917	S83A up vs shHP1g	0.568983	1.04849	1.04849	S83D up vs shHP1g	0.0678481	0.850234	-1.17615	shHP1g down vs shCTRL	0.220557	1.11014	1.11014	HP1g up vs EV	0.753982	1.02626	1.02626	S83A up vs EV	0.442956	1.06625	1.06625	S83D up vs EV	1.38547	0.141372	0.244894	1
13219	17383423	NM_027283 // 1700026L06Rik // RIKEN cDNA 1700026L06 gene // 2 A3|2 // 69987 /// NM_0272	1700026L06Rik	NM_027283	0.62565	0.563408	1.03092	1.03092	EV up vs shHP1g	0.974498	1.00167	1.00167	HP1g up vs shHP1g	0.426044	1.04313	1.04313	S83A up vs shHP1g	0.828503	0.988717	-1.01141	S83D down vs shHP1g	0.204298	0.933511	-1.07122	shHP1g down vs shCTRL	0.584747	0.971629	-1.0292	HP1g down vs EV	0.822164	1.01184	1.01184	S83A up vs EV	0.430616	0.95906	-1.04269	S83D down vs EV	0.712725	0.0292245	0.0984093	1
39618	17214115	NR_038001 // 1700027A15Rik // RIKEN cDNA 1700027A15 gene // 1 C3|1 // 69449 /// NR_0380	1700027A15Rik	NR_038001	0.0896609	0.779049	0.980856	-1.01952	EV down vs shHP1g	0.497948	1.04821	1.04821	HP1g up vs shHP1g	0.0242344	1.18957	1.18957	S83A up vs shHP1g	0.742085	0.977567	-1.02295	S83D down vs shHP1g	0.918122	1.0071	1.0071	shHP1g up vs shCTRL	0.343679	1.06866	1.06866	HP1g up vs EV	0.014251	1.21279	1.21279	S83A up vs EV	0.961058	0.996647	-1.00336	S83D down vs EV	2.50181	0.17722	0.170009	1
40448	17408875	NM_029604 // 1700027A23Rik // RIKEN cDNA 1700027A23 gene // 3|3 F3 // 100503311 /// ENS	1700027A23Rik	NM_029604	0.400956	0.10395	1.12531	1.12531	EV up vs shHP1g	0.205092	1.09408	1.09408	HP1g up vs shHP1g	0.480681	1.05005	1.05005	S83A up vs shHP1g	0.873867	0.989177	-1.01094	S83D down vs shHP1g	0.363665	0.938604	-1.06541	shHP1g down vs shCTRL	0.682257	0.972243	-1.02855	HP1g down vs EV	0.322601	0.933119	-1.07168	S83A down vs EV	0.0787208	0.879023	-1.13763	S83D down vs EV	1.1191	0.0786601	0.168692	1
32630	17234579	NM_029661 // 1700027D21Rik // RIKEN cDNA 1700027D21 gene // 10 C1|10 // 76573 /// ENSMU	1700027D21Rik	NM_029661	0.427934	0.347168	1.04585	1.04585	EV up vs shHP1g	0.137274	1.07569	1.07569	HP1g up vs shHP1g	0.0946904	1.08669	1.08669	S83A up vs shHP1g	0.809161	1.01138	1.01138	S83D up vs shHP1g	0.228285	0.943485	-1.0599	shHP1g down vs shCTRL	0.550693	1.02853	1.02853	HP1g up vs EV	0.419554	1.03904	1.03904	S83A up vs EV	0.478487	0.967036	-1.03409	S83D down vs EV	1.06113	0.0347768	0.0786563	1
2675	17242145	NM_029661 // 1700027D21Rik // RIKEN cDNA 1700027D21 gene // 10 C1|10 // 76573 /// ENSMU	1700027D21Rik	NM_029661	0.834531	0.432785	0.895921	-1.11617	EV down vs shHP1g	0.188364	0.827905	-1.20787	HP1g down vs shHP1g	0.485821	0.907217	-1.10227	S83A down vs shHP1g	0.610822	0.931695	-1.07331	S83D down vs shHP1g	0.537162	1.08983	1.08983	shHP1g up vs shCTRL	0.570617	0.924082	-1.08215	HP1g down vs EV	0.927805	1.01261	1.01261	S83A up vs EV	0.777396	1.03993	1.03993	S83D up vs EV	0.407592	0.116651	0.686871	1
22132	17448231	NR_040681 // 1700027F09Rik // RIKEN cDNA 1700027F09 gene // 5|5 // 69999 /// NR_040681	1700027F09Rik	NR_040681	0.319181	0.0657191	1.12356	1.12356	EV up vs shHP1g	0.810755	0.986014	-1.01418	HP1g down vs shHP1g	0.587429	1.0326	1.0326	S83A up vs shHP1g	0.325092	1.06082	1.06082	S83D up vs shHP1g	0.386436	0.9496	-1.05308	shHP1g down vs shCTRL	0.042464	0.877578	-1.1395	HP1g down vs EV	0.167992	0.919038	-1.08809	S83A down vs EV	0.337613	0.944153	-1.05915	S83D down vs EV	1.32137	0.0682858	0.124027	1
9972	17525498	NR_040741 // 1700027I24Rik // RIKEN cDNA 1700027I24 gene // 9|9 // 75567	1700027I24Rik	NR_040741	0.0758287	0.205808	1.10135	1.10135	EV up vs shHP1g	0.938759	1.00568	1.00568	HP1g up vs shHP1g	0.693195	1.0296	1.0296	S83A up vs shHP1g	0.128946	1.12487	1.12487	S83D up vs shHP1g	0.131615	1.12386	1.12386	shHP1g up vs shCTRL	0.231901	0.913135	-1.09513	HP1g down vs EV	0.368975	0.934854	-1.06969	S83A down vs EV	0.774646	1.02136	1.02136	S83D up vs EV	2.67027	0.217084	0.195112	1
29592	17233032	NR_040581 // 1700027J07Rik // RIKEN cDNA 1700027J07 gene // 10 B2|10 // 69443	1700027J07Rik	NR_040581	0.267884	0.21184	1.09744	1.09744	EV up vs shHP1g	0.949152	1.0046	1.0046	HP1g up vs shHP1g	0.14277	1.11692	1.11692	S83A up vs shHP1g	0.682577	0.970887	-1.02999	S83D down vs shHP1g	0.739722	1.02426	1.02426	shHP1g up vs shCTRL	0.233822	0.915402	-1.09242	HP1g down vs EV	0.80715	1.01775	1.01775	S83A up vs EV	0.107799	0.884681	-1.13035	S83D down vs EV	1.47715	0.114621	0.18623	1
27046	17475861	NR_033605 // 1700028B04Rik // NADH dehydrogenase (ubiquinone) 1 beta subcomplex 8 pseud	1700028B04Rik	NR_033605	0.572285	0.695322	1.03264	1.03264	EV up vs shHP1g	0.807182	0.980223	-1.02018	HP1g down vs shHP1g	0.147436	1.13199	1.13199	S83A up vs shHP1g	0.787636	1.0223	1.0223	S83D up vs shHP1g	0.927724	0.992612	-1.00744	shHP1g down vs shCTRL	0.52749	0.949239	-1.05348	HP1g down vs EV	0.27358	1.09621	1.09621	S83A up vs EV	0.902029	0.989985	-1.01012	S83D down vs EV	0.797123	0.0797501	0.240114	1
8835	17440653	NR_045377 // 1700028D13Rik // RIKEN cDNA 1700028D13 gene // 5 F|5 // 75569 /// NR_04537	1700028D13Rik	NR_045377	0.767178	0.243644	1.11822	1.11822	EV up vs shHP1g	0.607658	1.04922	1.04922	HP1g up vs shHP1g	0.20534	1.12979	1.12979	S83A up vs shHP1g	0.653581	1.04283	1.04283	S83D up vs shHP1g	0.474093	0.93487	-1.06967	shHP1g down vs shCTRL	0.497886	0.938289	-1.06577	HP1g down vs EV	0.911941	1.01035	1.01035	S83A up vs EV	0.458499	0.932579	-1.0723	S83D down vs EV	0.505138	0.0654833	0.311123	1
16698	17445246	NR_045699 // 1700028E10Rik // RIKEN cDNA 1700028E10 gene // 5 G3|5 // 625175 /// NR_045	1700028E10Rik	NR_045699	0.966468	0.428121	0.920576	-1.08628	EV down vs shHP1g	0.813192	0.975919	-1.02467	HP1g down vs shHP1g	0.798899	0.974058	-1.02663	S83A down vs shHP1g	0.948133	0.99332	-1.00673	S83D down vs shHP1g	0.666318	1.04561	1.04561	shHP1g up vs shCTRL	0.573571	1.06012	1.06012	HP1g up vs EV	0.586009	1.0581	1.0581	S83A up vs EV	0.465547	1.07902	1.07902	S83D up vs EV	0.176043	0.0279794	0.381444	1
35920	17235911	NR_038042 // 1700028I16Rik // RIKEN cDNA 1700028I16 gene // 10 C1|10 // 70003	1700028I16Rik	NR_038042	0.0747581	0.6109	1.03305	1.03305	EV up vs shHP1g	0.499656	1.04427	1.04427	HP1g up vs shHP1g	0.0965332	1.11875	1.11875	S83A up vs shHP1g	0.0765458	1.12817	1.12817	S83D up vs shHP1g	0.00843513	0.822173	-1.21629	shHP1g down vs shCTRL	0.865035	1.01087	1.01087	HP1g up vs EV	0.224523	1.08296	1.08296	S83A up vs EV	0.182397	1.09208	1.09208	S83D up vs EV	2.68474	0.16233	0.145114	1
7577	17490187	NR_029436 // 1700028J19Rik // RIKEN cDNA 1700028J19 gene // 7 B4|7 // 70004	1700028J19Rik	NR_029436	0.663715	0.176763	1.14494	1.14494	EV up vs shHP1g	0.189106	1.14031	1.14031	HP1g up vs shHP1g	0.168091	1.14837	1.14837	S83A up vs shHP1g	0.24565	1.12201	1.12201	S83D up vs shHP1g	0.444124	0.928091	-1.07748	shHP1g down vs shCTRL	0.966416	0.995954	-1.00406	HP1g down vs EV	0.975202	1.003	1.003	S83A up vs EV	0.833706	0.979968	-1.02044	S83D down vs EV	0.655197	0.0909635	0.333201	1
7100	17440071	NM_182745 // 1700028K03Rik // RIKEN cDNA 1700028K03 gene // 5 E5|5 // 76421 /// NM_1752	1700028K03Rik	NM_182745	0.681313	0.881404	1.01069	1.01069	EV up vs shHP1g	0.428973	1.05877	1.05877	HP1g up vs shHP1g	0.549471	1.0439	1.0439	S83A up vs shHP1g	0.574127	0.9605	-1.04112	S83D down vs shHP1g	0.402246	0.941225	-1.06244	shHP1g down vs shCTRL	0.517887	1.04757	1.04757	HP1g up vs EV	0.651307	1.03286	1.03286	S83A up vs EV	0.479323	0.950343	-1.05225	S83D down vs EV	0.62917	0.0477925	0.182307	1
36562	17406268	NR_036591 // 1700028M03Rik // RIKEN cDNA 1700028M03 gene // 3 E3|3 // 69460	1700028M03Rik	NR_036591	0.703853	0.804993	1.01744	1.01744	EV up vs shHP1g	0.318064	0.931138	-1.07396	HP1g down vs shHP1g	0.859604	0.987699	-1.01245	S83A down vs shHP1g	0.347988	0.935294	-1.06918	S83D down vs shHP1g	0.98349	1.00145	1.00145	shHP1g up vs shCTRL	0.219963	0.915179	-1.09268	HP1g down vs EV	0.672601	0.970771	-1.03011	S83A down vs EV	0.242579	0.919263	-1.08783	S83D down vs EV	0.596238	0.043659	0.175738	1
21728	17363550	BC049563 // 1700028P14Rik // RIKEN cDNA 1700028P14 gene // 19 B|19 // 67483 /// ENSMUST	1700028P14Rik	BC049563	0.588545	0.415593	0.956769	-1.04518	EV down vs shHP1g	0.770539	0.984485	-1.01576	HP1g down vs shHP1g	0.803541	0.986759	-1.01342	S83A down vs shHP1g	0.500886	1.03704	1.03704	S83D up vs shHP1g	0.460498	0.960826	-1.04077	shHP1g down vs shCTRL	0.595819	1.02897	1.02897	HP1g up vs EV	0.566856	1.03134	1.03134	S83A up vs EV	0.150173	1.0839	1.0839	S83D up vs EV	0.770864	0.0330534	0.102908	1
34366	17394995	NR_040509 // 1700028P15Rik // RIKEN cDNA 1700028P15 gene // 2|2 // 75655	1700028P15Rik	NR_040509	0.690225	0.636141	1.03041	1.03041	EV up vs shHP1g	0.17193	1.09379	1.09379	HP1g up vs shHP1g	0.495594	1.04432	1.04432	S83A up vs shHP1g	0.185366	1.09057	1.09057	S83D up vs shHP1g	0.438856	0.951788	-1.05065	shHP1g down vs shCTRL	0.352444	1.06151	1.06151	HP1g up vs EV	0.831548	1.01351	1.01351	S83A up vs EV	0.375874	1.05839	1.05839	S83D up vs EV	0.6161	0.0366241	0.142668	1
39923	17483970	NR_040531 // 1700029B22Rik // RIKEN cDNA 1700029B22 gene // 7|7 // 69495 /// BC048662 /	1700029B22Rik	NR_040531	0.260348	0.0881936	0.918887	-1.08827	EV down vs shHP1g	0.202154	0.94035	-1.06343	HP1g down vs shHP1g	0.186938	0.938194	-1.06588	S83A down vs shHP1g	0.0390765	0.89983	-1.11132	S83D down vs shHP1g	0.670632	1.02007	1.02007	shHP1g up vs shCTRL	0.621655	1.02336	1.02336	HP1g up vs EV	0.656405	1.02101	1.02101	S83A up vs EV	0.653884	0.97926	-1.02118	S83D down vs EV	1.50264	0.0487355	0.0778401	1
4449	17437567	AK006485 // 1700029E06Rik // RIKEN cDNA 1700029E06 gene // 5|5 // 72250 /// XR_104936 /	1700029E06Rik	AK006485	0.864898	0.632138	0.975667	-1.02494	EV down vs shHP1g	0.95285	0.996977	-1.00303	HP1g down vs shHP1g	0.933697	0.995748	-1.00427	S83A down vs shHP1g	0.765731	0.98483	-1.0154	S83D down vs shHP1g	0.466501	0.962985	-1.03844	shHP1g down vs shCTRL	0.674226	1.02184	1.02184	HP1g up vs EV	0.691707	1.02058	1.02058	S83A up vs EV	0.855247	1.00939	1.00939	S83D up vs EV	0.361884	0.0142079	0.094226	1
12038	17222679	NM_029368 // 1700029F09Rik // RIKEN cDNA 1700029F09 gene // 1 C1|1 // 75623 /// ENSMUST	1700029F09Rik	NM_029368	0.16028	0.904488	0.99375	-1.00629	EV down vs shHP1g	0.236745	1.06579	1.06579	HP1g up vs shHP1g	0.142734	0.922888	-1.08355	S83A down vs shHP1g	0.855409	0.99052	-1.00957	S83D down vs shHP1g	0.271293	1.06077	1.06077	shHP1g up vs shCTRL	0.196389	1.07249	1.07249	HP1g up vs EV	0.17379	0.928693	-1.07678	S83A down vs EV	0.950312	0.99675	-1.00326	S83D down vs EV	1.94394	0.0794253	0.0980591	1
8679	17295259	NM_025585 // 1700029F12Rik // RIKEN cDNA 1700029F12 gene // 13 D1|13 // 66479 /// ENSMU	1700029F12Rik	NM_025585	0.209717	0.115798	0.837874	-1.1935	EV down vs shHP1g	0.520351	1.07154	1.07154	HP1g up vs shHP1g	0.146293	0.850367	-1.17596	S83A down vs shHP1g	0.683831	0.957392	-1.0445	S83D down vs shHP1g	0.860699	1.01888	1.01888	shHP1g up vs shCTRL	0.0362188	1.27888	1.27888	HP1g up vs EV	0.889559	1.01491	1.01491	S83A up vs EV	0.225437	1.14264	1.14264	S83D up vs EV	1.69724	0.288461	0.407902	1
35428	17429954	ENSMUST00000097891 // 1700029G01Rik // RIKEN cDNA 1700029G01 gene // 4 D2.2|4 // 66938	1700029G01Rik	ENSMUST00000097891	5.7976e-05	0.0548977	0.934478	-1.07012	EV down vs shHP1g	0.00085951	0.869058	-1.15067	HP1g down vs shHP1g	0.00371041	0.891882	-1.12123	S83A down vs shHP1g	5.57154e-05	0.824075	-1.21348	S83D down vs shHP1g	0.147375	0.951839	-1.0506	shHP1g down vs shCTRL	0.041874	0.929994	-1.07528	HP1g down vs EV	0.168903	0.954417	-1.04776	S83A down vs EV	0.00194471	0.881856	-1.13397	S83D down vs EV	16.1328	0.255766	0.038049	1
21182	17507623	NM_001080781 // 1700029H14Rik // RIKEN cDNA 1700029H14 gene // 8 A1.1|8 // 66501 /// NM	1700029H14Rik	NM_001080781	0.232071	0.165005	1.08303	1.08303	EV up vs shHP1g	0.235858	1.06964	1.06964	HP1g up vs shHP1g	0.0347241	1.13703	1.13703	S83A up vs shHP1g	0.0318981	1.13989	1.13989	S83D up vs shHP1g	0.0991658	0.908091	-1.10121	shHP1g down vs shCTRL	0.821441	0.987633	-1.01252	HP1g down vs EV	0.38481	1.04986	1.04986	S83A up vs EV	0.361573	1.0525	1.0525	S83D up vs EV	1.60574	0.072943	0.109024	1
17999	17421384	NR_040355 // 1700029I01Rik // RIKEN cDNA 1700029I01 gene // 4 E1|4 // 70005 /// ENSMUST	1700029I01Rik	NR_040355	0.360104	0.620792	1.02326	1.02326	EV up vs shHP1g	0.428301	1.03782	1.03782	HP1g up vs shHP1g	0.243723	0.945993	-1.05709	S83A down vs shHP1g	0.949074	1.00296	1.00296	S83D up vs shHP1g	0.429139	1.03775	1.03775	shHP1g up vs shCTRL	0.760385	1.01423	1.01423	HP1g up vs EV	0.108547	0.924486	-1.08168	S83A down vs EV	0.665934	0.980156	-1.02025	S83D down vs EV	1.21445	0.0388806	0.0768359	1
39055	17373501	NM_183112 // 1700029I15Rik // RIKEN cDNA 1700029I15 gene // 2 E1|2 // 75641 /// ENSMUST	1700029I15Rik	NM_183112	0.742455	0.322672	0.940768	-1.06296	EV down vs shHP1g	0.989306	1.00081	1.00081	HP1g up vs shHP1g	0.652688	0.97305	-1.0277	S83A down vs shHP1g	0.776185	0.982934	-1.01736	S83D down vs shHP1g	0.248075	1.07452	1.07452	shHP1g up vs shCTRL	0.316558	1.06382	1.06382	HP1g up vs EV	0.579232	1.03431	1.03431	S83A up vs EV	0.473138	1.04482	1.04482	S83D up vs EV	0.540566	0.029571	0.131289	1
11571	17332265	NR_040494 // 1700029J03Rik // RIKEN cDNA 1700029J03 gene // 16|16 // 72264	1700029J03Rik	NR_040494	0.154666	0.612455	0.967238	-1.03387	EV down vs shHP1g	0.12428	1.11166	1.11166	HP1g up vs shHP1g	0.126344	1.11095	1.11095	S83A up vs shHP1g	0.118734	1.11362	1.11362	S83D up vs shHP1g	0.141321	0.904067	-1.10611	shHP1g down vs shCTRL	0.0505342	1.14931	1.14931	HP1g up vs EV	0.0514412	1.14858	1.14858	S83A up vs EV	0.0481074	1.15134	1.15134	S83D up vs EV	1.97714	0.126603	0.15368	1
24058	17509127	NM_001033148 // 1700029J07Rik // RIKEN cDNA 1700029J07 gene // 8 B1.1|8 // 69479 /// EN	1700029J07Rik	NM_001033148	0.439386	0.728262	1.02649	1.02649	EV up vs shHP1g	0.98963	0.999025	-1.00098	HP1g down vs shHP1g	0.134897	0.88884	-1.12506	S83A down vs shHP1g	0.481826	0.948041	-1.05481	S83D down vs shHP1g	0.419991	1.06331	1.06331	shHP1g up vs shCTRL	0.7186	0.973245	-1.02749	HP1g down vs EV	0.0737934	0.865904	-1.15486	S83A down vs EV	0.300706	0.923576	-1.08275	S83D down vs EV	1.03754	0.0875132	0.202432	1
7193	17380147	BC137932 // 1700029J11Rik // RIKEN cDNA 1700029J11 gene // 2 H3|2 // 76426 /// ENSMUST0	1700029J11Rik	BC137932	0.0111178	0.0406545	1.13173	1.13173	EV up vs shHP1g	0.445174	1.04351	1.04351	HP1g up vs shHP1g	0.780589	1.01549	1.01549	S83A up vs shHP1g	0.317464	1.05789	1.05789	S83D up vs shHP1g	0.0317806	1.14003	1.14003	shHP1g up vs shCTRL	0.158357	0.922047	-1.08454	HP1g down vs EV	0.0675946	0.897287	-1.11447	S83A down vs EV	0.234895	0.934752	-1.0698	S83D down vs EV	4.91995	0.223544	0.109047	1
6554	17218939	AK006507 // 1700029M03Rik // RIKEN cDNA 1700029M03 gene // 1 H2.2|1 // 69476 /// AK0768	1700029M03Rik	AK006507	0.995462	0.860792	0.991629	-1.00844	EV down vs shHP1g	0.998216	0.999893	-1.00011	HP1g down vs shHP1g	0.728521	0.983467	-1.01681	S83A down vs shHP1g	0.958306	1.00251	1.00251	S83D up vs shHP1g	0.858682	0.991501	-1.00857	shHP1g down vs shCTRL	0.862545	1.00833	1.00833	HP1g up vs EV	0.86312	0.99177	-1.0083	S83A down vs EV	0.820026	1.01097	1.01097	S83D up vs EV	0.0716614	0.00246267	0.0824769	1
17193	17419875	NR_015613 // 1700029M20Rik // RIKEN cDNA 1700029M20 gene // 4 D3|4 // 73937 /// NR_0279	1700029M20Rik	NR_015613	0.818581	0.554617	1.04485	1.04485	EV up vs shHP1g	0.764247	1.02239	1.02239	HP1g up vs shHP1g	0.632601	0.965216	-1.03604	S83A down vs shHP1g	0.58146	0.959935	-1.04174	S83D down vs shHP1g	0.820759	0.983424	-1.01685	shHP1g down vs shCTRL	0.768537	0.978507	-1.02196	HP1g down vs EV	0.293585	0.923787	-1.0825	S83A down vs EV	0.263013	0.918733	-1.08846	S83D down vs EV	0.431013	0.0350466	0.195149	1
37472	17286922	NR_045489 // 1700029N11Rik // RIKEN cDNA 1700029N11 gene // 13|13 // 69491	1700029N11Rik	NR_045489	0.562574	0.340725	1.05902	1.05902	EV up vs shHP1g	0.205909	1.08037	1.08037	HP1g up vs shHP1g	0.1463	1.09394	1.09394	S83A up vs shHP1g	0.0937357	1.11095	1.11095	S83D up vs shHP1g	0.200102	0.92462	-1.08153	shHP1g down vs shCTRL	0.735903	1.02015	1.02015	HP1g up vs EV	0.584956	1.03297	1.03297	S83A up vs EV	0.423753	1.04903	1.04903	S83D up vs EV	0.813063	0.0424051	0.125171	1
6933	17548823	NM_025503 // 1700029P11Rik // RIKEN cDNA 1700029P11 gene // 15 E1|15 // 66346 /// ENSMU	1700029P11Rik	NM_025503	0.508542	0.452275	0.967975	-1.03308	EV down vs shHP1g	0.296332	1.04681	1.04681	HP1g up vs shHP1g	0.458635	1.0326	1.0326	S83A up vs shHP1g	0.86146	0.992557	-1.0075	S83D down vs shHP1g	0.959067	0.997807	-1.0022	shHP1g down vs shCTRL	0.0862563	1.08144	1.08144	HP1g up vs EV	0.148876	1.06677	1.06677	S83A up vs EV	0.560587	1.0254	1.0254	S83D up vs EV	0.905849	0.0248226	0.0657662	1
21380	17313430	NM_025503 // 1700029P11Rik // RIKEN cDNA 1700029P11 gene // 15 E1|15 // 66346 /// ENSMU	1700029P11Rik	NM_025503	0.517323	0.54747	1.03971	1.03971	EV up vs shHP1g	0.718277	0.97703	-1.02351	HP1g down vs shHP1g	0.527401	1.0418	1.0418	S83A up vs shHP1g	0.742907	1.02134	1.02134	S83D up vs shHP1g	0.299956	1.07053	1.07053	shHP1g up vs shCTRL	0.342463	0.939714	-1.06415	HP1g down vs EV	0.975127	1.002	1.002	S83A up vs EV	0.78174	0.982333	-1.01798	S83D down vs EV	0.890248	0.0549984	0.148269	1
16982	17335431	NR_045457 // 1700030A11Rik // RIKEN cDNA 1700030A11 gene // 17|17 // 74179	1700030A11Rik	NR_045457	0.980385	0.848868	1.01932	1.01932	EV up vs shHP1g	0.959499	1.00511	1.00511	HP1g up vs shHP1g	0.713681	1.03761	1.03761	S83A up vs shHP1g	0.626116	1.05036	1.05036	S83D up vs shHP1g	0.831635	1.02158	1.02158	shHP1g up vs shCTRL	0.888765	0.986058	-1.01414	HP1g down vs EV	0.859389	1.01795	1.01795	S83A up vs EV	0.765383	1.03046	1.03046	S83D up vs EV	0.136992	0.0206528	0.361822	1
23716	17280173	NR_015521 // 1700030C10Rik // RIKEN cDNA 1700030C10 gene // 12 A1.2|12 // 69513	1700030C10Rik	NR_015521	0.0762126	0.132325	1.0588	1.0588	EV up vs shHP1g	0.245902	1.04411	1.04411	HP1g up vs shHP1g	0.208597	1.04814	1.04814	S83A up vs shHP1g	0.109437	1.06308	1.06308	S83D up vs shHP1g	0.249379	1.04376	1.04376	shHP1g up vs shCTRL	0.699915	0.986129	-1.01407	HP1g down vs EV	0.779831	0.989936	-1.01017	S83A down vs EV	0.911017	1.00405	1.00405	S83D up vs EV	2.66514	0.0520801	0.0468989	1
15284	17470088	NR_045731 // 1700030F04Rik // RIKEN cDNA 1700030F04 gene // 6 F1|6 // 72263	1700030F04Rik	NR_045731	0.165232	0.956612	1.00703	1.00703	EV up vs shHP1g	0.662465	0.945136	-1.05805	HP1g down vs shHP1g	0.452642	1.10282	1.10282	S83A up vs shHP1g	0.100742	0.799179	-1.25128	S83D down vs shHP1g	0.372373	0.889731	-1.12393	shHP1g down vs shCTRL	0.624013	0.938539	-1.06549	HP1g down vs EV	0.484912	1.09512	1.09512	S83A up vs EV	0.0916393	0.793601	-1.26008	S83D down vs EV	1.9157	0.475404	0.595589	1
36356	17321666	ENSMUST00000100209 // 1700030F18Rik // RIKEN cDNA 1700030F18 gene // 15 F1|15 // 72277	1700030F18Rik	ENSMUST00000100209	0.454408	0.157929	0.925414	-1.0806	EV down vs shHP1g	0.517543	1.03491	1.03491	HP1g up vs shHP1g	0.708186	0.980464	-1.01993	S83A down vs shHP1g	0.745328	0.983037	-1.01726	S83D down vs shHP1g	0.910748	1.00591	1.00591	shHP1g up vs shCTRL	0.0505451	1.11833	1.11833	HP1g up vs EV	0.283534	1.05949	1.05949	S83A up vs EV	0.26332	1.06227	1.06227	S83D up vs EV	1.00745	0.0416625	0.0992507	1
30647	17513319	BC049630 // 1700030J22Rik // RIKEN cDNA 1700030J22 gene // 8 E1|8 // 69528 /// BC100501	1700030J22Rik	BC049630	0.467878	0.300855	1.07762	1.07762	EV up vs shHP1g	0.563771	1.0419	1.0419	HP1g up vs shHP1g	0.303647	1.07714	1.07714	S83A up vs shHP1g	0.767288	0.979287	-1.02115	S83D down vs shHP1g	0.154814	0.900337	-1.11069	shHP1g down vs shCTRL	0.634648	0.966851	-1.03429	HP1g down vs EV	0.99491	0.99955	-1.00045	S83A down vs EV	0.191581	0.908747	-1.10042	S83D down vs EV	0.981216	0.073227	0.179109	1
12024	17502445	ENSMUST00000064853 // 1700030K09Rik // RIKEN cDNA 1700030K09 gene // 8 B3.3|8 // 72254	1700030K09Rik	ENSMUST00000064853	0.829586	0.392199	0.967755	-1.03332	EV down vs shHP1g	0.878612	0.994255	-1.00578	HP1g down vs shHP1g	0.645388	1.01758	1.01758	S83A up vs shHP1g	0.689794	0.985013	-1.01522	S83D down vs shHP1g	0.712633	1.01403	1.01403	shHP1g up vs shCTRL	0.478469	1.02738	1.02738	HP1g up vs EV	0.198953	1.05149	1.05149	S83A up vs EV	0.640778	1.01783	1.01783	S83D up vs EV	0.414888	0.00883151	0.0510876	1
491	17410600	NR_040592 // 1700030L20Rik // RIKEN cDNA 1700030L20 gene // 3|3 // 70055	1700030L20Rik	NR_040592	0.491478	0.0791299	1.14576	1.14576	EV up vs shHP1g	0.309811	1.07811	1.07811	HP1g up vs shHP1g	0.237886	1.09209	1.09209	S83A up vs shHP1g	0.277057	1.08411	1.08411	S83D up vs shHP1g	0.737343	0.97595	-1.02464	shHP1g down vs shCTRL	0.407622	0.940955	-1.06275	HP1g down vs EV	0.511612	0.953162	-1.04914	S83A down vs EV	0.45054	0.946189	-1.05687	S83D down vs EV	0.936821	0.0735524	0.188431	1
18763	17506302	NR_045903 // 1700030M09Rik // RIKEN cDNA 1700030M09 gene // 8|8 // 72259	1700030M09Rik	NR_045903	0.779999	0.450249	1.05843	1.05843	EV up vs shHP1g	0.214024	1.10018	1.10018	HP1g up vs shHP1g	0.642364	1.03527	1.03527	S83A up vs shHP1g	0.500789	1.05181	1.05181	S83D up vs shHP1g	0.2318	0.912427	-1.09598	shHP1g down vs shCTRL	0.604655	1.03945	1.03945	HP1g up vs EV	0.76628	0.978117	-1.02237	S83A down vs EV	0.932675	0.993742	-1.0063	S83D down vs EV	0.486756	0.0402322	0.198369	1
17164	17360916	NR_045304 // 1700030N03Rik // RIKEN cDNA 1700030N03 gene // --- // 70011	1700030N03Rik	NR_045304	0.124645	0.0456422	1.21446	1.21446	EV up vs shHP1g	0.454904	1.06962	1.06962	HP1g up vs shHP1g	0.0949827	1.17111	1.17111	S83A up vs shHP1g	0.395826	1.07976	1.07976	S83D up vs shHP1g	0.015924	0.783203	-1.27681	shHP1g down vs shCTRL	0.170684	0.88073	-1.13542	HP1g down vs EV	0.683975	0.964304	-1.03702	S83A down vs EV	0.202239	0.889086	-1.12475	S83D down vs EV	2.18081	0.258539	0.284525	1
8078	17245120	NR_045345 // 1700030O20Rik // RIKEN cDNA 1700030O20 gene // 10|10 // 72286	1700030O20Rik	NR_045345	0.128228	0.0114487	0.791235	-1.26385	EV down vs shHP1g	0.157085	0.888225	-1.12584	HP1g down vs shHP1g	0.346847	0.92599	-1.07993	S83A down vs shHP1g	0.213804	0.90204	-1.1086	S83D down vs shHP1g	0.0404951	1.19758	1.19758	shHP1g up vs shCTRL	0.16665	1.12258	1.12258	HP1g up vs EV	0.0683408	1.17031	1.17031	S83A up vs EV	0.120989	1.14004	1.14004	S83D up vs EV	2.15378	0.207348	0.231052	1
20581	17337477	NR_045439 // 1700031A10Rik // RIKEN cDNA 1700031A10 gene // 17|17 // 73286	1700031A10Rik	NR_045439	0.30863	0.129456	1.08999	1.08999	EV up vs shHP1g	0.303463	1.05855	1.05855	HP1g up vs shHP1g	0.249084	1.06621	1.06621	S83A up vs shHP1g	0.0417125	1.12822	1.12822	S83D up vs shHP1g	0.693487	0.978857	-1.0216	shHP1g down vs shCTRL	0.590427	0.971158	-1.0297	HP1g down vs EV	0.684203	0.978184	-1.0223	S83A down vs EV	0.527041	1.03508	1.03508	S83D up vs EV	1.35119	0.0590804	0.104939	1
39629	17543744	NM_028496 // 1700031F05Rik // RIKEN cDNA 1700031F05 gene // X D|X // 73300 /// ENSMUST0	1700031F05Rik	NM_028496	0.0369902	0.0893991	1.15924	1.15924	EV up vs shHP1g	0.0326982	1.21288	1.21288	HP1g up vs shHP1g	0.00572464	1.30774	1.30774	S83A up vs shHP1g	0.0892495	1.15933	1.15933	S83D up vs shHP1g	0.00327506	0.746358	-1.33984	shHP1g down vs shCTRL	0.582045	1.04627	1.04627	HP1g up vs EV	0.157601	1.12809	1.12809	S83A up vs EV	0.999238	1.00008	1.00008	S83D up vs EV	3.43748	0.343116	0.239559	1
23868	17449103	AK006583 // 1700031L13Rik // RIKEN cDNA 1700031L13 gene // 5|5 // 67327 /// XR_106292 /	1700031L13Rik	AK006583	0.685065	0.540512	1.05045	1.05045	EV up vs shHP1g	0.407519	0.935143	-1.06935	HP1g down vs shHP1g	0.901389	1.00994	1.00994	S83A up vs shHP1g	0.741052	1.02677	1.02677	S83D up vs shHP1g	0.525742	0.950227	-1.05238	shHP1g down vs shCTRL	0.162464	0.890234	-1.1233	HP1g down vs EV	0.623772	0.961434	-1.04011	S83A down vs EV	0.775434	0.977463	-1.02306	S83D down vs EV	0.623658	0.0594153	0.228645	1
23718	17314608	NR_015496 // 1700031M16Rik // RIKEN cDNA 1700031M16 gene // 15 F1|15 // 73302 /// BC099	1700031M16Rik	NR_015496	0.827341	0.731869	1.02679	1.02679	EV up vs shHP1g	0.451334	1.06044	1.06044	HP1g up vs shHP1g	0.307405	1.08367	1.08367	S83A up vs shHP1g	0.344831	1.07694	1.07694	S83D up vs shHP1g	0.917221	0.992031	-1.00803	shHP1g down vs shCTRL	0.676373	1.03277	1.03277	HP1g up vs EV	0.488132	1.0554	1.0554	S83A up vs EV	0.538831	1.04884	1.04884	S83D up vs EV	0.418189	0.0370937	0.212882	1
25974	17281075	NR_045910 // 1700031P21Rik // RIKEN cDNA 1700031P21 gene // 12|12 // 73278 /// NR_04591	1700031P21Rik	NR_045910	0.238795	0.519182	1.0288	1.0288	EV up vs shHP1g	0.0966591	0.925834	-1.08011	HP1g down vs shHP1g	0.719915	1.01582	1.01582	S83A up vs shHP1g	0.474243	0.968905	-1.03209	S83D down vs shHP1g	0.927173	1.004	1.004	shHP1g up vs shCTRL	0.0296904	0.899915	-1.11122	HP1g down vs EV	0.771566	0.987383	-1.01278	S83A down vs EV	0.185992	0.94178	-1.06182	S83D down vs EV	1.58005	0.0450925	0.0684926	1
386	17350581	BC048563 // 1700034E13Rik // RIKEN cDNA 1700034E13 gene // 18 D1|18 // 78414 /// ENSMUS	1700034E13Rik	BC048563	0.36331	0.850605	0.988092	-1.01205	EV down vs shHP1g	0.285924	0.932841	-1.07199	HP1g down vs shHP1g	0.622124	1.03199	1.03199	S83A up vs shHP1g	0.133427	0.904654	-1.1054	S83D down vs shHP1g	0.815436	1.01496	1.01496	shHP1g up vs shCTRL	0.373498	0.944083	-1.05923	HP1g down vs EV	0.498295	1.04443	1.04443	S83A up vs EV	0.181834	0.915557	-1.09223	S83D down vs EV	1.2066	0.0729819	0.145166	1
13231	17248086	NM_028504 // 1700034F02Rik // RIKEN cDNA 1700034F02 gene // 11|11 A4 // 73324 /// NM_00	1700034F02Rik	NM_028504	0.614062	0.185138	1.11952	1.11952	EV up vs shHP1g	0.965598	1.00354	1.00354	HP1g up vs shHP1g	0.817896	1.01908	1.01908	S83A up vs shHP1g	0.735604	0.972624	-1.02815	S83D down vs shHP1g	0.650267	0.963345	-1.03805	shHP1g down vs shCTRL	0.198284	0.896401	-1.11557	HP1g down vs EV	0.264536	0.910281	-1.09856	S83A down vs EV	0.105361	0.868783	-1.15104	S83D down vs EV	0.730637	0.0735644	0.241645	1
26613	17451244	NR_045396 // 1700034G24Rik // RIKEN cDNA 1700034G24 gene // 5 F|5 // 67325 /// NR_04539	1700034G24Rik	NR_045396	0.611144	0.837589	0.984773	-1.01546	EV down vs shHP1g	0.205427	0.906586	-1.10304	HP1g down vs shHP1g	0.501283	0.950481	-1.0521	S83A down vs shHP1g	0.509504	0.951422	-1.05106	S83D down vs shHP1g	0.71476	0.97296	-1.02779	shHP1g down vs shCTRL	0.280808	0.920604	-1.08624	HP1g down vs EV	0.637178	0.965177	-1.03608	S83A down vs EV	0.646525	0.966133	-1.03505	S83D down vs EV	0.735182	0.061574	0.201008	1
10385	17355862	NM_025969 // 1700034H14Rik // RIKEN cDNA 1700034H14 gene // 18|18 E3 // 67105 /// ENSMU	1700034H14Rik	NM_025969	0.496805	0.320221	1.03916	1.03916	EV up vs shHP1g	0.94075	0.997192	-1.00282	HP1g down vs shHP1g	0.873036	1.00607	1.00607	S83A up vs shHP1g	0.461467	0.972206	-1.02859	S83D down vs shHP1g	0.355491	0.96502	-1.03625	shHP1g down vs shCTRL	0.287585	0.959609	-1.04209	HP1g down vs EV	0.399451	0.968149	-1.0329	S83A down vs EV	0.0974121	0.935565	-1.06887	S83D down vs EV	0.927056	0.0198649	0.0514269	1
25878	17231090	NR_030669 // 1700034H15Rik // RIKEN cDNA 1700034H15 gene // 1 H6|1 // 98736 /// NM_0095	1700034H15Rik	NR_030669	0.175985	0.268957	1.06076	1.06076	EV up vs shHP1g	0.0180869	1.14936	1.14936	HP1g up vs shHP1g	0.335534	1.05238	1.05238	S83A up vs shHP1g	0.224077	1.06741	1.06741	S83D up vs shHP1g	0.804844	0.987227	-1.01294	shHP1g down vs shCTRL	0.140958	1.08352	1.08352	HP1g up vs EV	0.878747	0.9921	-1.00796	S83A down vs EV	0.904274	1.00627	1.00627	S83D up vs EV	1.85746	0.0750922	0.0970256	1
34021	17405001	NR_045380 // 1700034I23Rik // FUN14 domain containing 2 pseudogene // 3 B|3 // 73297	1700034I23Rik	NR_045380	0.882337	0.300101	1.07413	1.07413	EV up vs shHP1g	0.380319	1.06199	1.06199	HP1g up vs shHP1g	0.446985	1.05329	1.05329	S83A up vs shHP1g	0.783917	1.01869	1.01869	S83D up vs shHP1g	0.626861	0.967591	-1.03349	shHP1g down vs shCTRL	0.866191	0.988697	-1.01143	HP1g down vs EV	0.77173	0.980595	-1.01979	S83A down vs EV	0.437849	0.948384	-1.05442	S83D down vs EV	0.334648	0.0227797	0.16337	1
20731	17472886	ENSMUST00000036592 // 1700034J05Rik // RIKEN cDNA 1700034J05 gene // 6 G3|6 // 73344 //	1700034J05Rik	ENSMUST00000036592	0.769304	0.717419	1.01761	1.01761	EV up vs shHP1g	0.847753	1.00929	1.00929	HP1g up vs shHP1g	0.482438	0.966424	-1.03474	S83A down vs shHP1g	0.471171	0.96555	-1.03568	S83D down vs shHP1g	0.797691	0.987727	-1.01243	shHP1g down vs shCTRL	0.864469	0.991817	-1.00825	HP1g down vs EV	0.294832	0.949697	-1.05297	S83A down vs EV	0.286845	0.948838	-1.05392	S83D down vs EV	0.502092	0.0173999	0.0831718	1
16914	17529694	NR_040756 // 1700034K08Rik // RIKEN cDNA 1700034K08 gene // 9|9 // 78349	1700034K08Rik	NR_040756	0.560255	0.738091	0.968731	-1.03228	EV down vs shHP1g	0.457028	0.931146	-1.07395	HP1g down vs shHP1g	0.402845	1.08383	1.08383	S83A up vs shHP1g	0.719341	1.03474	1.03474	S83D up vs shHP1g	0.491196	1.06814	1.06814	shHP1g up vs shCTRL	0.677438	0.961202	-1.04036	HP1g down vs EV	0.249786	1.11881	1.11881	S83A up vs EV	0.491177	1.06814	1.06814	S83D up vs EV	0.816899	0.109877	0.322812	1
38965	17457831	BC048592 // 1700034O15Rik // RIKEN cDNA 1700034O15 gene // 6|6 B2 // 76606 /// ENSMUST0	1700034O15Rik	BC048592	0.0050195	0.00723207	0.882881	-1.13266	EV down vs shHP1g	0.156979	0.943423	-1.05997	HP1g down vs shHP1g	0.0722045	1.07901	1.07901	S83A up vs shHP1g	0.388725	0.966088	-1.0351	S83D down vs shHP1g	0.167329	1.05834	1.05834	shHP1g up vs shCTRL	0.111225	1.06857	1.06857	HP1g up vs EV	0.000221805	1.22214	1.22214	S83A up vs EV	0.0377466	1.09424	1.09424	S83D up vs EV	6.06516	0.140894	0.0557523	1
34975	17211033	NR_040462 // 1700034P13Rik // RIKEN cDNA 1700034P13 gene // 1|1 // 73331	1700034P13Rik	NR_040462	0.199545	0.290839	1.04601	1.04601	EV up vs shHP1g	0.953379	0.997573	-1.00243	HP1g down vs shHP1g	0.248732	1.05059	1.05059	S83A up vs shHP1g	0.0308279	1.10469	1.10469	S83D up vs shHP1g	0.219927	0.948677	-1.0541	shHP1g down vs shCTRL	0.266789	0.953695	-1.04855	HP1g down vs EV	0.916306	1.00438	1.00438	S83A up vs EV	0.204796	1.0561	1.0561	S83D up vs EV	1.74241	0.0450736	0.0620844	1
39937	17398605	NR_040542 // 1700036G14Rik // RIKEN cDNA 1700036G14 gene // 3|3 // 73283 /// NR_040542	1700036G14Rik	NR_040542	0.678942	0.541825	0.926995	-1.07875	EV down vs shHP1g	0.746258	0.960812	-1.04079	HP1g down vs shHP1g	0.832042	1.02651	1.02651	S83A up vs shHP1g	0.681648	1.05206	1.05206	S83D up vs shHP1g	0.297566	1.1405	1.1405	shHP1g up vs shCTRL	0.771704	1.03648	1.03648	HP1g up vs EV	0.41482	1.10736	1.10736	S83A up vs EV	0.315165	1.13491	1.13491	S83D up vs EV	0.632659	0.143947	0.546064	1
25578	17535193	AK006615 // 1700036O09Rik // RIKEN cDNA 1700036O09 gene // X|X // 73262	1700036O09Rik	AK006615	0.775604	0.791184	1.0152	1.0152	EV up vs shHP1g	0.429397	1.04661	1.04661	HP1g up vs shHP1g	0.189451	1.08057	1.08057	S83A up vs shHP1g	0.603824	1.03013	1.03013	S83D up vs shHP1g	0.783993	0.984506	-1.01574	shHP1g down vs shCTRL	0.594355	1.03094	1.03094	HP1g up vs EV	0.284488	1.06439	1.06439	S83A up vs EV	0.797643	1.01471	1.01471	S83D up vs EV	0.493062	0.02388	0.116237	1
36497	17431663	AK006618 // 1700037C06Rik // RIKEN cDNA 1700037C06 gene // 4|4 // 74263	1700037C06Rik	AK006618	0.967109	0.932677	0.995232	-1.00479	EV down vs shHP1g	0.604199	1.02993	1.02993	HP1g up vs shHP1g	0.929544	0.99501	-1.00502	S83A down vs shHP1g	0.758684	0.982736	-1.01757	S83D down vs shHP1g	0.826823	0.987687	-1.01247	shHP1g down vs shCTRL	0.54773	1.03487	1.03487	HP1g up vs EV	0.996853	0.999777	-1.00022	S83A down vs EV	0.823453	0.987445	-1.01271	S83D down vs EV	0.174429	0.00835859	0.115007	1
4335	17327602	ENSMUST00000115859 // 1700037C18Rik // RIKEN cDNA 1700037C18 gene // 16 A1|16 // 73261	1700037C18Rik	ENSMUST00000115859	0.492181	0.554321	0.958231	-1.04359	EV down vs shHP1g	0.270224	1.08445	1.08445	HP1g up vs shHP1g	0.613332	0.964265	-1.03706	S83A down vs shHP1g	0.710017	0.973645	-1.02707	S83D down vs shHP1g	0.646804	0.967574	-1.03351	shHP1g down vs shCTRL	0.103115	1.13172	1.13172	HP1g up vs EV	0.930155	1.0063	1.0063	S83A up vs EV	0.823846	1.01609	1.01609	S83D up vs EV	0.935527	0.071845	0.184311	1
19415	17226867	AK006621 // 1700037F24Rik // RIKEN cDNA 1700037F24 gene // 1|1 // 73285	1700037F24Rik	AK006621	0.45466	0.113694	1.09841	1.09841	EV up vs shHP1g	0.798477	1.01447	1.01447	HP1g up vs shHP1g	0.169561	1.08373	1.08373	S83A up vs shHP1g	0.837053	1.01163	1.01163	S83D up vs shHP1g	0.431094	0.956167	-1.04584	shHP1g down vs shCTRL	0.174021	0.923574	-1.08275	HP1g down vs EV	0.810836	0.986629	-1.01355	S83A down vs EV	0.160478	0.920992	-1.08579	S83D down vs EV	1.00695	0.0475753	0.113392	1
27812	17391861	BC071212 // 1700037H04Rik // RIKEN cDNA 1700037H04 gene // 2|2 F3 // 67326 /// BC006041	1700037H04Rik	BC071212	0.125924	0.236739	0.967549	-1.03354	EV down vs shHP1g	0.803813	0.993295	-1.00675	HP1g down vs shHP1g	0.691901	1.01081	1.01081	S83A up vs shHP1g	0.218408	0.966182	-1.035	S83D down vs shHP1g	0.172202	0.962275	-1.0392	shHP1g down vs shCTRL	0.341029	1.02661	1.02661	HP1g up vs EV	0.124558	1.04471	1.04471	S83A up vs EV	0.958307	0.998587	-1.00142	S83D down vs EV	2.17106	0.0237785	0.026286	1
30598	17477766	NM_001033176 // 1700039E15Rik // RIKEN cDNA 1700039E15 gene // 7 B4|7 // 76713 /// ENSM	1700039E15Rik	NM_001033176	0.306642	0.309777	0.947879	-1.05499	EV down vs shHP1g	0.342683	1.05113	1.05113	HP1g up vs shHP1g	0.747144	1.01679	1.01679	S83A up vs shHP1g	0.279081	0.944388	-1.05889	S83D down vs shHP1g	0.943495	0.996354	-1.00366	shHP1g down vs shCTRL	0.0630401	1.10893	1.10893	HP1g up vs EV	0.189636	1.0727	1.0727	S83A up vs EV	0.942923	0.996317	-1.0037	S83D down vs EV	1.35693	0.0539602	0.0954397	1
25035	17365152	NR_045315 // 1700039E22Rik // RIKEN cDNA 1700039E22 gene // 19|19 // 73322	1700039E22Rik	NR_045315	0.219893	0.657946	1.02936	1.02936	EV up vs shHP1g	0.276691	1.07534	1.07534	HP1g up vs shHP1g	0.028567	1.1718	1.1718	S83A up vs shHP1g	0.235631	1.08284	1.08284	S83D up vs shHP1g	0.0831688	0.886515	-1.12801	shHP1g down vs shCTRL	0.505983	1.04467	1.04467	HP1g up vs EV	0.0647349	1.13838	1.13838	S83A up vs EV	0.44228	1.05195	1.05195	S83D up vs EV	1.65434	0.104916	0.152205	1
1023	17300926	AK006644 // 1700039M10Rik // RIKEN cDNA 1700039M10 gene // 14|14 // 67518 /// XR_106856	1700039M10Rik	AK006644	0.836395	0.240815	0.938622	-1.06539	EV down vs shHP1g	0.468196	0.962276	-1.0392	HP1g down vs shHP1g	0.35468	0.951784	-1.05066	S83A down vs shHP1g	0.256631	0.940691	-1.06305	S83D down vs shHP1g	0.381752	1.04771	1.04771	shHP1g up vs shCTRL	0.636496	1.0252	1.0252	HP1g up vs EV	0.790777	1.01402	1.01402	S83A up vs EV	0.966486	1.0022	1.0022	S83D up vs EV	0.404834	0.0166508	0.0987117	1
38479	17407539	AK006651 // 1700040D17Rik // RIKEN cDNA 1700040D17 gene // 3 F2.1|3 // 76602 /// XR_104	1700040D17Rik	AK006651	0.579837	0.861783	1.00896	1.00896	EV up vs shHP1g	0.614184	1.02629	1.02629	HP1g up vs shHP1g	0.189303	1.07228	1.07228	S83A up vs shHP1g	0.181889	1.07365	1.07365	S83D up vs shHP1g	0.811166	0.987826	-1.01232	shHP1g down vs shCTRL	0.739983	1.01718	1.01718	HP1g up vs EV	0.248206	1.06276	1.06276	S83A up vs EV	0.238954	1.06412	1.06412	S83D up vs EV	0.784862	0.0308144	0.0942263	1
4435	17547468	AK076905 // 1700040F15Rik // RIKEN cDNA 1700040F15 gene // Y A1|Y // 73329 /// XM_00308	1700040F15Rik	AK076905	0.939372	0.938061	0.988715	-1.01141	EV down vs shHP1g	0.675839	0.940547	-1.06321	HP1g down vs shHP1g	0.454601	0.895362	-1.11687	S83A down vs shHP1g	0.511383	0.907742	-1.10163	S83D down vs shHP1g	0.977702	1.00409	1.00409	shHP1g up vs shCTRL	0.732988	0.951282	-1.05121	HP1g down vs EV	0.501239	0.905582	-1.10426	S83A down vs EV	0.561328	0.918103	-1.0892	S83D down vs EV	0.23545	0.0751838	0.766368	1
29026	17317141	AK006654 // 1700040F17Rik // RIKEN cDNA 1700040F17 gene // 15 D1|15 // 73334 /// XR_141	1700040F17Rik	AK006654	0.0623374	0.147658	1.08562	1.08562	EV up vs shHP1g	0.839219	0.989055	-1.01107	HP1g down vs shHP1g	0.0107545	1.17358	1.17358	S83A up vs shHP1g	0.122678	1.09214	1.09214	S83D up vs shHP1g	0.135654	0.918595	-1.08862	shHP1g down vs shCTRL	0.104729	0.911052	-1.09763	HP1g down vs EV	0.167895	1.08102	1.08102	S83A up vs EV	0.911958	1.00601	1.00601	S83D up vs EV	2.87208	0.126316	0.105554	1
13979	17468376	NM_001163427 // 1700040I03Rik // RIKEN cDNA 1700040I03 gene // 6|6 D1 // 73327 /// NR_0	1700040I03Rik	NM_001163427	0.0643962	0.737996	0.986965	-1.01321	EV down vs shHP1g	0.776591	1.01118	1.01118	HP1g up vs shHP1g	0.732848	1.01348	1.01348	S83A up vs shHP1g	0.755733	1.01227	1.01227	S83D up vs shHP1g	0.0117354	0.892474	-1.12048	shHP1g down vs shCTRL	0.53886	1.02454	1.02454	HP1g up vs EV	0.502252	1.02686	1.02686	S83A up vs EV	0.52131	1.02564	1.02564	S83D up vs EV	2.83824	0.0650685	0.0550217	1
2135	17241676	BC087900 // 1700040L02Rik // RIKEN cDNA 1700040L02 gene // 10|10 B5.1 // 73287 /// ENSM	1700040L02Rik	BC087900	0.120878	0.980437	1.00125	1.00125	EV up vs shHP1g	0.282558	1.0577	1.0577	HP1g up vs shHP1g	0.0502096	1.11464	1.11464	S83A up vs shHP1g	0.421788	0.959373	-1.04235	S83D down vs shHP1g	0.43985	0.960944	-1.04064	shHP1g down vs shCTRL	0.292895	1.05638	1.05638	HP1g up vs EV	0.0525083	1.11325	1.11325	S83A up vs EV	0.408342	0.958176	-1.04365	S83D down vs EV	2.21018	0.0857865	0.0931543	1
6861	17380031	NR_040610 // 1700040N02Rik // RIKEN cDNA 1700040N02 gene // 2|2 // 73303	1700040N02Rik	NR_040610	0.214025	0.942546	1.00574	1.00574	EV up vs shHP1g	0.93798	0.99384	-1.0062	HP1g down vs shHP1g	0.169202	1.12048	1.12048	S83A up vs shHP1g	0.0570589	1.17784	1.17784	S83D up vs shHP1g	0.78084	0.978115	-1.02237	shHP1g down vs shCTRL	0.880902	0.988168	-1.01197	HP1g down vs EV	0.189995	1.11409	1.11409	S83A up vs EV	0.0649931	1.17112	1.17112	S83D up vs EV	1.67881	0.158486	0.22657	1
38826	17517694	NR_033784 // 1700041C23Rik // RIKEN cDNA 1700041C23 gene // 9 B|9 // 67319	1700041C23Rik	NR_033784	0.682944	0.273562	0.901324	-1.10948	EV down vs shHP1g	0.739256	1.03132	1.03132	HP1g up vs shHP1g	0.716636	1.03422	1.03422	S83A up vs shHP1g	0.991128	1.00103	1.00103	S83D up vs shHP1g	0.913451	0.99	-1.0101	shHP1g down vs shCTRL	0.162528	1.14423	1.14423	HP1g up vs EV	0.15464	1.14745	1.14745	S83A up vs EV	0.269081	1.11062	1.11062	S83D up vs EV	0.626772	0.0802073	0.307125	1
14034	17418462	AK006677 // 1700041M05Rik // RIKEN cDNA 1700041M05 gene // 4|4 // 73260	1700041M05Rik	AK006677	0.628163	0.693407	0.956014	-1.04601	EV down vs shHP1g	0.945788	0.992296	-1.00776	HP1g down vs shHP1g	0.946869	1.00761	1.00761	S83A up vs shHP1g	0.29217	0.884519	-1.13056	S83D down vs shHP1g	0.216244	1.15649	1.15649	shHP1g up vs shCTRL	0.743817	1.03795	1.03795	HP1g up vs EV	0.645445	1.05397	1.05397	S83A up vs EV	0.498546	0.925215	-1.08083	S83D down vs EV	0.708868	0.137267	0.464741	1
10646	17331577	NR_040573 // 1700041M19Rik // RIKEN cDNA 1700041M19 gene // 16|16 // 76601	1700041M19Rik	NR_040573	0.25176	0.296119	1.07953	1.07953	EV up vs shHP1g	0.571353	1.04161	1.04161	HP1g up vs shHP1g	0.653226	1.0328	1.0328	S83A up vs shHP1g	0.951186	1.00439	1.00439	S83D up vs shHP1g	0.166389	1.10874	1.10874	shHP1g up vs shCTRL	0.61904	0.964875	-1.0364	HP1g down vs EV	0.539477	0.956715	-1.04524	S83A down vs EV	0.32339	0.930392	-1.07482	S83D down vs EV	1.53264	0.117425	0.183878	1
1728	17545588	BC100353 // 1700042B14Rik // RIKEN cDNA 1700042B14 gene // X F3|X // 73347 /// BC100353	1700042B14Rik	BC100353	0.756585	0.900966	1.00871	1.00871	EV up vs shHP1g	0.849553	1.01331	1.01331	HP1g up vs shHP1g	0.800743	1.01776	1.01776	S83A up vs shHP1g	0.911001	0.992242	-1.00782	S83D down vs shHP1g	0.218589	0.915237	-1.09261	shHP1g down vs shCTRL	0.947897	1.00456	1.00456	HP1g up vs EV	0.897987	1.00897	1.00897	S83A up vs EV	0.813429	0.983675	-1.0166	S83D down vs EV	0.520313	0.0378038	0.174374	1
12472	17417400	NM_001099295 // 1700042G07Rik // RIKEN cDNA 1700042G07 gene // 4 D1|4 // 67323 /// ENSM	1700042G07Rik	NM_001099295	0.0149248	0.0168594	0.926805	-1.07898	EV down vs shHP1g	0.825685	0.993849	-1.00619	HP1g down vs shHP1g	0.351334	1.02693	1.02693	S83A up vs shHP1g	0.131141	1.04541	1.04541	S83D up vs shHP1g	0.866058	0.995288	-1.00473	shHP1g down vs shCTRL	0.0255518	1.07234	1.07234	HP1g up vs EV	0.00280671	1.10804	1.10804	S83A up vs EV	0.000875273	1.12797	1.12797	S83D up vs EV	4.53106	0.0531368	0.0281453	1
26406	17425597	NR_038178 // 1700042G15Rik // RIKEN cDNA 1700042G15 gene // 4 B3|4 // 73349 /// NR_0381	1700042G15Rik	NR_038178	0.557547	0.527223	0.935795	-1.06861	EV down vs shHP1g	0.45268	1.08231	1.08231	HP1g up vs shHP1g	0.661741	1.04677	1.04677	S83A up vs shHP1g	0.455526	1.08176	1.08176	S83D up vs shHP1g	0.28776	0.892825	-1.12004	shHP1g down vs shCTRL	0.178991	1.15657	1.15657	HP1g up vs EV	0.293031	1.11859	1.11859	S83A up vs EV	0.180405	1.15598	1.15598	S83D up vs EV	0.821394	0.133169	0.389101	1
12233	17247351	NR_045178 // 1700042O10Rik // RIKEN cDNA 1700042O10 gene // 11|11 // 73321	1700042O10Rik	NR_045178	0.431851	0.861634	1.00553	1.00553	EV up vs shHP1g	0.462503	1.02377	1.02377	HP1g up vs shHP1g	0.0831967	1.06024	1.06024	S83A up vs shHP1g	0.522352	1.02061	1.02061	S83D up vs shHP1g	0.177757	0.956651	-1.04531	shHP1g down vs shCTRL	0.572044	1.01814	1.01814	HP1g up vs EV	0.11267	1.05441	1.05441	S83A up vs EV	0.639233	1.015	1.015	S83D up vs EV	1.05299	0.0157495	0.0358965	1
3669	17302700	NR_045624 // 1700044C05Rik // RIKEN cDNA 1700044C05 gene // 14|14 // 73306 /// NR_04562	1700044C05Rik	NR_045624	0.0612361	0.250043	0.962625	-1.03883	EV down vs shHP1g	0.00982611	0.907959	-1.10137	HP1g down vs shHP1g	0.317338	0.967654	-1.03343	S83A down vs shHP1g	0.870124	1.00528	1.00528	S83D up vs shHP1g	0.83926	1.00655	1.00655	shHP1g up vs shCTRL	0.0882814	0.943211	-1.06021	HP1g down vs EV	0.871416	1.00522	1.00522	S83A up vs EV	0.194028	1.04431	1.04431	S83D up vs EV	2.89071	0.0448126	0.0372055	1
77	17350441	NR_033785 // 1700044K03Rik // RIKEN cDNA 1700044K03 gene // 18|18 // 67321 /// NR_03378	1700044K03Rik	NR_033785	0.962029	0.993495	0.999156	-1.00084	EV down vs shHP1g	0.453782	1.08169	1.08169	HP1g up vs shHP1g	0.708889	1.03954	1.03954	S83A up vs shHP1g	0.599582	1.05622	1.05622	S83D up vs shHP1g	0.729419	0.964723	-1.03657	shHP1g down vs shCTRL	0.449059	1.08261	1.08261	HP1g up vs EV	0.702886	1.04042	1.04042	S83A up vs EV	0.594027	1.05711	1.05711	S83D up vs EV	0.186868	0.0300101	0.385429	1
38800	17433305	NR_040649 // 1700045H11Rik // RIKEN cDNA 1700045H11 gene // 4|4 // 73348	1700045H11Rik	NR_040649	0.223169	0.620703	0.974979	-1.02566	EV down vs shHP1g	0.738536	1.01719	1.01719	HP1g up vs shHP1g	0.239265	1.06373	1.06373	S83A up vs shHP1g	0.278614	0.94496	-1.05825	S83D down vs shHP1g	0.311784	1.05409	1.05409	shHP1g up vs shCTRL	0.412193	1.04329	1.04329	HP1g up vs EV	0.106283	1.09103	1.09103	S83A up vs EV	0.542486	0.969211	-1.03177	S83D down vs EV	1.64099	0.063753	0.0932408	1
2198	17545917	NR_003640 // 1700045I19Rik // ring finger protein 138 pseudogene // X F5|X // 74264	1700045I19Rik	NR_003640	0.947216	0.433548	0.955179	-1.04692	EV down vs shHP1g	0.847444	0.988937	-1.01119	HP1g down vs shHP1g	0.679108	0.976294	-1.02428	S83A down vs shHP1g	0.431262	0.954955	-1.04717	S83D down vs shHP1g	0.770824	1.01701	1.01701	shHP1g up vs shCTRL	0.550864	1.03534	1.03534	HP1g up vs EV	0.706001	1.02211	1.02211	S83A up vs EV	0.996763	0.999766	-1.00023	S83D down vs EV	0.219616	0.0109796	0.119987	1
34561	17260727	NR_045918 // 1700046C09Rik // RIKEN cDNA 1700046C09 gene // 11 A2|11 // 73307	1700046C09Rik	NR_045918	0.736874	0.380555	0.9305	-1.07469	EV down vs shHP1g	0.910241	1.00915	1.00915	HP1g up vs shHP1g	0.469769	0.942647	-1.06084	S83A down vs shHP1g	0.926652	1.00747	1.00747	S83D up vs shHP1g	0.352594	1.07952	1.07952	shHP1g up vs shCTRL	0.325357	1.08453	1.08453	HP1g up vs EV	0.872529	1.01305	1.01305	S83A up vs EV	0.335023	1.08271	1.08271	S83D up vs EV	0.548578	0.0536147	0.234562	1
11389	17416524	AK006706 // 1700047F07Rik // RIKEN cDNA 1700047F07 gene // 4 C7|4 // 100039889	1700047F07Rik	AK006706	0.325711	0.143899	0.908782	-1.10037	EV down vs shHP1g	0.800947	0.984354	-1.01589	HP1g down vs shHP1g	0.920824	0.993809	-1.00623	S83A down vs shHP1g	0.36745	1.05897	1.05897	S83D up vs shHP1g	0.954343	0.99643	-1.00358	shHP1g down vs shCTRL	0.216109	1.08316	1.08316	HP1g up vs EV	0.16942	1.09356	1.09356	S83A up vs EV	0.0279097	1.16526	1.16526	S83D up vs EV	1.30341	0.0761457	0.140208	1
15637	17310400	NR_040447 // 1700047G03Rik // RIKEN cDNA 1700047G03 gene // 15|15 // 73339 /// BC027576	1700047G03Rik	NR_040447	0.867533	0.343968	0.919653	-1.08737	EV down vs shHP1g	0.953678	1.00506	1.00506	HP1g up vs shHP1g	0.627494	0.958547	-1.04325	S83A down vs shHP1g	0.912593	0.990514	-1.00958	S83D down vs shHP1g	0.494427	1.06175	1.06175	shHP1g up vs shCTRL	0.316827	1.09286	1.09286	HP1g up vs EV	0.634877	1.04229	1.04229	S83A up vs EV	0.399739	1.07705	1.07705	S83D up vs EV	0.357826	0.0403727	0.270787	1
7823	17440321	NR_040691 // 1700047L14Rik // RIKEN cDNA 1700047L14 gene // 5|5 // 73295 /// NR_040691	1700047L14Rik	NR_040691	0.748187	0.554895	0.965332	-1.03591	EV down vs shHP1g	0.796969	1.0154	1.0154	HP1g up vs shHP1g	0.638092	1.02843	1.02843	S83A up vs shHP1g	0.411115	1.05071	1.05071	S83D up vs shHP1g	0.846441	1.01156	1.01156	shHP1g up vs shCTRL	0.40112	1.05186	1.05186	HP1g up vs EV	0.297128	1.06536	1.06536	S83A up vs EV	0.170239	1.08844	1.08844	S83D up vs EV	0.532346	0.0280387	0.126408	1
7448	17220370	NR_015458 // 1700047M11Rik // RIKEN cDNA 1700047M11 gene // 1 H5|1 // 67330 /// BC04859	1700047M11Rik	NR_015458	0.146056	0.0144776	1.20977	1.20977	EV up vs shHP1g	0.205214	1.09345	1.09345	HP1g up vs shHP1g	0.0276579	1.18183	1.18183	S83A up vs shHP1g	0.106054	1.12361	1.12361	S83D up vs shHP1g	0.0706297	0.876077	-1.14145	shHP1g down vs shCTRL	0.155451	0.90385	-1.10638	HP1g down vs EV	0.732169	0.976908	-1.02364	S83A down vs EV	0.289656	0.928783	-1.07668	S83D down vs EV	2.03073	0.140991	0.166628	1
11492	17332216	NR_045300 // 1700048M11Rik // RIKEN cDNA 1700048M11 gene // 16|16 // 100503166	1700048M11Rik	NR_045300	0.288257	0.292519	1.08975	1.08975	EV up vs shHP1g	0.820774	0.982084	-1.01824	HP1g down vs shHP1g	0.0575086	1.17819	1.17819	S83A up vs shHP1g	0.449781	1.06289	1.06289	S83D up vs shHP1g	0.332613	0.924206	-1.08201	shHP1g down vs shCTRL	0.207445	0.901198	-1.10963	HP1g down vs EV	0.337318	1.08115	1.08115	S83A up vs EV	0.754722	0.975353	-1.02527	S83D down vs EV	1.41186	0.134333	0.228352	1
3677	17327228	NR_045300 // 1700048M11Rik // RIKEN cDNA 1700048M11 gene // 16|16 // 100503166 /// NR_0	1700048M11Rik	NR_045300	0.536958	0.625422	0.959648	-1.04205	EV down vs shHP1g	0.706221	0.968762	-1.03225	HP1g down vs shHP1g	0.384509	0.928485	-1.07702	S83A down vs shHP1g	0.0794562	0.854247	-1.17062	S83D down vs shHP1g	0.461057	1.06461	1.06461	shHP1g up vs shCTRL	0.910367	1.0095	1.0095	HP1g up vs EV	0.695066	0.967526	-1.03356	S83A down vs EV	0.182426	0.890167	-1.12339	S83D down vs EV	0.856129	0.090324	0.253207	1
5100	17523380	NR_033553 // 1700048O20Rik // RIKEN cDNA 1700048O20 gene // 9|9 // 69430 /// BC059052 /	1700048O20Rik	NR_033553	0.0358076	0.564891	1.04915	1.04915	EV up vs shHP1g	0.714691	0.970112	-1.03081	HP1g down vs shHP1g	0.843912	1.01644	1.01644	S83A up vs shHP1g	0.431746	1.06817	1.06817	S83D up vs shHP1g	0.0156856	1.25604	1.25604	shHP1g up vs shCTRL	0.352991	0.924662	-1.08148	HP1g down vs EV	0.702853	0.968824	-1.03218	S83A down vs EV	0.828322	1.01813	1.01813	S83D up vs EV	3.47411	0.356368	0.246188	1
6957	17464449	NR_033636 // 1700049E15Rik // RIKEN cDNA 1700049E15 gene // 6 G3|6 // 100039727	1700049E15Rik	NR_033636	0.289606	0.124149	1.09162	1.09162	EV up vs shHP1g	0.282167	1.06152	1.06152	HP1g up vs shHP1g	0.0494081	1.12285	1.12285	S83A up vs shHP1g	0.0403285	1.12959	1.12959	S83D up vs shHP1g	0.204292	0.931297	-1.07377	shHP1g down vs shCTRL	0.607543	0.972426	-1.02836	HP1g down vs EV	0.604405	1.02861	1.02861	S83A up vs EV	0.531198	1.03478	1.03478	S83D up vs EV	1.4077	0.0617732	0.105317	1
1653	17461161	NR_040525 // 1700049E22Rik // RIKEN cDNA 1700049E22 gene // 6 D3|6 // 73395	1700049E22Rik	NR_040525	0.544293	0.203801	1.14527	1.14527	EV up vs shHP1g	0.882318	0.984855	-1.01538	HP1g down vs shHP1g	0.832618	1.02204	1.02204	S83A up vs shHP1g	0.611555	0.948738	-1.05403	S83D down vs shHP1g	0.844781	1.0204	1.0204	shHP1g up vs shCTRL	0.16068	0.859935	-1.16288	HP1g down vs EV	0.281359	0.892401	-1.12057	S83A down vs EV	0.0867451	0.828399	-1.20715	S83D down vs EV	0.843639	0.134126	0.381565	1
5850	17488325	NM_028538 // 1700049G17Rik // RIKEN cDNA 1700049G17 gene // 7 A3|7 // 73430 /// ENSMUST	1700049G17Rik	NM_028538	0.276361	0.426403	0.93799	-1.06611	EV down vs shHP1g	0.806268	0.980694	-1.01969	HP1g down vs shHP1g	0.0713005	0.857415	-1.1663	S83A down vs shHP1g	0.0644	0.853559	-1.17157	S83D down vs shHP1g	0.313487	1.08524	1.08524	shHP1g up vs shCTRL	0.57751	1.04553	1.04553	HP1g up vs EV	0.270521	0.914098	-1.09398	S83A down vs EV	0.248433	0.909987	-1.09892	S83D down vs EV	1.44938	0.136791	0.22651	1
2347	17241799	NR_003644 // 1700049L16Rik // hematological and neurological expressed 1-like pseudogen	1700049L16Rik	NR_003644	0.703352	0.280601	1.07881	1.07881	EV up vs shHP1g	0.417971	1.05794	1.05794	HP1g up vs shHP1g	0.262886	1.08207	1.08207	S83A up vs shHP1g	0.127173	1.11632	1.11632	S83D up vs shHP1g	0.287627	0.928014	-1.07757	shHP1g down vs shCTRL	0.775961	0.980646	-1.01974	HP1g down vs EV	0.964972	1.00302	1.00302	S83A up vs EV	0.619992	1.03476	1.03476	S83D up vs EV	0.596965	0.0420089	0.16889	1
19299	17252333	NR_045922 // 1700051A21Rik // RIKEN cDNA 1700051A21 gene // 11 B4|11 // 73366	1700051A21Rik	NR_045922	0.683253	0.911731	1.00796	1.00796	EV up vs shHP1g	0.586956	0.961662	-1.03987	HP1g down vs shHP1g	0.375887	1.06652	1.06652	S83A up vs shHP1g	0.735038	1.02456	1.02456	S83D up vs shHP1g	0.600658	1.03837	1.03837	shHP1g up vs shCTRL	0.514659	0.954068	-1.04814	HP1g down vs EV	0.4357	1.0581	1.0581	S83A up vs EV	0.819546	1.01646	1.01646	S83D up vs EV	0.626319	0.0479478	0.183732	1
28300	17282293	NR_033786 // 1700052I22Rik // RIKEN cDNA 1700052I22 gene // 12 C3|12 // 67340	1700052I22Rik	NR_033786	0.435818	0.566128	1.03228	1.03228	EV up vs shHP1g	0.425861	0.956587	-1.04538	HP1g down vs shHP1g	0.38974	1.04922	1.04922	S83A up vs shHP1g	0.566052	1.03229	1.03229	S83D up vs shHP1g	0.253551	0.937464	-1.06671	shHP1g down vs shCTRL	0.182694	0.926675	-1.07913	HP1g down vs EV	0.767557	1.01641	1.01641	S83A up vs EV	0.999909	1.00001	1.00001	S83D up vs EV	1.04483	0.0472866	0.108619	1
8508	17270682	NR_027956 // 1700052K11Rik // RIKEN cDNA 1700052K11 gene // 11 E1|11 // 73431 /// BC099	1700052K11Rik	NR_027956	0.00166902	0.00784957	0.919441	-1.08762	EV down vs shHP1g	0.00284059	0.906166	-1.10355	HP1g down vs shHP1g	0.0101176	0.92276	-1.0837	S83A down vs shHP1g	0.000496334	0.882946	-1.13257	S83D down vs shHP1g	0.989116	0.999633	-1.00037	shHP1g down vs shCTRL	0.591412	0.985562	-1.01465	HP1g down vs EV	0.893576	1.00361	1.00361	S83A up vs EV	0.150509	0.960307	-1.04133	S83D down vs EV	7.91298	0.0859027	0.0260542	1
26623	17231431	ENSMUST00000095893 // 1700052N19Rik // RIKEN cDNA 1700052N19 gene // 10 A1|10 // 73419	1700052N19Rik	ENSMUST00000095893	0.795508	0.398296	1.05776	1.05776	EV up vs shHP1g	0.846765	0.98742	-1.01274	HP1g down vs shHP1g	0.690462	0.974184	-1.0265	S83A down vs shHP1g	0.79513	0.983124	-1.01717	S83D down vs shHP1g	0.713906	1.02436	1.02436	shHP1g up vs shCTRL	0.30423	0.933505	-1.07123	HP1g down vs EV	0.223426	0.920991	-1.08579	S83A down vs EV	0.275983	0.929443	-1.07591	S83D down vs EV	0.464456	0.0297968	0.15397	1
15533	17360308	NR_045320 // 1700054A03Rik // RIKEN cDNA 1700054A03 gene // 19 D2|19 // 78457	1700054A03Rik	NR_045320	0.78205	0.82815	1.01498	1.01498	EV up vs shHP1g	0.978747	1.00182	1.00182	HP1g up vs shHP1g	0.642228	1.03245	1.03245	S83A up vs shHP1g	0.473136	0.951575	-1.05089	S83D down vs shHP1g	0.512029	0.955726	-1.04632	shHP1g down vs shCTRL	0.848913	0.987039	-1.01313	HP1g down vs EV	0.803262	1.01722	1.01722	S83A up vs EV	0.354775	0.937532	-1.06663	S83D down vs EV	0.483813	0.0339182	0.168255	1
2093	17461473	NR_027865 // 1700054K19Rik // RIKEN cDNA 1700054K19 gene // 6 E3|6 // 67336	1700054K19Rik	NR_027865	0.623606	0.952749	0.996647	-1.00336	EV down vs shHP1g	0.298774	1.06215	1.06215	HP1g up vs shHP1g	0.468543	0.959296	-1.04243	S83A down vs shHP1g	0.96302	1.00263	1.00263	S83D up vs shHP1g	0.834024	1.01196	1.01196	shHP1g up vs shCTRL	0.273897	1.06572	1.06572	HP1g up vs EV	0.504504	0.962523	-1.03894	S83A down vs EV	0.915899	1.00601	1.00601	S83D up vs EV	0.71587	0.03444	0.115462	1
40584	17374514	NR_045919 // 1700054M17Rik // RIKEN cDNA 1700054M17 gene // 2 E5|2 // 73358	1700054M17Rik	NR_045919	0.619197	0.884508	1.00718	1.00718	EV up vs shHP1g	0.382552	1.04468	1.04468	HP1g up vs shHP1g	0.473204	1.03635	1.03635	S83A up vs shHP1g	0.138825	1.07945	1.07945	S83D up vs shHP1g	0.842711	0.99027	-1.00983	shHP1g down vs shCTRL	0.463052	1.03723	1.03723	HP1g up vs EV	0.564723	1.02897	1.02897	S83A up vs EV	0.176226	1.07176	1.07176	S83D up vs EV	0.722675	0.0262305	0.0871115	1
31956	17513989	BC036300 // 1700054N08Rik // RIKEN cDNA 1700054N08 gene // 8 E2|8 // 73420 /// ENSMUST0	1700054N08Rik	BC036300	0.362626	0.379962	1.04766	1.04766	EV up vs shHP1g	0.600441	1.02786	1.02786	HP1g up vs shHP1g	0.603624	0.973134	-1.02761	S83A down vs shHP1g	0.108571	1.09259	1.09259	S83D up vs shHP1g	0.519303	0.966659	-1.03449	shHP1g down vs shCTRL	0.715238	0.9811	-1.01926	HP1g down vs EV	0.174132	0.928866	-1.07658	S83A down vs EV	0.427043	1.04288	1.04288	S83D up vs EV	1.20827	0.0492034	0.0977334	1
21327	17533226	NM_026096 // 1700054O13Rik // RIKEN cDNA 1700054O13 gene // X|X A1.2 // 67334 /// ENSMU	1700054O13Rik	NM_026096	0.639799	0.753584	1.02033	1.02033	EV up vs shHP1g	0.550154	0.962217	-1.03927	HP1g down vs shHP1g	0.749135	1.02071	1.02071	S83A up vs shHP1g	0.833504	0.986632	-1.01355	S83D down vs shHP1g	0.287651	0.932672	-1.07219	shHP1g down vs shCTRL	0.367718	0.943049	-1.06039	HP1g down vs EV	0.995292	1.00038	1.00038	S83A up vs EV	0.60173	0.966978	-1.03415	S83D down vs EV	0.691122	0.042338	0.147024	1
5107	17547817	AK006789 // 1700054O19Rik // RIKEN cDNA 1700054O19 gene // 14 A3|14 // 74272 /// XR_106	1700054O19Rik	AK006789	0.785464	0.972917	0.998052	-1.00195	EV down vs shHP1g	0.884664	0.9917	-1.00837	HP1g down vs shHP1g	0.683333	1.02379	1.02379	S83A up vs shHP1g	0.502893	1.03961	1.03961	S83D up vs shHP1g	0.293917	0.940132	-1.06368	shHP1g down vs shCTRL	0.911501	0.993636	-1.0064	HP1g down vs EV	0.658869	1.02579	1.02579	S83A up vs EV	0.482133	1.04164	1.04164	S83D up vs EV	0.478909	0.0236509	0.118524	1
13659	17528134	NR_040726 // 1700055C04Rik // RIKEN cDNA 1700055C04 gene // 9|9 // 73397 /// NR_040726	1700055C04Rik	NR_040726	0.105777	0.547078	0.969591	-1.03136	EV down vs shHP1g	0.241416	1.06334	1.06334	HP1g up vs shHP1g	0.0908068	1.09597	1.09597	S83A up vs shHP1g	0.0630866	1.10746	1.10746	S83D up vs shHP1g	0.851598	0.990519	-1.00957	shHP1g down vs shCTRL	0.0887749	1.09669	1.09669	HP1g up vs EV	0.0301236	1.13034	1.13034	S83A up vs EV	0.0204973	1.14219	1.14219	S83D up vs EV	2.33913	0.0906921	0.0930522	1
10478	17356016	NM_028545 // 1700055N04Rik // RIKEN cDNA 1700055N04 gene // 19 A|19 // 73458	1700055N04Rik	NM_028545	0.887296	0.578475	1.05212	1.05212	EV up vs shHP1g	0.692615	1.03668	1.03668	HP1g up vs shHP1g	0.798549	1.02349	1.02349	S83A up vs shHP1g	0.985918	0.998398	-1.0016	S83D down vs shHP1g	0.577487	1.05226	1.05226	shHP1g up vs shCTRL	0.870838	0.985332	-1.01489	HP1g down vs EV	0.761779	0.972788	-1.02797	S83A down vs EV	0.56671	0.948943	-1.0538	S83D down vs EV	0.326725	0.0403612	0.296479	1
24969	17230702	NM_028516 // 1700056E22Rik // RIKEN cDNA 1700056E22 gene // 1 H5|1 // 73363 /// ENSMUST	1700056E22Rik	NM_028516	0.560403	0.69497	1.03422	1.03422	EV up vs shHP1g	0.721516	0.969891	-1.03104	HP1g down vs shHP1g	0.496687	1.06048	1.06048	S83A up vs shHP1g	0.307905	0.914657	-1.09331	S83D down vs shHP1g	0.733	0.971171	-1.02968	shHP1g down vs shCTRL	0.458122	0.937796	-1.06633	HP1g down vs EV	0.769848	1.02539	1.02539	S83A up vs EV	0.168212	0.884389	-1.13072	S83D down vs EV	0.816654	0.0894686	0.262932	1
38801	17323387	AK006816 // 1700056N10Rik // RIKEN cDNA 1700056N10 gene // 16|16 // 73392 /// AK043621	1700056N10Rik	AK006816	0.588703	0.881522	0.985075	-1.01515	EV down vs shHP1g	0.501438	1.07086	1.07086	HP1g up vs shHP1g	0.333933	0.905349	-1.10455	S83A down vs shHP1g	0.624669	0.951615	-1.05084	S83D down vs shHP1g	0.419076	1.08616	1.08616	shHP1g up vs shCTRL	0.414452	1.08708	1.08708	HP1g up vs EV	0.409571	0.919066	-1.08806	S83A down vs EV	0.732498	0.966033	-1.03516	S83D down vs EV	0.77061	0.117353	0.365485	1
154	17520339	BC147543 // 1700057G04Rik // RIKEN cDNA 1700057G04 gene // 9 E3.3|9 // 78459 /// NM_001	1700057G04Rik	BC147543	0.302052	0.97013	1.0025	1.0025	EV up vs shHP1g	0.365401	0.940399	-1.06338	HP1g down vs shHP1g	0.868608	0.989021	-1.0111	S83A down vs shHP1g	0.242874	1.08355	1.08355	S83D up vs shHP1g	0.280307	0.928805	-1.07665	shHP1g down vs shCTRL	0.346927	0.938053	-1.06604	HP1g down vs EV	0.839298	0.986554	-1.01363	S83A down vs EV	0.257026	1.08084	1.08084	S83D up vs EV	1.37032	0.09128	0.15987	1
35212	17429846	NR_040774 // 1700057H15Rik // RIKEN cDNA 1700057H15 gene // 4 D2.2|4 // 78460	1700057H15Rik	NR_040774	0.596198	0.570979	1.04215	1.04215	EV up vs shHP1g	0.999758	0.999978	-1.00002	HP1g down vs shHP1g	0.189419	1.10362	1.10362	S83A up vs shHP1g	0.30505	1.07889	1.07889	S83D up vs shHP1g	0.239922	0.916099	-1.09159	shHP1g down vs shCTRL	0.570778	0.959535	-1.04217	HP1g down vs EV	0.434456	1.05898	1.05898	S83A up vs EV	0.633736	1.03525	1.03525	S83D up vs EV	0.758679	0.0594816	0.188164	1
16152	17385058	AK006824 // 1700057H21Rik // RIKEN cDNA 1700057H21 gene // 2|2 // 73375	1700057H21Rik	AK006824	0.809467	0.839703	1.01764	1.01764	EV up vs shHP1g	0.992668	1.00079	1.00079	HP1g up vs shHP1g	0.911507	0.990442	-1.00965	S83A down vs shHP1g	0.869909	0.985942	-1.01426	S83D down vs shHP1g	0.283188	1.09973	1.09973	shHP1g up vs shCTRL	0.846874	0.983442	-1.01684	HP1g down vs EV	0.754312	0.973269	-1.02747	S83A down vs EV	0.714911	0.968847	-1.03215	S83D down vs EV	0.444273	0.0496545	0.268238	1
22539	17228611	BC099580 // 1700057K13Rik // RIKEN cDNA 1700057K13 gene // 1|1 G3 // 73435 /// ENSMUST0	1700057K13Rik	BC099580	0.797303	0.4957	1.03496	1.03496	EV up vs shHP1g	0.655665	1.02261	1.02261	HP1g up vs shHP1g	0.552662	0.970564	-1.03033	S83A down vs shHP1g	0.853396	1.00928	1.00928	S83D up vs shHP1g	0.784657	1.01376	1.01376	shHP1g up vs shCTRL	0.810313	0.988071	-1.01207	HP1g down vs EV	0.21357	0.937779	-1.06635	S83A down vs EV	0.616718	0.975184	-1.02545	S83D down vs EV	0.461867	0.0172455	0.0896125	1
38116	17237492	NR_028107 // 1700058G18Rik // RIKEN cDNA 1700058G18 gene // 10 D2|10 // 67342 /// NM_02	1700058G18Rik	NR_028107	0.486642	0.198273	0.923891	-1.08238	EV down vs shHP1g	0.835574	0.987745	-1.01241	HP1g down vs shHP1g	0.458061	1.04558	1.04558	S83A up vs shHP1g	0.866599	0.990074	-1.01003	S83D down vs shHP1g	0.983594	0.99878	-1.00122	shHP1g down vs shCTRL	0.272665	1.06911	1.06911	HP1g up vs EV	0.0546958	1.13171	1.13171	S83A up vs EV	0.25698	1.07163	1.07163	S83D up vs EV	0.945765	0.0498861	0.126592	1
20179	17472635	NR_045732 // 1700060C16Rik // RIKEN cDNA 1700060C16 gene // 6|6 // 73425	1700060C16Rik	NR_045732	0.375663	0.274197	1.0803	1.0803	EV up vs shHP1g	0.380289	1.06333	1.06333	HP1g up vs shHP1g	0.100556	1.12741	1.12741	S83A up vs shHP1g	0.794122	0.982173	-1.01815	S83D down vs shHP1g	0.733284	0.976762	-1.02379	shHP1g down vs shCTRL	0.818204	0.984286	-1.01596	HP1g down vs EV	0.538497	1.04361	1.04361	S83A up vs EV	0.183156	0.909164	-1.09991	S83D down vs EV	1.17695	0.0834875	0.170245	1
6544	17378802	NR_036606 // 1700060C20Rik // RIKEN cDNA 1700060C20 gene // 2 H1|2 // 73399	1700060C20Rik	NR_036606	0.333849	0.51084	1.03897	1.03897	EV up vs shHP1g	0.471863	1.0428	1.0428	HP1g up vs shHP1g	0.0378122	1.14073	1.14073	S83A up vs shHP1g	0.623982	1.02879	1.02879	S83D up vs shHP1g	0.64356	0.973576	-1.02714	shHP1g down vs shCTRL	0.949097	1.00368	1.00368	HP1g up vs EV	0.1236	1.09794	1.09794	S83A up vs EV	0.864354	0.990201	-1.0099	S83D down vs EV	1.28154	0.0636819	0.11926	1
28201	17366631	NR_038180 // 1700061F12Rik // RIKEN cDNA 1700061F12 gene // 2|2 // 73438	1700061F12Rik	NR_038180	0.414008	0.107609	1.1138	1.1138	EV up vs shHP1g	0.330421	1.06489	1.06489	HP1g up vs shHP1g	0.446247	1.05002	1.05002	S83A up vs shHP1g	0.182179	1.09173	1.09173	S83D up vs shHP1g	0.935019	1.00517	1.00517	shHP1g up vs shCTRL	0.482609	0.956087	-1.04593	HP1g down vs EV	0.360169	0.942739	-1.06074	S83A down vs EV	0.752367	0.98019	-1.02021	S83D down vs EV	1.09061	0.0653961	0.143911	1
23392	17338906	BC116283 // 1700061G19Rik // RIKEN cDNA 1700061G19 gene // 17 D|17 // 78625 /// ENSMUST	1700061G19Rik	BC116283	0.355493	0.367884	1.04132	1.04132	EV up vs shHP1g	0.921558	1.00436	1.00436	HP1g up vs shHP1g	0.0781845	1.0869	1.0869	S83A up vs shHP1g	0.988601	0.999369	-1.00063	S83D down vs shHP1g	0.930212	0.996137	-1.00388	shHP1g down vs shCTRL	0.419966	0.964505	-1.0368	HP1g down vs EV	0.341783	1.04377	1.04377	S83A up vs EV	0.360721	0.95971	-1.04198	S83D down vs EV	1.22587	0.0358382	0.0701635	1
918	17409804	NR_038029 // 1700061I17Rik // RIKEN cDNA 1700061I17 gene // 3 G1|3 // 433646	1700061I17Rik	NR_038029	0.516311	0.460196	1.02943	1.02943	EV up vs shHP1g	0.442997	1.03062	1.03062	HP1g up vs shHP1g	0.947635	0.997454	-1.00255	S83A down vs shHP1g	0.617765	1.01967	1.01967	S83D up vs shHP1g	0.3537	1.03736	1.03736	shHP1g up vs shCTRL	0.97632	1.00115	1.00115	HP1g up vs EV	0.422704	0.968937	-1.03206	S83A down vs EV	0.806252	0.990513	-1.00958	S83D down vs EV	0.892034	0.0201245	0.0541444	1
32664	17318971	NM_001163612 // 1700061J05Rik // RIKEN cDNA 1700061J05 gene // 15|15 E2 // 73376 /// EN	1700061J05Rik	NM_001163612	0.850002	0.387492	1.0596	1.0596	EV up vs shHP1g	0.447046	1.05206	1.05206	HP1g up vs shHP1g	0.377397	1.06096	1.06096	S83A up vs shHP1g	0.474672	1.0488	1.0488	S83D up vs shHP1g	0.203604	0.91685	-1.09069	shHP1g down vs shCTRL	0.913739	0.992883	-1.00717	HP1g down vs EV	0.984472	1.00128	1.00128	S83A up vs EV	0.876548	0.989807	-1.0103	S83D down vs EV	0.384527	0.0250191	0.156155	1
12776	17247691	AK006857 // 1700061J23Rik // RIKEN cDNA 1700061J23 gene // 11|11 // 76993	1700061J23Rik	AK006857	0.586314	0.34465	1.04686	1.04686	EV up vs shHP1g	0.718592	1.01732	1.01732	HP1g up vs shHP1g	0.247161	1.05827	1.05827	S83A up vs shHP1g	0.211847	1.06332	1.06332	S83D up vs shHP1g	0.124551	0.925998	-1.07992	shHP1g down vs shCTRL	0.550158	0.971783	-1.02904	HP1g down vs EV	0.819849	1.0109	1.0109	S83A up vs EV	0.743376	1.01572	1.01572	S83D up vs EV	0.774436	0.0262012	0.0811982	1
17687	17225829	NR_040467 // 1700063A18Rik // RIKEN cDNA 1700063A18 gene // 1|1 // 73454	1700063A18Rik	NR_040467	0.0823199	0.846084	1.01033	1.01033	EV up vs shHP1g	0.6761	0.97805	-1.02244	HP1g down vs shHP1g	0.339709	1.05289	1.05289	S83A up vs shHP1g	0.0497118	1.11974	1.11974	S83D up vs shHP1g	0.0459542	0.891036	-1.12229	shHP1g down vs shCTRL	0.542692	0.968046	-1.03301	HP1g down vs EV	0.441535	1.04212	1.04212	S83A up vs EV	0.070647	1.10829	1.10829	S83D up vs EV	2.58723	0.108505	0.100653	1
36936	17516391	NR_040392 // 1700063D05Rik // RIKEN cDNA 1700063D05 gene // 9|9 // 78500 /// BC048584 /	1700063D05Rik	NR_040392	0.795528	0.585607	1.04854	1.04854	EV up vs shHP1g	0.98823	0.998726	-1.00128	HP1g down vs shHP1g	0.62591	1.04324	1.04324	S83A up vs shHP1g	0.243617	1.10932	1.10932	S83D up vs shHP1g	0.947762	0.994356	-1.00568	shHP1g down vs shCTRL	0.5757	0.95249	-1.04988	HP1g down vs EV	0.953174	0.99494	-1.00509	S83A down vs EV	0.518008	1.05796	1.05796	S83D up vs EV	0.464427	0.0518937	0.268169	1
3827	17462657	AK006869 // 1700063H04Rik // RIKEN cDNA 1700063H04 gene // 6 F1|6 // 74269 /// XR_14220	1700063H04Rik	AK006869	0.879002	0.961287	0.996894	-1.00312	EV down vs shHP1g	0.459644	1.04912	1.04912	HP1g up vs shHP1g	0.395689	1.05684	1.05684	S83A up vs shHP1g	0.466401	1.04834	1.04834	S83D up vs shHP1g	0.534509	0.960659	-1.04095	shHP1g down vs shCTRL	0.43176	1.05238	1.05238	HP1g up vs EV	0.370489	1.06013	1.06013	S83A up vs EV	0.438252	1.05161	1.05161	S83D up vs EV	0.33993	0.0209013	0.147569	1
5467	17547982	XR_034708 // 1700063K16Rik // RIKEN cDNA 1700063K16 gene // 16 C3.1|16 // 76610 /// XR_	1700063K16Rik	XR_034708	0.339921	0.197255	0.912166	-1.09629	EV down vs shHP1g	0.642042	0.968398	-1.03263	HP1g down vs shHP1g	0.989973	1.00086	1.00086	S83A up vs shHP1g	0.077958	0.878284	-1.13858	S83D down vs shHP1g	0.780003	1.01942	1.01942	shHP1g up vs shCTRL	0.391835	1.06165	1.06165	HP1g up vs EV	0.193363	1.09724	1.09724	S83A up vs EV	0.584416	0.962856	-1.03858	S83D down vs EV	1.26556	0.0895953	0.169907	1
25234	17449593	NR_045383 // 1700063O14Rik // RIKEN cDNA 1700063O14 gene // 5 E2|5 // 73452	1700063O14Rik	NR_045383	0.266966	0.316439	0.943859	-1.05948	EV down vs shHP1g	0.522174	1.03711	1.03711	HP1g up vs shHP1g	0.567978	1.03298	1.03298	S83A up vs shHP1g	0.561088	0.9675	-1.03359	S83D down vs shHP1g	0.230453	0.932557	-1.07232	shHP1g down vs shCTRL	0.113985	1.0988	1.0988	HP1g up vs EV	0.128506	1.09443	1.09443	S83A up vs EV	0.662411	1.02505	1.02505	S83D up vs EV	1.48022	0.0705836	0.114443	1
32173	17404291	AK006881 // 1700064H15Rik // RIKEN cDNA 1700064H15 gene // 3|3 // 73424	1700064H15Rik	AK006881	0.252891	0.145714	1.07208	1.07208	EV up vs shHP1g	0.0758253	1.09081	1.09081	HP1g up vs shHP1g	0.777268	1.01303	1.01303	S83A up vs shHP1g	0.0814705	1.0888	1.0888	S83D up vs shHP1g	0.664105	0.980282	-1.02011	shHP1g down vs shCTRL	0.705296	1.01748	1.01748	HP1g up vs EV	0.229363	0.94492	-1.05829	S83A down vs EV	0.735363	1.0156	1.0156	S83D up vs EV	1.52863	0.0477489	0.0749675	1
38351	17237599	NR_045348 // 1700064J06Rik // RIKEN cDNA 1700064J06 gene // 10|10 // 73400	1700064J06Rik	NR_045348	0.275166	0.496307	0.948463	-1.05434	EV down vs shHP1g	0.9317	0.993421	-1.00662	HP1g down vs shHP1g	0.155264	1.12117	1.12117	S83A up vs shHP1g	0.346994	1.07661	1.07661	S83D up vs shHP1g	0.300486	0.921636	-1.08503	shHP1g down vs shCTRL	0.550624	1.0474	1.0474	HP1g up vs EV	0.0465896	1.18209	1.18209	S83A up vs EV	0.118698	1.13511	1.13511	S83D up vs EV	1.45324	0.129024	0.213081	1
30077	17283213	NR_045288 // 1700064M15Rik // RIKEN cDNA 1700064M15 gene // 12|12 // 73457	1700064M15Rik	NR_045288	0.646245	0.529555	0.970218	-1.0307	EV down vs shHP1g	0.482411	1.03443	1.03443	HP1g up vs shHP1g	0.993505	1.00039	1.00039	S83A up vs shHP1g	0.900932	0.99408	-1.00596	S83D down vs shHP1g	0.367768	0.957234	-1.04468	shHP1g down vs shCTRL	0.195073	1.06619	1.06619	HP1g up vs EV	0.524374	1.0311	1.0311	S83A up vs EV	0.612339	1.02459	1.02459	S83D up vs EV	0.68137	0.0231971	0.0817075	1
17196	17529784	BC053441 // 1700065D16Rik // RIKEN cDNA 1700065D16 gene // 9 E3.3|9 // 73410	1700065D16Rik	BC053441	0.127759	0.01426	0.877082	-1.14014	EV down vs shHP1g	0.739074	0.984507	-1.01574	HP1g down vs shHP1g	0.16152	0.933947	-1.07072	S83A down vs shHP1g	0.222985	0.942836	-1.06063	S83D down vs shHP1g	0.596857	1.0252	1.0252	shHP1g up vs shCTRL	0.0267792	1.12248	1.12248	HP1g up vs EV	0.195302	1.06483	1.06483	S83A up vs EV	0.140465	1.07497	1.07497	S83D up vs EV	2.15727	0.070645	0.0785938	1
18697	17311874	NR_040315 // 1700065I16Rik // RIKEN cDNA 1700065I16 gene // --- // 78462 /// BC049725 /	1700065I16Rik	NR_040315	0.84511	0.447557	0.940144	-1.06367	EV down vs shHP1g	0.899313	1.01021	1.01021	HP1g up vs shHP1g	0.694872	0.968907	-1.03209	S83A down vs shHP1g	0.440787	0.939253	-1.06468	S83D down vs shHP1g	0.383306	1.07373	1.07373	shHP1g up vs shCTRL	0.378492	1.07453	1.07453	HP1g up vs EV	0.708146	1.03059	1.03059	S83A up vs EV	0.990578	0.999053	-1.00095	S83D down vs EV	0.391865	0.0377979	0.231495	1
680	17350730	BC099538 // 1700065I17Rik // RIKEN cDNA 1700065I17 gene // 18|18 D2 // 67343 /// FJ2115	1700065I17Rik	BC099538	0.907484	0.538893	1.04055	1.04055	EV up vs shHP1g	0.572099	1.03718	1.03718	HP1g up vs shHP1g	0.476649	1.04725	1.04725	S83A up vs shHP1g	0.295483	1.07116	1.07116	S83D up vs shHP1g	0.810998	0.984754	-1.01548	shHP1g down vs shCTRL	0.959605	0.996755	-1.00326	HP1g down vs EV	0.920344	1.00644	1.00644	S83A up vs EV	0.65282	1.02942	1.02942	S83D up vs EV	0.293394	0.0180878	0.14796	1
38087	17457304	NR_040526 // 1700065J11Rik // RIKEN cDNA 1700065J11 gene // 6 B1|6 // 73409	1700065J11Rik	NR_040526	0.0633497	0.729615	0.975627	-1.02498	EV down vs shHP1g	0.0955302	0.881465	-1.13447	HP1g down vs shHP1g	0.0358556	0.848068	-1.17915	S83A down vs shHP1g	0.423156	1.05954	1.05954	S83D up vs shHP1g	0.808856	1.0174	1.0174	shHP1g up vs shCTRL	0.171233	0.903486	-1.10682	HP1g down vs EV	0.0675581	0.869255	-1.15041	S83A down vs EV	0.259695	1.08601	1.08601	S83D up vs EV	2.85528	0.21678	0.182213	1
9012	17220900	NR_040468 // 1700065J18Rik // RIKEN cDNA 1700065J18 gene // 1|1 // 73455	1700065J18Rik	NR_040468	0.0874105	0.560742	0.970323	-1.03059	EV down vs shHP1g	0.258238	1.06158	1.06158	HP1g up vs shHP1g	0.0311104	1.13077	1.13077	S83A up vs shHP1g	0.208177	1.06927	1.06927	S83D up vs shHP1g	0.107762	0.916205	-1.09146	shHP1g down vs shCTRL	0.0995031	1.09405	1.09405	HP1g up vs EV	0.0102898	1.16535	1.16535	S83A up vs EV	0.0777783	1.10198	1.10198	S83D up vs EV	2.52713	0.100013	0.0949817	1
6479	17354339	NR_045386 // 1700065O20Rik // RIKEN cDNA 1700065O20 gene // 18|18 // 76609	1700065O20Rik	NR_045386	0.590333	0.441711	0.944455	-1.05881	EV down vs shHP1g	0.117365	0.885868	-1.12884	HP1g down vs shHP1g	0.187594	0.9045	-1.10558	S83A down vs shHP1g	0.543285	0.956058	-1.04596	S83D down vs shHP1g	0.648549	1.03415	1.03415	shHP1g up vs shCTRL	0.390144	0.937967	-1.06614	HP1g down vs EV	0.558513	0.957696	-1.04417	S83A down vs EV	0.867841	1.01229	1.01229	S83D up vs EV	0.768007	0.0618533	0.19329	1
11909	17222596	NR_040465 // 1700066B17Rik // RIKEN cDNA 1700066B17 gene // 1|1 // 73426 /// BC048628 /	1700066B17Rik	NR_040465	0.185766	0.0173517	1.14926	1.14926	EV up vs shHP1g	0.403135	1.04469	1.04469	HP1g up vs shHP1g	0.672416	1.0221	1.0221	S83A up vs shHP1g	0.223499	1.0669	1.0669	S83D up vs shHP1g	0.403016	0.957213	-1.0447	shHP1g down vs shCTRL	0.0829917	0.909012	-1.1001	HP1g down vs EV	0.038463	0.889361	-1.1244	S83A down vs EV	0.166201	0.928336	-1.0772	S83D down vs EV	1.80777	0.0718118	0.0953375	1
389	17349582	NM_001033168 // 1700066B19Rik // RIKEN cDNA 1700066B19 gene // 18 B2|18 // 73449 /// EN	1700066B19Rik	NM_001033168	0.218818	0.0699747	0.910942	-1.09776	EV down vs shHP1g	0.131809	0.92697	-1.07878	HP1g down vs shHP1g	0.59855	0.97496	-1.02568	S83A down vs shHP1g	0.465729	0.965287	-1.03596	S83D down vs shHP1g	0.718171	0.982821	-1.01748	shHP1g down vs shCTRL	0.716403	1.0176	1.0176	HP1g up vs EV	0.173139	1.07028	1.07028	S83A up vs EV	0.240204	1.05966	1.05966	S83D up vs EV	1.65877	0.0569387	0.0823819	1
3068	17326747	AK018881 // 1700066C05Rik // RIKEN cDNA 1700066C05 gene // 16 C3.3|16 // 78654 /// XM_0	1700066C05Rik	AK018881	0.755523	0.360963	1.08046	1.08046	EV up vs shHP1g	0.729914	1.02921	1.02921	HP1g up vs shHP1g	0.328692	1.0865	1.0865	S83A up vs shHP1g	0.672401	1.03595	1.03595	S83D up vs shHP1g	0.786709	1.0228	1.0228	shHP1g up vs shCTRL	0.56201	0.95257	-1.04979	HP1g down vs EV	0.946609	1.00559	1.00559	S83A up vs EV	0.614986	0.9588	-1.04297	S83D down vs EV	0.521834	0.0540811	0.248727	1
38809	17287866	AK018941 // 1700066J03Rik // RIKEN cDNA 1700066J03 gene // 13|13 // 67339	1700066J03Rik	AK018941	0.125276	0.0821576	0.880805	-1.13533	EV down vs shHP1g	0.2064	0.914503	-1.09349	HP1g down vs shHP1g	0.139264	0.899464	-1.11177	S83A down vs shHP1g	0.430016	1.05616	1.05616	S83D up vs shHP1g	0.287384	1.07733	1.07733	shHP1g up vs shCTRL	0.58502	1.03826	1.03826	HP1g up vs EV	0.759419	1.02118	1.02118	S83A up vs EV	0.0188281	1.19909	1.19909	S83D up vs EV	2.17599	0.15206	0.167714	1
4136	17412875	NR_045726 // 1700066J24Rik // RIKEN cDNA 1700066J24 gene // 4 A5|4 // 76992	1700066J24Rik	NR_045726	0.530647	0.167056	1.12121	1.12121	EV up vs shHP1g	0.195744	1.11246	1.11246	HP1g up vs shHP1g	0.0751248	1.16365	1.16365	S83A up vs shHP1g	0.164432	1.12208	1.12208	S83D up vs shHP1g	0.24388	0.909075	-1.10002	shHP1g down vs shCTRL	0.921397	0.992192	-1.00787	HP1g down vs EV	0.641502	1.03785	1.03785	S83A up vs EV	0.99224	1.00077	1.00077	S83D up vs EV	0.866986	0.0818856	0.226677	1
38037	17212931	NM_028546 // 1700066M21Rik // RIKEN cDNA 1700066M21 gene // 1|1 C1 // 73467 /// ENSMUST	1700066M21Rik	NM_028546	0.00598205	0.616095	1.01705	1.01705	EV up vs shHP1g	0.125611	1.05558	1.05558	HP1g up vs shHP1g	0.0396111	1.07878	1.07878	S83A up vs shHP1g	0.000854705	1.15579	1.15579	S83D up vs shHP1g	0.974925	0.998946	-1.00105	shHP1g down vs shCTRL	0.279899	1.03788	1.03788	HP1g up vs EV	0.09813	1.06069	1.06069	S83A up vs EV	0.00213943	1.13641	1.13641	S83D up vs EV	5.7999	0.0977196	0.0404364	1
24767	17449437	NR_045924 // 1700066N21Rik // RIKEN cDNA 1700066N21 gene // 5|5 // 73471	1700066N21Rik	NR_045924	0.725634	0.343659	1.07849	1.07849	EV up vs shHP1g	0.125985	1.13434	1.13434	HP1g up vs shHP1g	0.51139	1.05324	1.05324	S83A up vs shHP1g	0.393254	1.07023	1.07023	S83D up vs shHP1g	0.476541	0.945231	-1.05794	shHP1g down vs shCTRL	0.522535	1.05178	1.05178	HP1g up vs EV	0.762545	0.976586	-1.02398	S83A down vs EV	0.921756	0.992341	-1.00772	S83D down vs EV	0.564742	0.0517922	0.220103	1
6852	17354493	NR_015541 // 1700066O22Rik // RIKEN cDNA 1700066O22 gene // 18|18 // 74916	1700066O22Rik	NR_015541	0.663652	0.509898	0.948516	-1.05428	EV down vs shHP1g	0.328391	1.08251	1.08251	HP1g up vs shHP1g	0.971458	0.997161	-1.00285	S83A down vs shHP1g	0.722829	0.972137	-1.02866	S83D down vs shHP1g	0.940702	0.994106	-1.00593	shHP1g down vs shCTRL	0.115261	1.14127	1.14127	HP1g up vs EV	0.532525	1.05129	1.05129	S83A up vs EV	0.757372	1.0249	1.0249	S83D up vs EV	0.655292	0.0619499	0.226891	1
1084	17215561	NR_040471 // 1700067G17Rik // RIKEN cDNA 1700067G17 gene // 1|1 // 73475 /// NR_040471	1700067G17Rik	NR_040471	0.709776	0.33798	1.07831	1.07831	EV up vs shHP1g	0.886907	1.01104	1.01104	HP1g up vs shHP1g	0.429263	1.06375	1.06375	S83A up vs shHP1g	0.217627	1.10329	1.10329	S83D up vs shHP1g	0.890649	0.989447	-1.01067	shHP1g down vs shCTRL	0.410509	0.93761	-1.06654	HP1g down vs EV	0.860212	0.986499	-1.01369	S83A down vs EV	0.766946	1.02317	1.02317	S83D up vs EV	0.587645	0.0523563	0.213828	1
12793	17503050	NM_183097 // 1700067K01Rik // RIKEN cDNA 1700067K01 gene // 8 C3|8 // 73453 /// ENSMUST	1700067K01Rik	NM_183097	0.0563861	0.0751468	1.14753	1.14753	EV up vs shHP1g	0.0875639	1.14039	1.14039	HP1g up vs shHP1g	0.199997	1.10053	1.10053	S83A up vs shHP1g	0.0720594	1.14948	1.14948	S83D up vs shHP1g	0.368831	1.06817	1.06817	shHP1g up vs shCTRL	0.931069	0.993781	-1.00626	HP1g down vs EV	0.564774	0.959043	-1.04271	S83A down vs EV	0.981216	1.0017	1.0017	S83D up vs EV	2.97756	0.231863	0.186889	1
22228	17338359	NM_026625 // 1700067P10Rik // RIKEN cDNA 1700067P10 gene // 17 C|17 // 68224 /// ENSMUS	1700067P10Rik	NM_026625	0.0428648	0.276899	1.08027	1.08027	EV up vs shHP1g	0.635083	1.03356	1.03356	HP1g up vs shHP1g	0.275983	1.08044	1.08044	S83A up vs shHP1g	0.0225116	1.19409	1.19409	S83D up vs shHP1g	0.0058078	0.797	-1.2547	shHP1g down vs shCTRL	0.526597	0.956758	-1.0452	HP1g down vs EV	0.998213	1.00015	1.00015	S83A up vs EV	0.165205	1.10536	1.10536	S83D up vs EV	3.27349	0.234785	0.172136	1
26939	17451400	NR_033216 // 1700069L16Rik // RIKEN cDNA 1700069L16 gene // 5 F|5 // 381707	1700069L16Rik	NR_033216	0.00270562	0.140613	1.08369	1.08369	EV up vs shHP1g	0.118006	0.917793	-1.08957	HP1g down vs shHP1g	0.140498	0.922749	-1.08372	S83A down vs shHP1g	0.0307037	0.882754	-1.13282	S83D down vs shHP1g	0.0550138	0.897387	-1.11435	shHP1g down vs shCTRL	0.00680775	0.846914	-1.18076	HP1g down vs EV	0.00828289	0.851487	-1.17442	S83A down vs EV	0.00168198	0.814581	-1.22763	S83D down vs EV	7.06156	0.286068	0.0972254	1
15400	17470146	NR_040527 // 1700069P05Rik // RIKEN cDNA 1700069P05 gene // 6 F1|6 // 73531	1700069P05Rik	NR_040527	0.834881	0.541814	0.972385	-1.0284	EV down vs shHP1g	0.6806	1.01899	1.01899	HP1g up vs shHP1g	0.991741	1.00047	1.00047	S83A up vs shHP1g	0.495136	1.03187	1.03187	S83D up vs shHP1g	0.958504	0.997633	-1.00237	shHP1g down vs shCTRL	0.314505	1.04793	1.04793	HP1g up vs EV	0.535144	1.02888	1.02888	S83A up vs EV	0.20777	1.06118	1.06118	S83D up vs EV	0.407075	0.0126386	0.0745135	1
2988	17266749	NM_001033765 // 1700071K01Rik // RIKEN cDNA 1700071K01 gene // 11 B5|11 // 237880 /// B	1700071K01Rik	NM_001033765	0.349618	0.224979	1.1588	1.1588	EV up vs shHP1g	0.126224	1.20844	1.20844	HP1g up vs shHP1g	0.282388	1.13845	1.13845	S83A up vs shHP1g	0.196493	1.17065	1.17065	S83D up vs shHP1g	0.802681	1.02987	1.02987	shHP1g up vs shCTRL	0.722105	1.04284	1.04284	HP1g up vs EV	0.880325	0.982437	-1.01788	S83A down vs EV	0.931055	1.01023	1.01023	S83D up vs EV	1.24064	0.257045	0.497249	1
34193	17345089	NR_045444 // 1700071M16Rik // RIKEN cDNA 1700071M16 gene // 17|17 // 73504 /// NR_04544	1700071M16Rik	NR_045444	0.0127238	0.138722	1.06901	1.06901	EV up vs shHP1g	0.288965	0.954393	-1.04779	HP1g down vs shHP1g	0.197409	1.0591	1.0591	S83A up vs shHP1g	0.131181	1.07054	1.07054	S83D up vs shHP1g	0.069425	1.0875	1.0875	shHP1g up vs shCTRL	0.0194713	0.892785	-1.12009	HP1g down vs EV	0.828526	0.990729	-1.00936	S83A down vs EV	0.973387	1.00143	1.00143	S83D up vs EV	4.73955	0.130969	0.0663198	1
39186	17517899	NR_040727 // 1700072B07Rik // RIKEN cDNA 1700072B07 gene // 9|9 // 73529	1700072B07Rik	NR_040727	0.772296	0.206221	1.10087	1.10087	EV up vs shHP1g	0.75521	1.0232	1.0232	HP1g up vs shHP1g	0.902983	1.00899	1.00899	S83A up vs shHP1g	0.47519	1.05444	1.05444	S83D up vs shHP1g	0.448893	0.94526	-1.05791	shHP1g down vs shCTRL	0.329059	0.929453	-1.0759	HP1g down vs EV	0.24889	0.916543	-1.09106	S83A down vs EV	0.560189	0.957827	-1.04403	S83D down vs EV	0.497805	0.0401848	0.193738	1
3369	17462368	NR_045733 // 1700072O05Rik // RIKEN cDNA 1700072O05 gene // 6 F1|6 // 73505 /// NR_0457	1700072O05Rik	NR_045733	0.182029	0.855674	0.982202	-1.01812	EV down vs shHP1g	0.125984	1.17224	1.17224	HP1g up vs shHP1g	0.192879	1.14261	1.14261	S83A up vs shHP1g	0.224891	1.13162	1.13162	S83D up vs shHP1g	0.562675	1.05922	1.05922	shHP1g up vs shCTRL	0.0921247	1.19349	1.19349	HP1g up vs EV	0.143459	1.16331	1.16331	S83A up vs EV	0.168521	1.15212	1.15212	S83D up vs EV	1.82641	0.266237	0.34985	1
6500	17464256	NR_003625 // 1700073E17Rik // ribosomal protein L7 pseudogene // 6 G3|6 // 381827 /// B	1700073E17Rik	NR_003625	0.966899	0.496547	0.948771	-1.05399	EV down vs shHP1g	0.705348	0.971375	-1.02947	HP1g down vs shHP1g	0.827666	0.983452	-1.01683	S83A down vs shHP1g	0.94579	1.00522	1.00522	S83D up vs shHP1g	0.996797	1.00031	1.00031	shHP1g up vs shCTRL	0.758949	1.02382	1.02382	HP1g up vs EV	0.640752	1.03655	1.03655	S83A up vs EV	0.455827	1.0595	1.0595	S83D up vs EV	0.174961	0.0153611	0.210713	1
40690	17290169	NR_045296 // 1700074H08Rik // RIKEN cDNA 1700074H08 gene // --- // 73480	1700074H08Rik	NR_045296	0.113048	0.105534	0.946514	-1.05651	EV down vs shHP1g	0.451968	1.02471	1.02471	HP1g up vs shHP1g	0.673551	0.986532	-1.01365	S83A down vs shHP1g	0.0706738	0.939614	-1.06427	S83D down vs shHP1g	0.268747	1.03709	1.03709	shHP1g up vs shCTRL	0.0265219	1.08262	1.08262	HP1g up vs EV	0.211887	1.04228	1.04228	S83A up vs EV	0.819699	0.99271	-1.00734	S83D down vs EV	2.27463	0.0350148	0.0369447	1
11028	17466262	NM_028550 // 1700074P13Rik // RIKEN cDNA 1700074P13 gene // 6 B1|6 // 73481 /// ENSMUST	1700074P13Rik	NM_028550	0.678862	0.961083	0.995534	-1.00449	EV down vs shHP1g	0.230683	0.89276	-1.12012	HP1g down vs shHP1g	0.941992	1.0067	1.0067	S83A up vs shHP1g	0.398142	0.924306	-1.08189	S83D down vs shHP1g	0.948276	1.00597	1.00597	shHP1g up vs shCTRL	0.248514	0.896765	-1.11512	HP1g down vs EV	0.903269	1.01121	1.01121	S83A up vs EV	0.424738	0.928452	-1.07706	S83D down vs EV	0.632777	0.0797216	0.302369	1
16248	17530430	NM_028562 // 1700080E11Rik // RIKEN cDNA 1700080E11 gene // 9 F1|9 // 73532 /// ENSMUST	1700080E11Rik	NM_028562	0.304685	0.80319	0.978371	-1.02211	EV down vs shHP1g	0.0894639	1.1718	1.1718	HP1g up vs shHP1g	0.748407	0.972227	-1.02857	S83A down vs shHP1g	0.842112	0.982683	-1.01762	S83D down vs shHP1g	0.781215	0.975919	-1.02468	shHP1g down vs shCTRL	0.0573104	1.19771	1.19771	HP1g up vs EV	0.942689	0.99372	-1.00632	S83A down vs EV	0.959972	1.00441	1.00441	S83D up vs EV	1.36261	0.156645	0.275903	1
14531	17418757	AK006955 // 1700080G11Rik // RIKEN cDNA 1700080G11 gene // 4|4 // 73488	1700080G11Rik	AK006955	0.882405	0.577027	0.937936	-1.06617	EV down vs shHP1g	0.846151	0.978084	-1.02241	HP1g down vs shHP1g	0.682881	1.0479	1.0479	S83A up vs shHP1g	0.769509	0.967056	-1.03407	S83D down vs shHP1g	0.48597	1.08366	1.08366	shHP1g up vs shCTRL	0.714183	1.04281	1.04281	HP1g up vs EV	0.340812	1.11724	1.11724	S83A up vs EV	0.789068	1.03105	1.03105	S83D up vs EV	0.334541	0.0652313	0.46797	1
10170	17381262	NR_040500 // 1700080N15Rik // RIKEN cDNA 1700080N15 gene // 2 A1|2 // 73489	1700080N15Rik	NR_040500	0.19671	0.0540967	1.08	1.08	EV up vs shHP1g	0.323312	1.03783	1.03783	HP1g up vs shHP1g	0.366562	1.03441	1.03441	S83A up vs shHP1g	0.299747	1.03985	1.03985	S83D up vs shHP1g	0.0222437	0.909755	-1.0992	shHP1g down vs shCTRL	0.290945	0.960956	-1.04063	HP1g down vs EV	0.254655	0.957785	-1.04408	S83A down vs EV	0.313996	0.962821	-1.03861	S83D down vs EV	1.75545	0.035617	0.0486944	1
36637	17541659	BC109337 // 1700080O16Rik // RIKEN cDNA 1700080O16 gene // X A5|X // 74279 /// BC109338	1700080O16Rik	BC109337	0.913134	0.881423	0.991349	-1.00873	EV down vs shHP1g	0.765635	1.01754	1.01754	HP1g up vs shHP1g	0.600295	0.969778	-1.03116	S83A down vs shHP1g	0.469408	0.958296	-1.04352	S83D down vs shHP1g	0.860752	1.01027	1.01027	shHP1g up vs shCTRL	0.655612	1.02642	1.02642	HP1g up vs EV	0.706396	0.978241	-1.02224	S83A down vs EV	0.563094	0.966658	-1.03449	S83D down vs EV	0.28369	0.014399	0.121815	1
10779	17441580	NR_040693 // 1700081H04Rik // RIKEN cDNA 1700081H04 gene // 5|5 // 73477	1700081H04Rik	NR_040693	0.638957	0.57946	0.963077	-1.03834	EV down vs shHP1g	0.268944	0.926295	-1.07957	HP1g down vs shHP1g	0.784848	1.01861	1.01861	S83A up vs shHP1g	0.829348	0.985555	-1.01466	S83D down vs shHP1g	0.291235	1.07565	1.07565	shHP1g up vs shCTRL	0.566428	0.961808	-1.03971	HP1g down vs EV	0.41261	1.05766	1.05766	S83A up vs EV	0.732914	1.02334	1.02334	S83D up vs EV	0.6924	0.0471543	0.163446	1
10579	17491406	NR_045928 // 1700081H22Rik // RIKEN cDNA 1700081H22 gene // 7|7 // 73515	1700081H22Rik	NR_045928	0.220623	0.874834	0.992296	-1.00776	EV down vs shHP1g	0.431028	0.961594	-1.03994	HP1g down vs shHP1g	0.107056	0.919688	-1.08733	S83A down vs shHP1g	0.345282	1.04835	1.04835	S83D up vs shHP1g	0.579829	1.02773	1.02773	shHP1g up vs shCTRL	0.525485	0.96906	-1.03193	HP1g down vs EV	0.139846	0.926828	-1.07895	S83A down vs EV	0.275191	1.05649	1.05649	S83D up vs EV	1.65135	0.0595424	0.0865364	1
27510	17281786	AK006983 // 1700083H02Rik // RIKEN cDNA 1700083H02 gene // 12 C3|12 // 67348 /// XR_105	1700083H02Rik	AK006983	0.715661	0.353123	0.954421	-1.04776	EV down vs shHP1g	0.70356	1.019	1.019	HP1g up vs shHP1g	0.779884	1.0139	1.0139	S83A up vs shHP1g	0.630303	1.02414	1.02414	S83D up vs shHP1g	0.850232	1.00936	1.00936	shHP1g up vs shCTRL	0.200157	1.06766	1.06766	HP1g up vs EV	0.234493	1.06232	1.06232	S83A up vs EV	0.170009	1.07305	1.07305	S83D up vs EV	0.57913	0.0210849	0.0873788	1
6811	17219148	BC150846 // 1700084C01Rik // RIKEN cDNA 1700084C01 gene // 1 H3|1 // 78465 /// ENSMUST0	1700084C01Rik	BC150846	0.0347217	0.182243	0.930584	-1.07459	EV down vs shHP1g	0.0579758	0.898983	-1.11237	HP1g down vs shHP1g	0.355284	1.05007	1.05007	S83A up vs shHP1g	0.266111	1.06106	1.06106	S83D up vs shHP1g	0.641932	0.976054	-1.02453	shHP1g down vs shCTRL	0.509452	0.966041	-1.03515	HP1g down vs EV	0.0349311	1.1284	1.1284	S83A up vs EV	0.0239975	1.14021	1.14021	S83D up vs EV	3.50899	0.141423	0.0967272	1
24310	17229463	AK018906 // 1700084C01Rik // RIKEN cDNA 1700084C01 gene // 1 H3|1 // 78465	1700084C01Rik	AK018906	0.396408	0.213516	1.07106	1.07106	EV up vs shHP1g	0.667989	0.977285	-1.02324	HP1g down vs shHP1g	0.168366	1.07962	1.07962	S83A up vs shHP1g	0.437235	1.04289	1.04289	S83D up vs shHP1g	0.763215	0.984023	-1.01624	shHP1g down vs shCTRL	0.105024	0.912444	-1.09596	HP1g down vs EV	0.881492	1.00799	1.00799	S83A up vs EV	0.619275	0.973698	-1.02701	S83D down vs EV	1.12924	0.0481418	0.102317	1
13523	17383610	NR_028299 // 1700084E18Rik // RIKEN cDNA 1700084E18 gene // 2 B|2 // 67350	1700084E18Rik	NR_028299	0.515876	0.293084	1.04772	1.04772	EV up vs shHP1g	0.826728	0.99056	-1.00953	HP1g down vs shHP1g	0.559153	1.0258	1.0258	S83A up vs shHP1g	0.752888	1.01375	1.01375	S83D up vs shHP1g	0.150189	0.936914	-1.06733	shHP1g down vs shCTRL	0.210389	0.945447	-1.0577	HP1g down vs EV	0.626946	0.979078	-1.02137	S83A down vs EV	0.451953	0.96758	-1.03351	S83D down vs EV	0.892803	0.0250453	0.0673259	1
6082	17294157	NR_045965 // 1700084F23Rik // RIKEN cDNA 1700084F23 gene // 13|13 // 74280	1700084F23Rik	NR_045965	0.567095	0.154366	0.863816	-1.15765	EV down vs shHP1g	0.491978	0.934017	-1.07064	HP1g down vs shHP1g	0.177498	0.87113	-1.14793	S83A down vs shHP1g	0.593076	0.948504	-1.05429	S83D down vs shHP1g	0.152283	1.15859	1.15859	shHP1g up vs shCTRL	0.432955	1.08127	1.08127	HP1g up vs EV	0.931671	1.00847	1.00847	S83A up vs EV	0.350624	1.09804	1.09804	S83D up vs EV	0.805618	0.116628	0.347444	1
27570	17316350	NR_033608 // 1700084J12Rik // ribosomal protein L7-like 1 pseudogene // 15 B3.1|15 // 7	1700084J12Rik	NR_033608	0.80692	0.885782	0.980713	-1.01967	EV down vs shHP1g	0.56498	0.924458	-1.08172	HP1g down vs shHP1g	0.401753	0.891028	-1.1223	S83A down vs shHP1g	0.233059	0.846457	-1.18139	S83D down vs shHP1g	0.422411	1.11656	1.11656	shHP1g up vs shCTRL	0.664204	0.942639	-1.06085	HP1g down vs EV	0.483808	0.908552	-1.10065	S83A down vs EV	0.289096	0.863104	-1.15861	S83D down vs EV	0.447966	0.123198	0.660038	1
38681	17543126	BC100410 // 1700084M14Rik // RIKEN cDNA 1700084M14 gene // X C1|X // 73487	1700084M14Rik	BC100410	0.892018	0.446777	0.977067	-1.02347	EV down vs shHP1g	0.562004	0.982564	-1.01775	HP1g down vs shHP1g	0.577733	0.983264	-1.01702	S83A down vs shHP1g	0.366822	0.972718	-1.02805	S83D down vs shHP1g	0.990935	0.999658	-1.00034	shHP1g down vs shCTRL	0.852321	1.00563	1.00563	HP1g up vs EV	0.833859	1.00634	1.00634	S83A up vs EV	0.882298	0.995549	-1.00447	S83D down vs EV	0.319092	0.00433329	0.0325921	1
29973	17453024	NR_038129 // 1700085B03Rik // RIKEN cDNA 1700085B03 gene // 5|5 // 67351 /// NR_038128	1700085B03Rik	NR_038129	0.617936	0.870855	0.988171	-1.01197	EV down vs shHP1g	0.401506	0.939589	-1.0643	HP1g down vs shHP1g	0.418934	1.0618	1.0618	S83A up vs shHP1g	0.578218	1.04179	1.04179	S83D up vs shHP1g	0.914922	1.00785	1.00785	shHP1g up vs shCTRL	0.495077	0.950836	-1.05171	HP1g down vs EV	0.335604	1.07451	1.07451	S83A up vs EV	0.474951	1.05427	1.05427	S83D up vs EV	0.724627	0.0580637	0.19231	1
28527	17282399	NR_046045 // 1700085C21Rik // RIKEN cDNA 1700085C21 gene // 12|12 // 74283	1700085C21Rik	NR_046045	0.979549	0.640022	1.02742	1.02742	EV up vs shHP1g	0.658186	1.02591	1.02591	HP1g up vs shHP1g	0.56362	1.03405	1.03405	S83A up vs shHP1g	0.967307	0.997643	-1.00236	S83D down vs shHP1g	0.768483	0.983166	-1.01712	shHP1g down vs shCTRL	0.979585	0.998528	-1.00147	HP1g down vs EV	0.911031	1.00646	1.00646	S83A up vs EV	0.611433	0.971018	-1.02985	S83D down vs EV	0.139646	0.00692992	0.1191	1
18560	17276375	NR_030733 // 1700086L19Rik // RIKEN cDNA 1700086L19 gene // 12 C3|12 // 74284 /// NR_03	1700086L19Rik	NR_030733	0.12265	0.103993	0.914183	-1.09387	EV down vs shHP1g	0.371951	1.04844	1.04844	HP1g up vs shHP1g	0.893615	1.00699	1.00699	S83A up vs shHP1g	0.913198	1.00569	1.00569	S83D up vs shHP1g	0.232661	0.937899	-1.06621	shHP1g down vs shCTRL	0.0197911	1.14686	1.14686	HP1g up vs EV	0.0823231	1.10152	1.10152	S83A up vs EV	0.0859927	1.1001	1.1001	S83D up vs EV	2.19623	0.0891852	0.0974598	1
5931	17353934	NR_015475 // 1700086O06Rik // RIKEN cDNA 1700086O06 gene // 18 B3|18 // 73516 /// NR_02	1700086O06Rik	NR_015475	0.00532136	0.116179	1.05989	1.05989	EV up vs shHP1g	0.16179	1.05255	1.05255	HP1g up vs shHP1g	0.134847	1.05662	1.05662	S83A up vs shHP1g	0.000397464	1.18133	1.18133	S83D up vs shHP1g	0.80164	0.991216	-1.00886	shHP1g down vs shCTRL	0.843041	0.993074	-1.00697	HP1g down vs EV	0.929795	0.996914	-1.0031	S83A down vs EV	0.0082533	1.11458	1.11458	S83D up vs EV	5.97603	0.110079	0.044208	1
33628	17430304	AK007024 // 1700086P04Rik // RIKEN cDNA 1700086P04 gene // 4|4 // 67349 /// XR_107631 /	1700086P04Rik	AK007024	0.115547	0.959858	1.0021	1.0021	EV up vs shHP1g	0.423658	0.96682	-1.03432	HP1g down vs shHP1g	0.546284	0.975024	-1.02562	S83A down vs shHP1g	0.777092	0.988273	-1.01187	S83D down vs shHP1g	0.0552341	0.917148	-1.09034	shHP1g down vs shCTRL	0.39629	0.964798	-1.03649	HP1g down vs EV	0.514139	0.972985	-1.02777	S83A down vs EV	0.739031	0.986206	-1.01399	S83D down vs EV	2.25353	0.0583783	0.0621726	1
32850	17319124	BC096672 // 1700088E04Rik // RIKEN cDNA 1700088E04 gene // 15 E1|15 46.6 cM // 27660 //	1700088E04Rik	BC096672	0.0835851	0.0491015	0.873411	-1.14494	EV down vs shHP1g	0.423986	0.950107	-1.05251	HP1g down vs shHP1g	0.329156	0.939044	-1.06491	S83A down vs shHP1g	0.255065	0.928757	-1.07671	S83D down vs shHP1g	0.27906	0.9323	-1.07262	shHP1g down vs shCTRL	0.198459	1.08781	1.08781	HP1g up vs EV	0.26402	1.07515	1.07515	S83A up vs EV	0.340006	1.06337	1.06337	S83D up vs EV	2.57191	0.1535	0.14324	1
8247	17354981	NR_045366 // 1700091E21Rik // RIKEN cDNA 1700091E21 gene // 18|18 // 73588 /// NM_00918	1700091E21Rik	NR_045366	0.293106	0.328885	0.957449	-1.04444	EV down vs shHP1g	0.70771	0.983728	-1.01654	HP1g down vs shHP1g	0.479193	1.0317	1.0317	S83A up vs shHP1g	0.127956	0.932523	-1.07236	S83D down vs shHP1g	0.381823	1.03955	1.03955	shHP1g up vs shCTRL	0.538133	1.02745	1.02745	HP1g up vs EV	0.105961	1.07755	1.07755	S83A up vs EV	0.548489	0.973965	-1.02673	S83D down vs EV	1.39702	0.039808	0.0683876	1
8886	17305334	XR_105646 // 1700091H14Rik // RIKEN cDNA 1700091H14 gene // 14 B|14 // 73553	1700091H14Rik	XR_105646	0.0626693	0.511673	0.935122	-1.06938	EV down vs shHP1g	0.0513481	0.806842	-1.2394	HP1g down vs shHP1g	0.668556	1.04449	1.04449	S83A up vs shHP1g	0.740403	1.0342	1.0342	S83D up vs shHP1g	0.203981	0.875248	-1.14253	shHP1g down vs shCTRL	0.162645	0.86282	-1.15899	HP1g down vs EV	0.286613	1.11696	1.11696	S83A up vs EV	0.329955	1.10596	1.10596	S83D up vs EV	2.86654	0.440197	0.368553	1
12349	17502686	NR_045467 // 1700092C02Rik // RIKEN cDNA 1700092C02 gene // 8|8 // 67357	1700092C02Rik	NR_045467	0.67852	0.781085	0.985076	-1.01515	EV down vs shHP1g	0.703264	1.02086	1.02086	HP1g up vs shHP1g	0.367212	1.05082	1.05082	S83A up vs shHP1g	0.565396	1.03177	1.03177	S83D up vs shHP1g	0.247885	0.937764	-1.06637	shHP1g down vs shCTRL	0.512858	1.03632	1.03632	HP1g up vs EV	0.245437	1.06674	1.06674	S83A up vs EV	0.39856	1.0474	1.0474	S83D up vs EV	0.633281	0.0276688	0.104859	1
29952	17367533	AK007039 // 1700092C17Rik // RIKEN cDNA 1700092C17 gene // 2 A3|2 // 74295	1700092C17Rik	AK007039	0.391616	0.441226	0.951261	-1.05124	EV down vs shHP1g	0.571229	0.964137	-1.0372	HP1g down vs shHP1g	0.528942	1.04152	1.04152	S83A up vs shHP1g	0.148035	0.907562	-1.10185	S83D down vs shHP1g	0.436102	1.05184	1.05184	shHP1g up vs shCTRL	0.833902	1.01354	1.01354	HP1g up vs EV	0.174095	1.09488	1.09488	S83A up vs EV	0.467925	0.954062	-1.04815	S83D down vs EV	1.14004	0.0700393	0.147445	1
1786	17291402	NR_045933 // 1700092E19Rik // RIKEN cDNA 1700092E19 gene // 13|13 // 73576	1700092E19Rik	NR_045933	0.389526	0.27805	0.93769	-1.06645	EV down vs shHP1g	0.493686	0.960814	-1.04078	HP1g down vs shHP1g	0.966171	0.997551	-1.00245	S83A down vs shHP1g	0.395741	1.05114	1.05114	S83D up vs shHP1g	0.578386	0.968173	-1.03287	shHP1g down vs shCTRL	0.674643	1.02466	1.02466	HP1g up vs EV	0.295889	1.06384	1.06384	S83A up vs EV	0.0666375	1.12098	1.12098	S83D up vs EV	1.14479	0.057296	0.120118	1
30492	17258007	NR_045930 // 1700092K14Rik // RIKEN cDNA 1700092K14 gene // 11 E2|11 // 73536	1700092K14Rik	NR_045930	0.358707	0.604676	0.956643	-1.04532	EV down vs shHP1g	0.692416	0.966776	-1.03437	HP1g down vs shHP1g	0.82392	0.981217	-1.01914	S83A down vs shHP1g	0.179802	1.1261	1.1261	S83D up vs shHP1g	0.47006	1.06417	1.06417	shHP1g up vs shCTRL	0.901525	1.01059	1.01059	HP1g up vs EV	0.766175	1.02569	1.02569	S83A up vs EV	0.0741371	1.17714	1.17714	S83D up vs EV	1.2179	0.132154	0.260424	1
12107	17357163	NM_001177347 // 1700092M07Rik // RIKEN cDNA 1700092M07 gene // 19 A|19 // 74307 /// ENS	1700092M07Rik	NM_001177347	0.0736513	0.43412	0.977261	-1.02327	EV down vs shHP1g	0.0414618	1.06704	1.06704	HP1g up vs shHP1g	0.809888	1.00701	1.00701	S83A up vs shHP1g	0.135097	1.04659	1.04659	S83D up vs shHP1g	0.184064	0.960728	-1.04088	shHP1g down vs shCTRL	0.00932518	1.09187	1.09187	HP1g up vs EV	0.312118	1.03045	1.03045	S83A up vs EV	0.0328265	1.07094	1.07094	S83D up vs EV	2.69995	0.03405	0.0302673	1
35149	17261055	NM_001110133 // 1700093K21Rik // RIKEN cDNA 1700093K21 gene // 11|11 A3.3 // 67358 ///	1700093K21Rik	NM_001110133	0.186893	0.158538	1.10237	1.10237	EV up vs shHP1g	0.437833	1.0534	1.0534	HP1g up vs shHP1g	0.163616	1.10096	1.10096	S83A up vs shHP1g	0.358766	0.940019	-1.06381	S83D down vs shHP1g	0.38219	0.942896	-1.06056	shHP1g down vs shCTRL	0.496649	0.955577	-1.04649	HP1g down vs EV	0.984616	0.998725	-1.00128	S83A down vs EV	0.0301546	0.852727	-1.17271	S83D down vs EV	1.80223	0.118199	0.157404	1
449	17399574	NM_028567 // 1700094D03Rik // RIKEN cDNA 1700094D03 gene // 3 F1|3 // 73545 /// ENSMUST	1700094D03Rik	NM_028567	0.190833	0.909411	0.993792	-1.00625	EV down vs shHP1g	0.869309	0.991032	-1.00905	HP1g down vs shHP1g	0.0344868	0.880045	-1.1363	S83A down vs shHP1g	0.831871	0.988439	-1.0117	S83D down vs shHP1g	0.244285	1.06782	1.06782	shHP1g up vs shCTRL	0.959471	0.997223	-1.00278	HP1g down vs EV	0.0425784	0.885543	-1.12925	S83A down vs EV	0.921396	0.994614	-1.00542	S83D down vs EV	1.78314	0.0799436	0.107599	1
32345	17234502	NR_040580 // 1700094J05Rik // RIKEN cDNA 1700094J05 gene // 10|10 // 67523	1700094J05Rik	NR_040580	0.0666959	0.730335	0.98702	-1.01315	EV down vs shHP1g	0.0139171	1.1124	1.1124	HP1g up vs shHP1g	0.881448	1.00566	1.00566	S83A up vs shHP1g	0.292896	1.04157	1.04157	S83D up vs shHP1g	0.226997	0.953943	-1.04828	shHP1g down vs shCTRL	0.00722637	1.12703	1.12703	HP1g up vs EV	0.622586	1.01888	1.01888	S83A up vs EV	0.171906	1.05527	1.05527	S83D up vs EV	2.80186	0.0599704	0.0513691	1
40074	17458637	NR_046049 // 1700094M24Rik // RIKEN cDNA 1700094M24 gene // 6 B3|6 // 74304	1700094M24Rik	NR_046049	0.192103	0.706206	1.02379	1.02379	EV up vs shHP1g	0.165633	1.09408	1.09408	HP1g up vs shHP1g	0.0632968	1.13273	1.13273	S83A up vs shHP1g	0.0885691	1.1195	1.1195	S83D up vs shHP1g	0.989588	1.00081	1.00081	shHP1g up vs shCTRL	0.297044	1.06865	1.06865	HP1g up vs EV	0.122776	1.1064	1.1064	S83A up vs EV	0.168013	1.09348	1.09348	S83D up vs EV	1.77708	0.102912	0.138985	1
10248	17355780	AK007073 // 1700095A13Rik // RIKEN cDNA 1700095A13 gene // 18|18 // 76995 /// XR_107128	1700095A13Rik	AK007073	0.4817	0.789538	0.98736	-1.0128	EV down vs shHP1g	0.379186	1.04347	1.04347	HP1g up vs shHP1g	0.174418	1.0696	1.0696	S83A up vs shHP1g	0.368715	1.04449	1.04449	S83D up vs shHP1g	0.236491	0.943579	-1.05979	shHP1g down vs shCTRL	0.25857	1.05683	1.05683	HP1g up vs EV	0.11172	1.08329	1.08329	S83A up vs EV	0.250706	1.05786	1.05786	S83D up vs EV	0.954985	0.0323783	0.0813708	1
38001	17432725	NR_045468 // 1700095A21Rik // RIKEN cDNA 1700095A21 gene // --- // 67524	1700095A21Rik	NR_045468	0.620058	0.114622	1.11732	1.11732	EV up vs shHP1g	0.839804	1.01356	1.01356	HP1g up vs shHP1g	0.36138	1.06383	1.06383	S83A up vs shHP1g	0.442266	1.05318	1.05318	S83D up vs shHP1g	0.498591	0.955521	-1.04655	shHP1g down vs shCTRL	0.160801	0.907138	-1.10237	HP1g down vs EV	0.466302	0.952125	-1.05028	S83A down vs EV	0.382402	0.942594	-1.0609	S83D down vs EV	0.721343	0.0478702	0.15927	1
8992	17440711	NR_040675 // 1700095B10Rik // RIKEN cDNA 1700095B10 gene // 5|5 // 67360 /// NR_040676	1700095B10Rik	NR_040675	0.523079	0.672235	1.02895	1.02895	EV up vs shHP1g	0.730923	1.02344	1.02344	HP1g up vs shHP1g	0.475958	1.04962	1.04962	S83A up vs shHP1g	0.203647	1.09251	1.09251	S83D up vs shHP1g	0.103116	0.890391	-1.1231	shHP1g down vs shCTRL	0.93629	0.994643	-1.00539	HP1g down vs EV	0.767672	1.02009	1.02009	S83A up vs EV	0.380303	1.06177	1.06177	S83D up vs EV	0.88014	0.0594975	0.16224	1
40315	17408821	NR_040759 // 1700095B22Rik // RIKEN cDNA 1700095B22 gene // 3 F2.2|3 // 78635	1700095B22Rik	NR_040759	0.313005	0.591013	1.03205	1.03205	EV up vs shHP1g	0.827377	0.987344	-1.01282	HP1g down vs shHP1g	0.138221	1.09501	1.09501	S83A up vs shHP1g	0.52862	1.03778	1.03778	S83D up vs shHP1g	0.098102	0.902581	-1.10793	shHP1g down vs shCTRL	0.453351	0.956678	-1.04528	HP1g down vs EV	0.320574	1.061	1.061	S83A up vs EV	0.924477	1.00555	1.00555	S83D up vs EV	1.3387	0.0682467	0.122352	1
36591	17481669	AK030603 // 1700095J03Rik // RIKEN cDNA 1700095J03 gene // 7 E3|7 // 74293 /// XR_10793	1700095J03Rik	AK030603	0.0584279	0.0887	1.06411	1.06411	EV up vs shHP1g	0.554098	1.02063	1.02063	HP1g up vs shHP1g	0.514016	1.02281	1.02281	S83A up vs shHP1g	0.290204	1.03781	1.03781	S83D up vs shHP1g	0.112349	1.05915	1.05915	shHP1g up vs shCTRL	0.237311	0.959138	-1.0426	HP1g down vs EV	0.260861	0.961193	-1.04037	S83A down vs EV	0.470027	0.975288	-1.02534	S83D down vs EV	2.94	0.0516343	0.0421505	1
37546	17456832	AK007083 // 1700095J07Rik // RIKEN cDNA 1700095J07 gene // 6|6 // 73574 /// AK132961 //	1700095J07Rik	AK007083	0.734099	0.970543	1.00179	1.00179	EV up vs shHP1g	0.834977	0.989936	-1.01017	HP1g down vs shHP1g	0.648644	1.02245	1.02245	S83A up vs shHP1g	0.290693	0.94884	-1.05392	S83D down vs shHP1g	0.986908	0.999204	-1.0008	shHP1g down vs shCTRL	0.806357	0.988164	-1.01198	HP1g down vs EV	0.67509	1.02062	1.02062	S83A up vs EV	0.275324	0.947142	-1.05581	S83D down vs EV	0.552564	0.0194709	0.0845698	1
30328	17257819	NR_027883 // 1700096J18Rik // RIKEN cDNA 1700096J18 gene // 11 E1|11 // 67927 /// NR_02	1700096J18Rik	NR_027883	0.595673	0.495618	0.954123	-1.04808	EV down vs shHP1g	0.317999	0.932743	-1.07211	HP1g down vs shHP1g	0.578421	1.03891	1.03891	S83A up vs shHP1g	0.397004	0.942993	-1.06045	S83D down vs shHP1g	0.50532	1.04696	1.04696	shHP1g up vs shCTRL	0.740366	0.977592	-1.02292	HP1g down vs EV	0.22681	1.08886	1.08886	S83A up vs EV	0.863543	0.988335	-1.0118	S83D down vs EV	0.759511	0.0529465	0.167307	1
1385	17435503	NR_027388 // 1700096K18Rik // RIKEN cDNA 1700096K18 gene // 5|5 // 73571	1700096K18Rik	NR_027388	0.00748351	0.0399514	0.904082	-1.10609	EV down vs shHP1g	0.054962	0.911137	-1.09753	HP1g down vs shHP1g	0.051924	0.909866	-1.09906	S83A down vs shHP1g	0.208205	0.943434	-1.05996	S83D down vs shHP1g	0.0853578	0.921204	-1.08554	shHP1g down vs shCTRL	0.862025	1.0078	1.0078	HP1g up vs EV	0.886584	1.0064	1.0064	S83A up vs EV	0.349631	1.04353	1.04353	S83D up vs EV	5.47193	0.163697	0.0717979	1
30063	17343153	NR_045287 // 1700097N02Rik // RIKEN cDNA 1700097N02 gene // 17 A3.3|17 // 67522	1700097N02Rik	NR_045287	0.436997	0.691013	0.97493	-1.02571	EV down vs shHP1g	0.191299	1.09018	1.09018	HP1g up vs shHP1g	0.468411	1.04779	1.04779	S83A up vs shHP1g	0.242479	1.07967	1.07967	S83D up vs shHP1g	0.918723	0.993524	-1.00652	shHP1g down vs shCTRL	0.0983467	1.11822	1.11822	HP1g up vs EV	0.270175	1.07474	1.07474	S83A up vs EV	0.127645	1.10743	1.10743	S83D up vs EV	1.04242	0.0632562	0.145638	1
39514	17288430	NR_045934 // 1700100L14Rik // RIKEN cDNA 1700100L14 gene // 13|13 // 73584 /// NR_04593	1700100L14Rik	NR_045934	0.807015	0.918693	0.994189	-1.00584	EV down vs shHP1g	0.946528	0.996179	-1.00384	HP1g down vs shHP1g	0.405922	1.04933	1.04933	S83A up vs shHP1g	0.539861	1.0359	1.0359	S83D up vs shHP1g	0.398234	0.952212	-1.05019	shHP1g down vs shCTRL	0.972057	1.002	1.002	HP1g up vs EV	0.353296	1.05546	1.05546	S83A up vs EV	0.476301	1.04196	1.04196	S83D up vs EV	0.447829	0.0218445	0.117069	1
13291	17383452	ENSMUST00000157048 // 1700101E01Rik // RIKEN cDNA 1700101E01 gene // 2 A3|2 // 329375 /	1700101E01Rik	ENSMUST00000157048	0.171829	0.415132	1.04503	1.04503	EV up vs shHP1g	0.569527	0.969947	-1.03098	HP1g down vs shHP1g	0.152522	1.08298	1.08298	S83A up vs shHP1g	0.0901568	1.10094	1.10094	S83D up vs shHP1g	0.932996	1.00449	1.00449	shHP1g up vs shCTRL	0.178553	0.928153	-1.07741	HP1g down vs EV	0.507241	1.03631	1.03631	S83A up vs EV	0.337553	1.05351	1.05351	S83D up vs EV	1.87949	0.0798849	0.102008	1
18410	17471561	NR_045270 // 1700101I11Rik // RIKEN cDNA 1700101I11 gene // 6|6 // 100504641	1700101I11Rik	NR_045270	0.325109	0.0838996	0.915656	-1.09211	EV down vs shHP1g	0.328516	0.953499	-1.04877	HP1g down vs shHP1g	0.384671	0.958696	-1.04308	S83A down vs shHP1g	0.839623	1.00972	1.00972	S83D up vs shHP1g	0.98309	1.00101	1.00101	shHP1g up vs shCTRL	0.403337	1.04133	1.04133	HP1g up vs EV	0.34523	1.047	1.047	S83A up vs EV	0.0584079	1.10272	1.10272	S83D up vs EV	1.30505	0.0445248	0.0818814	1
25745	17279910	NR_045045 // 1700101O22Rik // RIKEN cDNA 1700101O22 gene // 12 A1.1|12 // 73575	1700101O22Rik	NR_045045	0.344548	0.807612	1.014	1.014	EV up vs shHP1g	0.875975	1.00895	1.00895	HP1g up vs shHP1g	0.199652	1.07877	1.07877	S83A up vs shHP1g	0.978103	0.998436	-1.00157	S83D down vs shHP1g	0.0937424	0.903323	-1.10702	shHP1g down vs shCTRL	0.930155	0.995013	-1.00501	HP1g down vs EV	0.289411	1.06387	1.06387	S83A up vs EV	0.786515	0.984648	-1.01559	S83D down vs EV	1.25358	0.0610582	0.116896	1
12222	17332730	NR_045302 // 1700102H20Rik // RIKEN cDNA 1700102H20 gene // 17 A1|17 // 68230 /// NR_04	1700102H20Rik	NR_045302	0.0897929	0.888202	1.00759	1.00759	EV up vs shHP1g	0.437896	0.958607	-1.04318	HP1g down vs shHP1g	0.0724685	0.901463	-1.10931	S83A down vs shHP1g	0.0424059	0.887268	-1.12706	S83D down vs shHP1g	0.773416	0.984606	-1.01564	shHP1g down vs shCTRL	0.362785	0.951383	-1.0511	HP1g down vs EV	0.0562586	0.894669	-1.11773	S83A down vs EV	0.0326724	0.880581	-1.13561	S83D down vs EV	2.50035	0.108324	0.103976	1
2513	17521711	NM_053216 // 1700102P08Rik // RIKEN cDNA 1700102P08 gene // 9 F2|9 // 112418 /// ENSMUS	1700102P08Rik	NM_053216	0.102649	0.0640129	1.0929	1.0929	EV up vs shHP1g	0.0170247	1.12811	1.12811	HP1g up vs shHP1g	0.0451093	1.10228	1.10228	S83A up vs shHP1g	0.285159	1.04993	1.04993	S83D up vs shHP1g	0.663231	0.980745	-1.01963	shHP1g down vs shCTRL	0.48046	1.03222	1.03222	HP1g up vs EV	0.847631	1.00859	1.00859	S83A up vs EV	0.375147	0.96068	-1.04093	S83D down vs EV	2.36842	0.0701219	0.071057	1
12329	17527206	NR_045805 // 1700104A03Rik // RIKEN cDNA 1700104A03 gene // 9 A5.3|9 // 73567	1700104A03Rik	NR_045805	0.915161	0.748267	0.984831	-1.0154	EV down vs shHP1g	0.741778	0.984427	-1.01582	HP1g down vs shHP1g	0.842468	1.0095	1.0095	S83A up vs shHP1g	0.505793	0.968579	-1.03244	S83D down vs shHP1g	0.771793	0.986287	-1.0139	shHP1g down vs shCTRL	0.993111	0.99959	-1.00041	HP1g down vs EV	0.604777	1.02505	1.02505	S83A up vs EV	0.726905	0.983497	-1.01678	S83D down vs EV	0.280159	0.00947377	0.0811577	1
11914	17357042	NR_045703 // 1700105P06Rik // RIKEN cDNA 1700105P06 gene // 19 A|19 // 654802	1700105P06Rik	NR_045703	0.179462	0.694398	1.02478	1.02478	EV up vs shHP1g	0.726906	0.978491	-1.02198	HP1g down vs shHP1g	0.852669	0.988526	-1.01161	S83A down vs shHP1g	0.233551	0.926544	-1.07928	S83D down vs shHP1g	0.12569	0.904745	-1.10528	shHP1g down vs shCTRL	0.461912	0.95483	-1.04731	HP1g down vs EV	0.564673	0.964622	-1.03668	S83A down vs EV	0.123417	0.904139	-1.10602	S83D down vs EV	1.83946	0.106205	0.13857	1
24561	17254970	NM_028859 // 1700106J16Rik // RIKEN cDNA 1700106J16 gene // 11 C|11 // 74297 /// ENSMUS	1700106J16Rik	NM_028859	0.012397	0.920638	0.995158	-1.00487	EV down vs shHP1g	0.00306368	0.838408	-1.19274	HP1g down vs shHP1g	0.82095	1.0111	1.0111	S83A up vs shHP1g	0.249197	0.943871	-1.05947	S83D down vs shHP1g	0.0471749	1.11124	1.11124	shHP1g up vs shCTRL	0.00369138	0.842487	-1.18696	HP1g down vs EV	0.744818	1.01602	1.01602	S83A up vs EV	0.289047	0.948463	-1.05434	S83D down vs EV	4.77404	0.169563	0.0852427	1
23770	17340148	NM_028576 // 1700106N22Rik // RIKEN cDNA 1700106N22 gene // 17 E4|17 // 73582 /// ENSMU	1700106N22Rik	NM_028576	0.123844	0.216949	0.945257	-1.05791	EV down vs shHP1g	0.609388	0.977591	-1.02292	HP1g down vs shHP1g	0.314632	0.955675	-1.04638	S83A down vs shHP1g	0.0118275	0.879807	-1.13661	S83D down vs shHP1g	0.661065	1.01961	1.01961	shHP1g up vs shCTRL	0.451305	1.03421	1.03421	HP1g up vs EV	0.803991	1.01102	1.01102	S83A up vs EV	0.122597	0.93076	-1.07439	S83D down vs EV	2.18697	0.0637107	0.0699167	1
2682	17302096	NR_015485 // 1700108F19Rik // RIKEN cDNA 1700108F19 gene // 14 D3|14 // 73272	1700108F19Rik	NR_015485	0.139766	0.190501	0.916205	-1.09146	EV down vs shHP1g	0.26743	1.07611	1.07611	HP1g up vs shHP1g	0.339068	1.06481	1.06481	S83A up vs shHP1g	0.696072	1.02556	1.02556	S83D up vs shHP1g	0.398756	1.05674	1.05674	shHP1g up vs shCTRL	0.0254392	1.17453	1.17453	HP1g up vs EV	0.0345599	1.1622	1.1622	S83A up vs EV	0.099083	1.11936	1.11936	S83D up vs EV	2.07214	0.128674	0.149034	1
16364	17309661	NR_015532 // 1700108J01Rik // RIKEN cDNA 1700108J01 gene // 14 E5|14 // 68245	1700108J01Rik	NR_015532	0.101976	0.0637854	0.892387	-1.12059	EV down vs shHP1g	0.608605	0.971106	-1.02975	HP1g down vs shHP1g	0.884575	0.991765	-1.0083	S83A down vs shHP1g	0.507004	1.03887	1.03887	S83D up vs shHP1g	0.303714	0.941842	-1.06175	shHP1g down vs shCTRL	0.155406	1.08821	1.08821	HP1g up vs EV	0.0826437	1.11136	1.11136	S83A up vs EV	0.0184103	1.16415	1.16415	S83D up vs EV	2.37485	0.115271	0.116492	1
25353	17280774	NM_001177877 // 1700108M19Rik // RIKEN cDNA 1700108M19 gene // 12 A3|12 // 71156 /// EN	1700108M19Rik	NM_001177877	0.332645	0.451625	0.970949	-1.02992	EV down vs shHP1g	0.277475	0.957807	-1.04405	HP1g down vs shHP1g	0.405251	1.03323	1.03323	S83A up vs shHP1g	0.220981	0.952253	-1.05014	S83D down vs shHP1g	0.636966	1.01852	1.01852	shHP1g up vs shCTRL	0.725378	0.986465	-1.01372	HP1g down vs EV	0.126801	1.06414	1.06414	S83A up vs EV	0.617197	0.980745	-1.01963	S83D down vs EV	1.28474	0.0287965	0.0537942	1
19306	17386672	NR_027899 // 1700109F18Rik // RIKEN cDNA 1700109F18 gene // 2 C3|2 // 73429	1700109F18Rik	NR_027899	0.231653	0.57421	0.970536	-1.03036	EV down vs shHP1g	0.532893	0.967301	-1.0338	HP1g down vs shHP1g	0.230479	0.936684	-1.0676	S83A down vs shHP1g	0.586601	0.971483	-1.02935	S83D down vs shHP1g	0.200136	0.932209	-1.07272	shHP1g down vs shCTRL	0.949649	0.996667	-1.00334	HP1g down vs EV	0.505944	0.96512	-1.03614	S83A down vs EV	0.985275	1.00098	1.00098	S83D up vs EV	1.60736	0.0672673	0.100439	1
12439	17307459	NR_033788 // 1700109G14Rik // RIKEN cDNA 1700109G14 gene // 14|14 // 67355	1700109G14Rik	NR_033788	0.0314817	0.0577699	0.929781	-1.07552	EV down vs shHP1g	0.00387035	0.883545	-1.1318	HP1g down vs shHP1g	0.284353	0.961852	-1.03966	S83A down vs shHP1g	0.0844614	0.936805	-1.06746	S83D down vs shHP1g	0.902096	1.00437	1.00437	shHP1g up vs shCTRL	0.167377	0.950273	-1.05233	HP1g down vs EV	0.347794	1.03449	1.03449	S83A up vs EV	0.831953	1.00756	1.00756	S83D up vs EV	3.62099	0.0680843	0.0451264	1
3300	17267049	NR_046197 // 1700109G15Rik // RIKEN cDNA 1700109G15 gene // 11|11 // 78471	1700109G15Rik	NR_046197	0.319536	0.151455	1.10725	1.10725	EV up vs shHP1g	0.0311398	1.17619	1.17619	HP1g up vs shHP1g	0.162606	1.104	1.104	S83A up vs shHP1g	0.0803374	1.13543	1.13543	S83D up vs shHP1g	0.157401	0.904576	-1.10549	shHP1g down vs shCTRL	0.381585	1.06227	1.06227	HP1g up vs EV	0.965475	0.997065	-1.00294	S83A down vs EV	0.712106	1.02545	1.02545	S83D up vs EV	1.32038	0.0911517	0.165682	1
40271	17434324	BC099581 // 1700109H08Rik // RIKEN cDNA 1700109H08 gene // 5 A1|5 // 77036 /// ENSMUST0	1700109H08Rik	BC099581	0.0813035	0.0490316	1.18091	1.18091	EV up vs shHP1g	0.388146	1.07037	1.07037	HP1g up vs shHP1g	0.596244	0.959513	-1.0422	S83A down vs shHP1g	0.582971	0.958056	-1.04378	S83D down vs shHP1g	0.474993	1.0576	1.0576	shHP1g up vs shCTRL	0.219928	0.90639	-1.10328	HP1g down vs EV	0.0181327	0.812519	-1.23074	S83A down vs EV	0.0174727	0.811284	-1.23261	S83D down vs EV	2.59974	0.234032	0.216052	1
14728	17298937	NR_045936 // 1700109I08Rik // RIKEN cDNA 1700109I08 gene // 14|14 // 73591	1700109I08Rik	NR_045936	0.0602407	0.133841	1.04666	1.04666	EV up vs shHP1g	0.025592	1.07492	1.07492	HP1g up vs shHP1g	0.32125	1.02978	1.02978	S83A up vs shHP1g	0.0102365	1.09011	1.09011	S83D up vs shHP1g	0.0120635	0.919643	-1.08738	shHP1g down vs shCTRL	0.366029	1.027	1.027	HP1g up vs EV	0.577057	0.983873	-1.01639	S83A down vs EV	0.177087	1.04151	1.04151	S83D up vs EV	2.90788	0.0365145	0.030137	1
19953	17312653	AK007154 // 1700109K24Rik // RIKEN cDNA 1700109K24 gene // 15|15 // 74303 /// AK016913	1700109K24Rik	AK007154	0.773954	0.930442	1.00426	1.00426	EV up vs shHP1g	0.406358	1.04188	1.04188	HP1g up vs shHP1g	0.378069	1.0446	1.0446	S83A up vs shHP1g	0.745638	0.984298	-1.01595	S83D down vs shHP1g	0.676653	0.97983	-1.02059	shHP1g down vs shCTRL	0.455392	1.03746	1.03746	HP1g up vs EV	0.424843	1.04017	1.04017	S83A up vs EV	0.68112	0.980124	-1.02028	S83D down vs EV	0.495427	0.0175783	0.0851545	1
12812	17333188	NR_045461 // 1700110C19Rik // RIKEN cDNA 1700110C19 gene // 17 A1|17 // 76634	1700110C19Rik	NR_045461	0.672726	0.666823	1.02766	1.02766	EV up vs shHP1g	0.566669	1.0371	1.0371	HP1g up vs shHP1g	0.936234	1.00506	1.00506	S83A up vs shHP1g	0.843399	0.987596	-1.01256	S83D down vs shHP1g	0.195009	0.918639	-1.08857	shHP1g down vs shCTRL	0.884917	1.00918	1.00918	HP1g up vs EV	0.725373	0.97801	-1.02248	S83A down vs EV	0.532194	0.961012	-1.04057	S83D down vs EV	0.641831	0.0383021	0.143223	1
4662	17303329	NR_038059 // 1700110I01Rik // RIKEN cDNA 1700110I01 gene // 14 A1|14 // 73549	1700110I01Rik	NR_038059	0.697705	0.958848	0.996842	-1.00317	EV down vs shHP1g	0.605336	0.968645	-1.03237	HP1g down vs shHP1g	0.694845	1.02442	1.02442	S83A up vs shHP1g	0.49478	0.958609	-1.04318	S83D down vs shHP1g	0.287975	1.06903	1.06903	shHP1g up vs shCTRL	0.641258	0.971714	-1.02911	HP1g down vs EV	0.657541	1.02766	1.02766	S83A up vs EV	0.52703	0.961646	-1.03988	S83D down vs EV	0.60518	0.0340466	0.135021	1
11436	17296647	NR_038059 // 1700110I01Rik // RIKEN cDNA 1700110I01 gene // 14 A1|14 // 73549	1700110I01Rik	NR_038059	0.828006	0.514216	1.04549	1.04549	EV up vs shHP1g	0.904152	0.991894	-1.00817	HP1g down vs shHP1g	0.917709	1.00701	1.00701	S83A up vs shHP1g	0.743293	1.02243	1.02243	S83D up vs shHP1g	0.506813	1.04632	1.04632	shHP1g up vs shCTRL	0.441971	0.94874	-1.05403	HP1g down vs EV	0.5814	0.963196	-1.03821	S83A down vs EV	0.741936	0.977945	-1.02255	S83D down vs EV	0.417212	0.0285221	0.164072	1
11515	17296702	NR_038059 // 1700110I01Rik // RIKEN cDNA 1700110I01 gene // 14 A1|14 // 73549	1700110I01Rik	NR_038059	0.929943	0.343958	1.07035	1.07035	EV up vs shHP1g	0.431536	1.05777	1.05777	HP1g up vs shHP1g	0.462123	1.05382	1.05382	S83A up vs shHP1g	0.421883	1.05906	1.05906	S83D up vs shHP1g	0.63612	0.96706	-1.03406	shHP1g down vs shCTRL	0.866845	0.98825	-1.01189	HP1g down vs EV	0.825327	0.984555	-1.01569	S83A down vs EV	0.88044	0.989454	-1.01066	S83D down vs EV	0.253498	0.018841	0.178378	1
36847	17516342	NR_040728 // 1700110K17Rik // RIKEN cDNA 1700110K17 gene // 9|9 // 73558	1700110K17Rik	NR_040728	0.549769	0.440301	1.03559	1.03559	EV up vs shHP1g	0.251904	1.05415	1.05415	HP1g up vs shHP1g	0.175764	1.06507	1.06507	S83A up vs shHP1g	0.100022	1.08121	1.08121	S83D up vs shHP1g	0.148117	0.93452	-1.07007	shHP1g down vs shCTRL	0.692182	1.01793	1.01793	HP1g up vs EV	0.533757	1.02847	1.02847	S83A up vs EV	0.344529	1.04405	1.04405	S83D up vs EV	0.8344	0.025001	0.0719109	1
14942	17309113	NM_029680 // 1700110M21Rik // RIKEN cDNA 1700110M21 gene // 14 E2.3|14 // 76627 /// ENS	1700110M21Rik	NM_029680	0.689528	0.234137	1.08336	1.08336	EV up vs shHP1g	0.822354	1.01477	1.01477	HP1g up vs shHP1g	0.637038	1.03142	1.03142	S83A up vs shHP1g	0.365841	1.06191	1.06191	S83D up vs shHP1g	0.202001	0.917351	-1.0901	shHP1g down vs shCTRL	0.326342	0.936691	-1.06759	HP1g down vs EV	0.456919	0.952057	-1.05036	S83A down vs EV	0.759662	0.980195	-1.0202	S83D down vs EV	0.61712	0.0393487	0.153029	1
37304	17542139	NR_033213 // 1700111N16Rik // RIKEN cDNA 1700111N16 gene // X|X // 74305	1700111N16Rik	NR_033213	0.766517	0.863616	0.98711	-1.01306	EV down vs shHP1g	0.967694	1.00306	1.00306	HP1g up vs shHP1g	0.752596	1.02413	1.02413	S83A up vs shHP1g	0.793226	1.02001	1.02001	S83D up vs shHP1g	0.311396	1.08126	1.08126	shHP1g up vs shCTRL	0.831968	1.01616	1.01616	HP1g up vs EV	0.627462	1.0375	1.0375	S83A up vs EV	0.665274	1.03333	1.03333	S83D up vs EV	0.506086	0.0431732	0.204739	1
32732	17404470	AK007174 // 1700112D23Rik // RIKEN cDNA 1700112D23 gene // 3|3 // 73611	1700112D23Rik	AK007174	0.933249	0.367508	0.944732	-1.0585	EV down vs shHP1g	0.790645	0.983654	-1.01662	HP1g down vs shHP1g	0.545427	0.962927	-1.0385	S83A down vs shHP1g	0.519419	0.960505	-1.04112	S83D down vs shHP1g	0.858797	1.0111	1.0111	shHP1g up vs shCTRL	0.518641	1.0412	1.0412	HP1g up vs EV	0.758759	1.01926	1.01926	S83A up vs EV	0.789699	1.0167	1.0167	S83D up vs EV	0.247277	0.0142282	0.138095	1
12797	17297660	NM_028275 // 1700112E06Rik // RIKEN cDNA 1700112E06 gene // 14|14 B // 76633 /// ENSMUS	1700112E06Rik	NM_028275	0.760589	0.765536	1.0137	1.0137	EV up vs shHP1g	0.512801	1.03054	1.03054	HP1g up vs shHP1g	0.336601	1.04566	1.04566	S83A up vs shHP1g	0.264007	1.05366	1.05366	S83D up vs shHP1g	0.985666	1.00082	1.00082	shHP1g up vs shCTRL	0.718274	1.01661	1.01661	HP1g up vs EV	0.499754	1.03153	1.03153	S83A up vs EV	0.403076	1.03942	1.03942	S83D up vs EV	0.514577	0.0159819	0.0745399	1
24983	17230706	NR_040472 // 1700112H15Rik // RIKEN cDNA 1700112H15 gene // 1 H5|1 // 73590 /// NR_0404	1700112H15Rik	NR_040472	0.34958	0.379594	1.05781	1.05781	EV up vs shHP1g	0.0562996	1.13898	1.13898	HP1g up vs shHP1g	0.129034	1.10564	1.10564	S83A up vs shHP1g	0.532827	1.04036	1.04036	S83D up vs shHP1g	0.113546	0.900181	-1.11089	shHP1g down vs shCTRL	0.253275	1.07673	1.07673	HP1g up vs EV	0.486608	1.04521	1.04521	S83A up vs EV	0.791693	0.9835	-1.01678	S83D down vs EV	1.24074	0.0735083	0.14219	1
33427	17430234	AK007180 // 1700112K13Rik // RIKEN cDNA 1700112K13 gene // 4|4 // 73596	1700112K13Rik	AK007180	0.829868	0.917326	0.992302	-1.00776	EV down vs shHP1g	0.439028	0.943325	-1.06008	HP1g down vs shHP1g	0.902201	1.00919	1.00919	S83A up vs shHP1g	0.648475	0.966493	-1.03467	S83D down vs shHP1g	0.629812	0.96459	-1.03671	shHP1g down vs shCTRL	0.50065	0.950643	-1.05192	HP1g down vs EV	0.820814	1.01702	1.01702	S83A up vs EV	0.723974	0.97399	-1.0267	S83D down vs EV	0.414473	0.0343767	0.199058	1
37269	17406682	NR_045997 // 1700113A16Rik // RIKEN cDNA 1700113A16 gene // 3|3 // 76642 /// ENSMUST000	1700113A16Rik	NR_045997	0.786725	0.545263	1.02882	1.02882	EV up vs shHP1g	0.824904	1.01037	1.01037	HP1g up vs shHP1g	0.593457	0.975283	-1.02534	S83A down vs shHP1g	0.490468	1.033	1.033	S83D up vs shHP1g	0.540915	0.971688	-1.02914	shHP1g down vs shCTRL	0.698795	0.982074	-1.01825	HP1g down vs EV	0.264358	0.947967	-1.05489	S83A down vs EV	0.930669	1.00406	1.00406	S83D up vs EV	0.477097	0.0155103	0.0780232	1
36315	17236255	NM_029685 // 1700113H08Rik // RIKEN cDNA 1700113H08 gene // 10|10 C2 // 76640 /// ENSMU	1700113H08Rik	NM_029685	0.737234	0.215462	1.09435	1.09435	EV up vs shHP1g	0.229739	1.09116	1.09116	HP1g up vs shHP1g	0.339537	1.07098	1.07098	S83A up vs shHP1g	0.468181	1.05301	1.05301	S83D up vs shHP1g	0.188345	0.908312	-1.10094	shHP1g down vs shCTRL	0.966944	0.997087	-1.00292	HP1g down vs EV	0.759596	0.978646	-1.02182	S83A down vs EV	0.586736	0.962223	-1.03926	S83D down vs EV	0.548061	0.0406667	0.178083	1
6709	17330029	NR_040536 // 1700119H24Rik // RIKEN cDNA 1700119H24 gene // 16|16 // 76649	1700119H24Rik	NR_040536	0.928883	0.515433	1.04386	1.04386	EV up vs shHP1g	0.576744	1.03743	1.03743	HP1g up vs shHP1g	0.644502	1.03078	1.03078	S83A up vs shHP1g	0.804236	0.983901	-1.01636	S83D down vs shHP1g	0.753547	0.979636	-1.02079	shHP1g down vs shCTRL	0.924757	0.993842	-1.0062	HP1g down vs EV	0.847206	0.987469	-1.01269	S83A down vs EV	0.373895	0.942563	-1.06094	S83D down vs EV	0.25547	0.016358	0.153674	1
40479	17289079	AK018965 // 1700119I11Rik // RIKEN cDNA 1700119I11 gene // 13|13 // 78479	1700119I11Rik	AK018965	0.871566	0.904623	1.00664	1.00664	EV up vs shHP1g	0.819451	0.987467	-1.01269	HP1g down vs shHP1g	0.490057	1.03924	1.03924	S83A up vs shHP1g	0.589811	1.0304	1.0304	S83D up vs shHP1g	0.746886	1.01801	1.01801	shHP1g up vs shCTRL	0.728243	0.980955	-1.01941	HP1g down vs EV	0.566362	1.03239	1.03239	S83A up vs EV	0.673733	1.0236	1.0236	S83D up vs EV	0.351576	0.0160383	0.109484	1
1972	17241574	AK018967 // 1700120B22Rik // RIKEN cDNA 1700120B22 gene // 10 B4|10 // 641387 /// XM_00	1700120B22Rik	AK018967	0.149456	0.417053	1.04701	1.04701	EV up vs shHP1g	0.132258	1.09229	1.09229	HP1g up vs shHP1g	0.0411767	1.13313	1.13313	S83A up vs shHP1g	0.0278925	1.14644	1.14644	S83D up vs shHP1g	0.612376	0.971968	-1.02884	shHP1g down vs shCTRL	0.453573	1.04324	1.04324	HP1g up vs EV	0.173735	1.08225	1.08225	S83A up vs EV	0.122814	1.09497	1.09497	S83D up vs EV	2.00916	0.0936901	0.111916	1
24130	17314773	NR_045627 // 1700120C14Rik // RIKEN cDNA 1700120C14 gene // 15|15 // 73600 /// NR_04562	1700120C14Rik	NR_045627	0.0216475	0.0397805	1.19245	1.19245	EV up vs shHP1g	0.105162	1.14314	1.14314	HP1g up vs shHP1g	0.18978	1.11194	1.11194	S83A up vs shHP1g	0.00897808	1.2682	1.2682	S83D up vs shHP1g	0.502922	1.05414	1.05414	shHP1g up vs shCTRL	0.590291	0.958652	-1.04313	HP1g down vs EV	0.37782	0.932482	-1.07241	S83A down vs EV	0.435483	1.06352	1.06352	S83D up vs EV	4.06469	0.369723	0.218303	1
9336	17355429	NR_045368 // 1700120E14Rik // RIKEN cDNA 1700120E14 gene // 18|18 // 73606	1700120E14Rik	NR_045368	0.453395	0.431745	0.929371	-1.076	EV down vs shHP1g	0.282936	0.903742	-1.10651	HP1g down vs shHP1g	0.612923	1.04787	1.04787	S83A up vs shHP1g	0.693153	1.03707	1.03707	S83D up vs shHP1g	0.401573	1.08144	1.08144	shHP1g up vs shCTRL	0.761442	0.972424	-1.02836	HP1g down vs EV	0.207298	1.12751	1.12751	S83A up vs EV	0.246708	1.11588	1.11588	S83D up vs EV	1.00945	0.127734	0.303691	1
20521	17497315	NR_046050 // 1700120G07Rik // RIKEN cDNA 1700120G07 gene // 7|7 // 74314	1700120G07Rik	NR_046050	0.0252766	0.81023	0.991754	-1.00831	EV down vs shHP1g	0.00812909	0.898718	-1.1127	HP1g down vs shHP1g	0.0321618	0.921537	-1.08514	S83A down vs shHP1g	0.994586	0.999766	-1.00023	S83D down vs shHP1g	0.0696345	1.06949	1.06949	shHP1g up vs shCTRL	0.0128269	0.90619	-1.10352	HP1g down vs EV	0.0501481	0.929199	-1.0762	S83A down vs EV	0.815476	1.00808	1.00808	S83D up vs EV	3.87803	0.0688682	0.0426206	1
21495	17423392	AK007217 // 1700120G11Rik // RIKEN cDNA 1700120G11 gene // 4|4 // 73599	1700120G11Rik	AK007217	0.865986	0.906976	0.989542	-1.01057	EV down vs shHP1g	0.482965	0.938218	-1.06585	HP1g down vs shHP1g	0.612507	1.04687	1.04687	S83A up vs shHP1g	0.850736	1.01708	1.01708	S83D up vs shHP1g	0.815842	0.979247	-1.02119	shHP1g down vs shCTRL	0.556694	0.948134	-1.0547	HP1g down vs EV	0.534598	1.05794	1.05794	S83A up vs EV	0.760671	1.02783	1.02783	S83D up vs EV	0.360211	0.0436323	0.290712	1
19557	17496726	NR_027915 // 1700120K04Rik // RIKEN cDNA 1700120K04 gene // 7 F3|7 // 68232 /// BC04955	1700120K04Rik	NR_027915	0.100364	0.303676	1.03979	1.03979	EV up vs shHP1g	0.608272	1.01929	1.01929	HP1g up vs shHP1g	0.265651	1.0433	1.0433	S83A up vs shHP1g	0.0170486	1.10569	1.10569	S83D up vs shHP1g	0.768593	1.01099	1.01099	shHP1g up vs shCTRL	0.593521	0.980289	-1.02011	HP1g down vs EV	0.92747	1.00338	1.00338	S83A up vs EV	0.116305	1.06338	1.06338	S83D up vs EV	2.39046	0.0491887	0.0493851	1
29146	17537015	NR_045453 // 1700121L16Rik // RIKEN cDNA 1700121L16 gene // X|X // 76643	1700121L16Rik	NR_045453	0.798006	0.618856	1.04536	1.04536	EV up vs shHP1g	0.436376	0.932441	-1.07245	HP1g down vs shHP1g	0.765784	1.02683	1.02683	S83A up vs shHP1g	0.79116	0.976751	-1.0238	S83D down vs shHP1g	0.709475	1.0337	1.0337	shHP1g up vs shCTRL	0.212811	0.89198	-1.1211	HP1g down vs EV	0.84031	0.982271	-1.01805	S83A down vs EV	0.449688	0.934367	-1.07024	S83D down vs EV	0.460854	0.0542939	0.282748	1
31306	17283832	NR_036593 // 1700121N20Rik // RIKEN cDNA 1700121N20 gene // 12 F1|12 // 76639	1700121N20Rik	NR_036593	0.740544	0.247094	0.930768	-1.07438	EV down vs shHP1g	0.904229	0.99278	-1.00727	HP1g down vs shHP1g	0.812	1.01444	1.01444	S83A up vs shHP1g	0.561323	0.965386	-1.03586	S83D down vs shHP1g	0.858797	1.01078	1.01078	shHP1g up vs shCTRL	0.295493	1.06662	1.06662	HP1g up vs EV	0.170002	1.0899	1.0899	S83A up vs EV	0.547294	1.03719	1.03719	S83D up vs EV	0.543308	0.0294882	0.130261	1
35817	17345761	NM_029689 // 1700122O11Rik // RIKEN cDNA 1700122O11 gene // 17 C|17 // 76651	1700122O11Rik	NM_029689	0.694251	0.537503	0.95211	-1.0503	EV down vs shHP1g	0.523417	0.950454	-1.05213	HP1g down vs shHP1g	0.755042	1.02499	1.02499	S83A up vs shHP1g	0.559701	1.04748	1.04748	S83D up vs shHP1g	0.540843	1.04987	1.04987	shHP1g up vs shCTRL	0.98241	0.998261	-1.00174	HP1g down vs EV	0.358915	1.07654	1.07654	S83A up vs EV	0.240573	1.10016	1.10016	S83D up vs EV	0.610218	0.0569377	0.223937	1
11551	17356672	NM_001165919 // 1700123I01Rik // RIKEN cDNA 1700123I01 gene // 19 A|19 // 622554 /// EN	1700123I01Rik	NM_001165919	0.465163	0.117252	1.09511	1.09511	EV up vs shHP1g	0.957912	1.00291	1.00291	HP1g up vs shHP1g	0.440713	1.04386	1.04386	S83A up vs shHP1g	0.218266	1.07245	1.07245	S83D up vs shHP1g	0.818879	0.987479	-1.01268	shHP1g down vs shCTRL	0.128227	0.915802	-1.09194	HP1g down vs EV	0.390768	0.9532	-1.0491	S83A down vs EV	0.704438	0.979303	-1.02113	S83D down vs EV	0.986447	0.0446237	0.108568	1
32378	17454326	BC147525 // 1700123K08Rik // RIKEN cDNA 1700123K08 gene // 5 G2|5 // 76658 /// BC147536	1700123K08Rik	BC147525	0.708117	0.472849	1.07226	1.07226	EV up vs shHP1g	0.458247	0.930394	-1.07481	HP1g down vs shHP1g	0.835351	1.0202	1.0202	S83A up vs shHP1g	0.963654	0.99563	-1.00439	S83D down vs shHP1g	0.544816	0.943022	-1.06042	shHP1g down vs shCTRL	0.157532	0.867693	-1.15248	HP1g down vs EV	0.606619	0.951443	-1.05103	S83A down vs EV	0.446157	0.928532	-1.07697	S83D down vs EV	0.590049	0.0816238	0.332001	1
15695	17469274	NR_003643 // 1700123L14Rik // nucleoporin 50 pseudogene // 6 D3|6 // 78482	1700123L14Rik	NR_003643	0.701544	0.252031	0.915667	-1.0921	EV down vs shHP1g	0.528072	0.953541	-1.04872	HP1g down vs shHP1g	0.499717	0.950324	-1.05227	S83A down vs shHP1g	0.93818	0.994218	-1.00582	S83D down vs shHP1g	0.212984	1.10109	1.10109	shHP1g up vs shCTRL	0.590021	1.04136	1.04136	HP1g up vs EV	0.621047	1.03785	1.03785	S83A up vs EV	0.282919	1.08579	1.08579	S83D up vs EV	0.599593	0.0501689	0.200812	1
2616	17411871	NR_040577 // 1700123M08Rik // RIKEN cDNA 1700123M08 gene // 4 A1|4 // 100503636	1700123M08Rik	NR_040577	0.25706	0.827382	0.98413	-1.01613	EV down vs shHP1g	0.124388	1.12591	1.12591	HP1g up vs shHP1g	0.796369	0.98124	-1.01912	S83A down vs shHP1g	0.920556	0.992716	-1.00734	S83D down vs shHP1g	0.190272	0.905156	-1.10478	shHP1g down vs shCTRL	0.0853116	1.14407	1.14407	HP1g up vs EV	0.967986	0.997063	-1.00295	S83A down vs EV	0.905677	1.00872	1.00872	S83D up vs EV	1.514	0.121757	0.19301	1
21097	17423193	NR_045185 // 1700123O12Rik // RIKEN cDNA 1700123O12 gene // 4 A1|4 // 73624	1700123O12Rik	NR_045185	0.368265	0.484821	0.967302	-1.0338	EV down vs shHP1g	0.30207	0.951483	-1.05099	HP1g down vs shHP1g	0.235379	0.944012	-1.05931	S83A down vs shHP1g	0.473765	1.0347	1.0347	S83D up vs shHP1g	0.326496	1.04831	1.04831	shHP1g up vs shCTRL	0.726899	0.983646	-1.01663	HP1g down vs EV	0.606816	0.975922	-1.02467	S83A down vs EV	0.169855	1.06967	1.06967	S83D up vs EV	1.19459	0.0396641	0.0796878	1
41073	17300328	NM_021437 // 1700123O20Rik // RIKEN cDNA 1700123O20 gene // 14 C3|14 // 58248 /// ENSMU	1700123O20Rik	NM_021437	0.18753	0.836661	0.991235	-1.00884	EV down vs shHP1g	0.498203	1.02962	1.02962	HP1g up vs shHP1g	0.662557	0.981479	-1.01887	S83A down vs shHP1g	0.122412	1.07191	1.07191	S83D up vs shHP1g	0.319822	1.04432	1.04432	shHP1g up vs shCTRL	0.381166	1.03872	1.03872	HP1g up vs EV	0.81688	0.990158	-1.00994	S83A down vs EV	0.0856836	1.08139	1.08139	S83D up vs EV	1.79911	0.049038	0.0654161	1
37879	17322724	NR_045799 // 1700123O21Rik // RIKEN cDNA 1700123O21 gene // 16 4.6 cM // 68238	1700123O21Rik	NR_045799	0.479547	0.360075	1.04195	1.04195	EV up vs shHP1g	0.264069	1.0519	1.0519	HP1g up vs shHP1g	0.115216	1.07609	1.07609	S83A up vs shHP1g	0.694052	1.01755	1.01755	S83D up vs shHP1g	0.110598	0.928311	-1.07723	shHP1g down vs shCTRL	0.829518	1.00955	1.00955	HP1g up vs EV	0.46965	1.03277	1.03277	S83A up vs EV	0.593326	0.976588	-1.02397	S83D down vs EV	0.959027	0.0279161	0.0698612	1
13756	17468247	AK005768 // 1700124L16Rik // RIKEN cDNA 1700124L16 gene // 6 C3|6 // 67934 /// AK007271	1700124L16Rik	AK005768	0.872773	0.442078	1.07743	1.07743	EV up vs shHP1g	0.540368	1.06091	1.06091	HP1g up vs shHP1g	0.85076	1.0182	1.0182	S83A up vs shHP1g	0.510594	1.06568	1.06568	S83D up vs shHP1g	0.817674	1.02235	1.02235	shHP1g up vs shCTRL	0.871892	0.984664	-1.01558	HP1g down vs EV	0.557923	0.945026	-1.05817	S83A down vs EV	0.908879	0.989094	-1.01103	S83D down vs EV	0.349697	0.0480457	0.329742	1
14915	17419015	NM_001085491 // 1700125D06Rik // RIKEN cDNA 1700125D06 gene // 4 D2.2|4 // 68233 /// EN	1700125D06Rik	NM_001085491	0.016135	0.409124	1.03443	1.03443	EV up vs shHP1g	0.323514	1.04158	1.04158	HP1g up vs shHP1g	0.0237879	1.10779	1.10779	S83A up vs shHP1g	0.172541	1.05908	1.05908	S83D up vs shHP1g	0.00126437	0.84737	-1.18012	shHP1g down vs shCTRL	0.864573	1.00692	1.00692	HP1g up vs EV	0.108929	1.07093	1.07093	S83A up vs EV	0.562758	1.02383	1.02383	S83D up vs EV	4.43105	0.108309	0.0586637	1
35307	17429892	NR_040651 // 1700125G02Rik // RIKEN cDNA 1700125G02 gene // 4|4 // 73628	1700125G02Rik	NR_040651	0.785488	0.917207	0.994189	-1.00585	EV down vs shHP1g	0.249347	0.935701	-1.06872	HP1g down vs shHP1g	0.348475	0.947847	-1.05502	S83A down vs shHP1g	0.804184	0.986181	-1.01401	S83D down vs shHP1g	0.603803	1.02969	1.02969	shHP1g up vs shCTRL	0.29105	0.94117	-1.06251	HP1g down vs EV	0.401615	0.953387	-1.04889	S83A down vs EV	0.885324	0.991945	-1.00812	S83D down vs EV	0.478875	0.0225284	0.112906	1
36728	17396365	NR_040548 // 1700125G22Rik // RIKEN cDNA 1700125G22 gene // 3|3 // 76657	1700125G22Rik	NR_040548	0.00649223	0.638963	1.02192	1.02192	EV up vs shHP1g	0.653229	1.02098	1.02098	HP1g up vs shHP1g	0.000642977	1.22869	1.22869	S83A up vs shHP1g	0.216354	1.06057	1.06057	S83D up vs shHP1g	0.057188	0.909568	-1.09942	shHP1g down vs shCTRL	0.983931	0.999074	-1.00093	HP1g down vs EV	0.00150122	1.20233	1.20233	S83A up vs EV	0.426162	1.03782	1.03782	S83D up vs EV	5.67868	0.179993	0.076071	1
10869	17501600	NR_038189 // 1700125H03Rik // RIKEN cDNA 1700125H03 gene // 8|8 // 73609 /// NR_038181	1700125H03Rik	NR_038189	0.932301	0.774018	1.01682	1.01682	EV up vs shHP1g	0.471524	0.958647	-1.04314	HP1g down vs shHP1g	0.767401	0.982959	-1.01734	S83A down vs shHP1g	0.741787	0.981027	-1.01934	S83D down vs shHP1g	0.728006	1.02043	1.02043	shHP1g up vs shCTRL	0.320129	0.942787	-1.06068	HP1g down vs EV	0.562088	0.966696	-1.03445	S83A down vs EV	0.539945	0.964796	-1.03649	S83D down vs EV	0.249073	0.0125468	0.120897	1
23387	17254522	NM_028589 // 1700125H20Rik // RIKEN cDNA 1700125H20 gene // 11|11 B5 // 73634 /// ENSMU	1700125H20Rik	NM_028589	0.653141	0.711024	0.969938	-1.03099	EV down vs shHP1g	0.97182	0.997102	-1.00291	HP1g down vs shHP1g	0.284384	1.09435	1.09435	S83A up vs shHP1g	0.57579	1.04736	1.04736	S83D up vs shHP1g	0.756815	1.02582	1.02582	shHP1g up vs shCTRL	0.737295	1.02801	1.02801	HP1g up vs EV	0.159459	1.12826	1.12826	S83A up vs EV	0.358624	1.07983	1.07983	S83D up vs EV	0.670996	0.0677986	0.2425	1
22512	17448411	NR_040695 // 1700126H18Rik // RIKEN cDNA 1700126H18 gene // 5|5 // 73639	1700126H18Rik	NR_040695	0.535165	0.252	1.07597	1.07597	EV up vs shHP1g	0.549157	0.963192	-1.03821	HP1g down vs shHP1g	0.818645	0.985841	-1.01436	S83A down vs shHP1g	0.986585	0.998956	-1.00105	S83D down vs shHP1g	0.612666	1.03213	1.03213	shHP1g up vs shCTRL	0.0938018	0.895185	-1.11709	HP1g down vs EV	0.176042	0.916235	-1.09142	S83A down vs EV	0.245667	0.928424	-1.07709	S83D down vs EV	0.859204	0.0496506	0.138688	1
15539	17309351	NR_045938 // 1700128A07Rik // RIKEN cDNA 1700128A07 gene // 14|14 // 73631 /// NR_04593	1700128A07Rik	NR_045938	0.1838	0.197723	1.06546	1.06546	EV up vs shHP1g	0.281611	1.05382	1.05382	HP1g up vs shHP1g	0.011914	1.14757	1.14757	S83A up vs shHP1g	0.234119	1.05999	1.05999	S83D up vs shHP1g	0.313493	0.952258	-1.05014	shHP1g down vs shCTRL	0.817252	0.989077	-1.01104	HP1g down vs EV	0.136319	1.07707	1.07707	S83A up vs EV	0.913646	0.994864	-1.00516	S83D down vs EV	1.81752	0.0613419	0.0810005	1
23829	17499035	AK007309 // 1700128E19Rik // RIKEN cDNA 1700128E19 gene // 8 A1.1|8 // 73618	1700128E19Rik	AK007309	0.969759	0.737138	0.976549	-1.02401	EV down vs shHP1g	0.733483	0.976212	-1.02437	HP1g down vs shHP1g	0.408539	0.942556	-1.06094	S83A down vs shHP1g	0.806673	0.982866	-1.01743	S83D down vs shHP1g	0.591674	1.0388	1.0388	shHP1g up vs shCTRL	0.996101	0.999655	-1.00034	HP1g down vs EV	0.61734	0.965191	-1.03606	S83A down vs EV	0.927167	1.00647	1.00647	S83D up vs EV	0.167607	0.0124847	0.178771	1
33416	17514615	NR_033618 // 1700128F08Rik // U1-snRNP binding protein homolog pseudogene // 9 A1|9 //	1700128F08Rik	NR_033618	0.445561	0.325498	1.11268	1.11268	EV up vs shHP1g	0.867231	1.01795	1.01795	HP1g up vs shHP1g	0.32705	1.11228	1.11228	S83A up vs shHP1g	0.193205	1.15438	1.15438	S83D up vs shHP1g	0.665968	1.04717	1.04717	shHP1g up vs shCTRL	0.409622	0.914862	-1.09306	HP1g down vs EV	0.997327	0.999644	-1.00036	S83A down vs EV	0.72998	1.03748	1.03748	S83D up vs EV	1.02506	0.173559	0.406359	1
12147	17307247	NM_026461 // 1700129C05Rik // RIKEN cDNA 1700129C05 gene // 14 C3|14 // 67932 /// ENSMU	1700129C05Rik	NM_026461	0.14509	0.883579	1.00772	1.00772	EV up vs shHP1g	0.0875574	0.908815	-1.10033	HP1g down vs shHP1g	0.0540519	0.89605	-1.11601	S83A down vs shHP1g	0.532227	0.96748	-1.03361	S83D down vs shHP1g	0.997806	1.00014	1.00014	shHP1g up vs shCTRL	0.0675058	0.901853	-1.10883	HP1g down vs EV	0.0413198	0.889187	-1.12462	S83A down vs EV	0.443327	0.960069	-1.04159	S83D down vs EV	2.03696	0.0840223	0.0989974	1
2066	17216219	NR_040439 // 1810006J02Rik // RIKEN cDNA 1810006J02 gene // 1|1 // 69030	1810006J02Rik	NR_040439	0.856009	0.454039	0.966258	-1.03492	EV down vs shHP1g	0.784507	1.01248	1.01248	HP1g up vs shHP1g	0.623275	1.02262	1.02262	S83A up vs shHP1g	0.962597	1.00213	1.00213	S83D up vs shHP1g	0.943339	1.00322	1.00322	shHP1g up vs shCTRL	0.312896	1.04784	1.04784	HP1g up vs EV	0.225439	1.05833	1.05833	S83A up vs EV	0.427295	1.03712	1.03712	S83D up vs EV	0.375454	0.0115333	0.0737235	1
12539	17357478	ENSMUST00000040372 // 1810006K21Rik // RIKEN cDNA 1810006K21 gene // 19 A|19 // 69038 /	1810006K21Rik	ENSMUST00000040372	0.0662895	0.271875	0.953665	-1.04859	EV down vs shHP1g	0.462474	0.969215	-1.03176	HP1g down vs shHP1g	0.638574	0.980346	-1.02005	S83A down vs shHP1g	0.0127479	0.886524	-1.128	S83D down vs shHP1g	0.0228663	1.11344	1.11344	shHP1g up vs shCTRL	0.701463	1.01631	1.01631	HP1g up vs EV	0.515644	1.02798	1.02798	S83A up vs EV	0.101728	0.929597	-1.07573	S83D down vs EV	2.80818	0.0743887	0.0635759	1
25808	17280928	NR_045472 // 1810007C17Rik // RIKEN cDNA 1810007C17 gene // 12|12 // 69054	1810007C17Rik	NR_045472	0.0691444	0.988038	0.999079	-1.00092	EV down vs shHP1g	0.501062	1.04262	1.04262	HP1g up vs shHP1g	0.413661	1.05226	1.05226	S83A up vs shHP1g	0.015383	1.18508	1.18508	S83D up vs shHP1g	0.637235	1.02953	1.02953	shHP1g up vs shCTRL	0.491849	1.04358	1.04358	HP1g up vs EV	0.405512	1.05323	1.05323	S83A up vs EV	0.0149522	1.18617	1.18617	S83D up vs EV	2.76466	0.156184	0.135583	1
16643	17360747	NR_038136 // 1810007D17Rik // RIKEN cDNA 1810007D17 gene // 19|19 // 69055 /// NR_03813	1810007D17Rik	NR_038136	0.978843	0.793772	0.97728	-1.02325	EV down vs shHP1g	0.621446	1.04454	1.04454	HP1g up vs shHP1g	0.918696	1.009	1.009	S83A up vs shHP1g	0.774616	1.0255	1.0255	S83D up vs shHP1g	0.813929	0.979527	-1.0209	shHP1g down vs shCTRL	0.453822	1.06882	1.06882	HP1g up vs EV	0.716703	1.03246	1.03246	S83A up vs EV	0.585658	1.04934	1.04934	S83D up vs EV	0.141846	0.0163678	0.276939	1
38285	17323057	NR_040574 // 1810007I06Rik // RIKEN cDNA 1810007I06 gene // 16|16 // 76684 /// NR_04057	1810007I06Rik	NR_040574	0.0782016	0.0154801	0.727862	-1.37389	EV down vs shHP1g	0.0258884	0.751042	-1.33148	HP1g down vs shHP1g	0.019901	0.739069	-1.35305	S83A down vs shHP1g	0.413685	0.909005	-1.1001	S83D down vs shHP1g	0.168911	1.17932	1.17932	shHP1g up vs shCTRL	0.785557	1.03185	1.03185	HP1g up vs EV	0.894373	1.0154	1.0154	S83A up vs EV	0.0720404	1.24887	1.24887	S83D up vs EV	2.63901	0.52294	0.475577	1
2945	17242296	NM_133998 // 1810008A18Rik // RIKEN cDNA 1810008A18 gene // 10 C1|10 // 108707 /// ENSM	1810008A18Rik	NM_133998	0.0193514	0.177276	1.06152	1.06152	EV up vs shHP1g	0.0500758	1.09496	1.09496	HP1g up vs shHP1g	0.270649	1.04928	1.04928	S83A up vs shHP1g	0.0192646	1.11909	1.11909	S83D up vs shHP1g	0.238392	1.05304	1.05304	shHP1g up vs shCTRL	0.470874	1.0315	1.0315	HP1g up vs EV	0.785286	0.988462	-1.01167	S83A down vs EV	0.228904	1.05423	1.05423	S83D up vs EV	4.20252	0.113817	0.0649992	1
33071	17478958	NR_045301 // 1810008I18Rik // RIKEN cDNA 1810008I18 gene // 7|7 // 100503969	1810008I18Rik	NR_045301	0.000112327	0.000226054	1.29693	1.29693	EV up vs shHP1g	0.00518605	1.18626	1.18626	HP1g up vs shHP1g	0.124133	1.08638	1.08638	S83A up vs shHP1g	7.58417e-06	1.4536	1.4536	S83D up vs shHP1g	0.0341927	0.887175	-1.12717	shHP1g down vs shCTRL	0.100375	0.914665	-1.0933	HP1g down vs EV	0.00410655	0.837657	-1.19381	S83A down vs EV	0.0419838	1.1208	1.1208	S83D up vs EV	14.1357	0.554054	0.094069	1
12249	17357270	BC047099 // 1810009A15Rik // RIKEN cDNA 1810009A15 gene // 19 A|19 // 66276 /// ENSMUST	1810009A15Rik	BC047099	0.134276	0.440528	1.02855	1.02855	EV up vs shHP1g	0.778005	1.01023	1.01023	HP1g up vs shHP1g	0.819372	1.00827	1.00827	S83A up vs shHP1g	0.106169	1.06358	1.06358	S83D up vs shHP1g	0.19106	1.05011	1.05011	shHP1g up vs shCTRL	0.619717	0.982185	-1.01814	HP1g down vs EV	0.582935	0.980284	-1.02011	S83A down vs EV	0.361245	1.03406	1.03406	S83D up vs EV	2.11001	0.0410148	0.0466516	1
38714	17457664	NM_023707 // 1810009J06Rik // RIKEN cDNA 1810009J06 gene // 6 B1|6 // 73626 /// ENSMUST	1810009J06Rik	NM_023707	0.235978	0.877199	1.01633	1.01633	EV up vs shHP1g	0.825942	1.02334	1.02334	HP1g up vs shHP1g	0.0543602	1.24463	1.24463	S83A up vs shHP1g	0.348116	1.10542	1.10542	S83D up vs shHP1g	0.11446	0.83969	-1.19092	shHP1g down vs shCTRL	0.94775	1.00689	1.00689	HP1g up vs EV	0.0718341	1.22463	1.22463	S83A up vs EV	0.428972	1.08766	1.08766	S83D up vs EV	1.59072	0.26163	0.394735	1
22792	17498510	NR_033626 // 1810010D01Rik // RIKEN cDNA 1810010D01 gene // 7 F5|7 // 100040049	1810010D01Rik	NR_033626	0.372375	0.425151	1.03856	1.03856	EV up vs shHP1g	0.861671	0.991875	-1.00819	HP1g down vs shHP1g	0.122881	1.07902	1.07902	S83A up vs shHP1g	0.892186	1.00636	1.00636	S83D up vs shHP1g	0.190762	0.938432	-1.06561	shHP1g down vs shCTRL	0.335376	0.955051	-1.04706	HP1g down vs EV	0.420563	1.03896	1.03896	S83A up vs EV	0.505059	0.969002	-1.03199	S83D down vs EV	1.18475	0.038837	0.0786741	1
29994	17257642	NM_001163473 // 1810010H24Rik // RIKEN cDNA 1810010H24 gene // 11 E1|11 // 69066 /// BC	1810010H24Rik	NM_001163473	0.00114775	0.0704247	0.90975	-1.0992	EV down vs shHP1g	0.0718842	0.910258	-1.09859	HP1g down vs shHP1g	0.247589	0.943745	-1.05961	S83A down vs shHP1g	0.138973	0.927277	-1.07843	S83D down vs shHP1g	0.00521396	0.850232	-1.17615	shHP1g down vs shCTRL	0.990839	1.00056	1.00056	HP1g up vs EV	0.45614	1.03737	1.03737	S83A up vs EV	0.695773	1.01927	1.01927	S83D up vs EV	8.62059	0.305399	0.0850241	1
14135	17298620	NM_001163616 // 1810011H11Rik // RIKEN cDNA 1810011H11 gene // 14 B|14 // 69069 /// ENS	1810011H11Rik	NM_001163616	0.0193049	0.245066	1.05421	1.05421	EV up vs shHP1g	0.110449	1.07727	1.07727	HP1g up vs shHP1g	0.0569654	1.0952	1.0952	S83A up vs shHP1g	0.169846	0.938875	-1.0651	S83D down vs shHP1g	0.409478	1.0376	1.0376	shHP1g up vs shCTRL	0.625313	1.02188	1.02188	HP1g up vs EV	0.394366	1.03889	1.03889	S83A up vs EV	0.0199356	0.8906	-1.12284	S83D down vs EV	4.2055	0.122444	0.0698766	1
22109	17508170	NM_026931 // 1810011O10Rik // RIKEN cDNA 1810011O10 gene // 8 A2|8 // 69068 /// ENSMUST	1810011O10Rik	NM_026931	0.0563081	0.758098	1.01796	1.01796	EV up vs shHP1g	0.429242	0.954831	-1.04731	HP1g down vs shHP1g	0.415115	0.953429	-1.04885	S83A down vs shHP1g	0.820216	1.01321	1.01321	S83D up vs shHP1g	0.0123257	1.18083	1.18083	shHP1g up vs shCTRL	0.279261	0.937983	-1.06612	HP1g down vs EV	0.268915	0.936606	-1.06769	S83A down vs EV	0.93538	0.995333	-1.00469	S83D down vs EV	2.97902	0.148438	0.119587	1
7316	17500089	NM_026931 // 1810011O10Rik // RIKEN cDNA 1810011O10 gene // 8 A2|8 // 69068 /// ENSMUST	1810011O10Rik	NM_026931	0.608819	0.388502	1.0586	1.0586	EV up vs shHP1g	0.0981222	1.12091	1.12091	HP1g up vs shHP1g	0.243607	1.08117	1.08117	S83A up vs shHP1g	0.405384	1.05642	1.05642	S83D up vs shHP1g	0.601418	0.966432	-1.03473	shHP1g down vs shCTRL	0.386508	1.05886	1.05886	HP1g up vs EV	0.745969	1.02132	1.02132	S83A up vs EV	0.974689	0.99794	-1.00206	S83D down vs EV	0.738812	0.0467142	0.151749	1
26272	17499918	NR_045473 // 1810012K16Rik // RIKEN cDNA 1810012K16 gene // 8 A2|8 // 69108	1810012K16Rik	NR_045473	0.151736	0.789906	0.974254	-1.02643	EV down vs shHP1g	0.294455	0.900366	-1.11066	HP1g down vs shHP1g	0.154722	0.86468	-1.1565	S83A down vs shHP1g	0.0212254	0.776017	-1.28863	S83D down vs shHP1g	0.0822591	1.19905	1.19905	shHP1g up vs shCTRL	0.426089	0.924159	-1.08207	HP1g down vs EV	0.236435	0.88753	-1.12672	S83A down vs EV	0.0349937	0.796524	-1.25546	S83D down vs EV	1.995	0.285419	0.343361	1
21854	17253700	ENSMUST00000147875 // 1810012P15Rik // RIKEN cDNA 1810012P15 gene // 11 B5|11 // 66274	1810012P15Rik	ENSMUST00000147875	0.0354228	0.0394112	1.10815	1.10815	EV up vs shHP1g	0.050415	1.10144	1.10144	HP1g up vs shHP1g	0.0152628	1.13385	1.13385	S83A up vs shHP1g	0.00958969	1.14653	1.14653	S83D up vs shHP1g	0.00209976	0.840779	-1.18937	shHP1g down vs shCTRL	0.893523	0.993943	-1.00609	HP1g down vs EV	0.615224	1.0232	1.0232	S83A up vs EV	0.458378	1.03463	1.03463	S83D up vs EV	3.48633	0.107468	0.0739813	1
16610	17335308	NR_045427 // 1810013A23Rik // RIKEN cDNA 1810013A23 gene // 17 A3.3|17 // 69050 /// ENS	1810013A23Rik	NR_045427	0.507807	0.611886	0.960068	-1.04159	EV down vs shHP1g	0.775531	1.02308	1.02308	HP1g up vs shHP1g	0.749724	0.974788	-1.02586	S83A down vs shHP1g	0.275169	1.09357	1.09357	S83D up vs shHP1g	0.364711	0.928952	-1.07648	shHP1g down vs shCTRL	0.432275	1.06563	1.06563	HP1g up vs EV	0.849027	1.01533	1.01533	S83A up vs EV	0.121916	1.13905	1.13905	S83D up vs EV	0.907165	0.0866545	0.229254	1
4285	17437481	ENSMUST00000121042 // 1810013D10Rik // RIKEN cDNA 1810013D10 gene // 5 C1|5 // 66278 //	1810013D10Rik	ENSMUST00000121042	0.46432	0.172937	0.954941	-1.04719	EV down vs shHP1g	0.096307	0.944206	-1.05909	HP1g down vs shHP1g	0.560993	0.981155	-1.01921	S83A down vs shHP1g	0.548713	0.980558	-1.01983	S83D down vs shHP1g	0.823729	1.00727	1.00727	shHP1g up vs shCTRL	0.728522	0.988759	-1.01137	HP1g down vs EV	0.41135	1.02745	1.02745	S83A up vs EV	0.42165	1.02683	1.02683	S83D up vs EV	0.988078	0.0156144	0.0379266	1
37974	17322793	NM_001081400 // 1810013L24Rik // RIKEN cDNA 1810013L24 gene // 16|16 A3 // 69053 /// EN	1810013L24Rik	NM_001081400	0.00302477	0.0217939	0.932183	-1.07275	EV down vs shHP1g	0.0249663	0.934017	-1.07064	HP1g down vs shHP1g	0.00292507	0.905588	-1.10426	S83A down vs shHP1g	0.0811606	0.950513	-1.05206	S83D down vs shHP1g	0.24001	0.967582	-1.0335	shHP1g down vs shCTRL	0.942437	1.00197	1.00197	HP1g up vs EV	0.298883	0.97147	-1.02937	S83A down vs EV	0.479104	1.01966	1.01966	S83D up vs EV	6.87436	0.0762515	0.0266212	1
36226	17236196	NR_015572 // 1810014B01Rik // RIKEN cDNA 1810014B01 gene // 10|10 // 66263	1810014B01Rik	NR_015572	0.159109	0.275293	0.951921	-1.05051	EV down vs shHP1g	0.911627	1.0049	1.0049	HP1g up vs shHP1g	0.62732	0.978752	-1.02171	S83A down vs shHP1g	0.0293123	0.898872	-1.1125	S83D down vs shHP1g	0.162637	1.06623	1.06623	shHP1g up vs shCTRL	0.232864	1.05565	1.05565	HP1g up vs EV	0.531157	1.02819	1.02819	S83A up vs EV	0.208158	0.944272	-1.05902	S83D down vs EV	1.95076	0.0565806	0.0696107	1
21142	17497595	ENSMUST00000026539 // 1810014F10Rik // RIKEN cDNA 1810014F10 gene // 7 F4|7 // 69064 //	1810014F10Rik	ENSMUST00000026539	0.248438	0.105993	0.929131	-1.07627	EV down vs shHP1g	0.0410416	0.908246	-1.10102	HP1g down vs shHP1g	0.157747	0.938603	-1.06541	S83A down vs shHP1g	0.0600227	0.916391	-1.09124	S83D down vs shHP1g	0.0352973	1.10488	1.10488	shHP1g up vs shCTRL	0.59867	0.977522	-1.02299	HP1g down vs EV	0.813482	1.01019	1.01019	S83A up vs EV	0.748329	0.986288	-1.0139	S83D down vs EV	1.54454	0.0426391	0.0662554	1
16714	17360766	NR_038140 // 1810018F18Rik // RIKEN cDNA 1810018F18 gene // 19 D3|19 // 69166	1810018F18Rik	NR_038140	0.404268	0.793085	0.977201	-1.02333	EV down vs shHP1g	0.543592	1.05522	1.05522	HP1g up vs shHP1g	0.684984	1.03639	1.03639	S83A up vs shHP1g	0.087336	1.17358	1.17358	S83D up vs shHP1g	0.434155	0.932788	-1.07206	shHP1g down vs shCTRL	0.389236	1.07984	1.07984	HP1g up vs EV	0.507034	1.06057	1.06057	S83A up vs EV	0.0545815	1.20096	1.20096	S83D up vs EV	1.11179	0.128312	0.276985	1
16358	17505050	NR_040344 // 1810019D21Rik // RIKEN cDNA 1810019D21 gene // 8 D3|8 // 69771 /// NR_0403	1810019D21Rik	NR_040344	0.722709	0.790741	1.01226	1.01226	EV up vs shHP1g	0.544653	0.972379	-1.02841	HP1g down vs shHP1g	0.849595	0.991332	-1.00874	S83A down vs shHP1g	0.627219	0.977858	-1.02264	S83D down vs shHP1g	0.424987	0.963576	-1.0378	shHP1g down vs shCTRL	0.388491	0.960598	-1.04102	HP1g down vs EV	0.650178	0.979321	-1.02112	S83A down vs EV	0.456346	0.96601	-1.03519	S83D down vs EV	0.568958	0.017926	0.0756161	1
16440	17419613	NM_001083916 // 1810019J16Rik // RIKEN cDNA 1810019J16 gene // 4 D2.3|4 // 69073 /// NM	1810019J16Rik	NM_001083916	0.208041	0.0310751	1.12523	1.12523	EV up vs shHP1g	0.584853	1.0275	1.0275	HP1g up vs shHP1g	0.0786038	1.09736	1.09736	S83A up vs shHP1g	0.544479	1.0306	1.0306	S83D up vs shHP1g	0.194056	0.935679	-1.06874	shHP1g down vs shCTRL	0.0845903	0.913147	-1.09511	HP1g down vs EV	0.613204	0.97523	-1.0254	S83A down vs EV	0.0941431	0.915901	-1.09182	S83D down vs EV	1.70451	0.0621446	0.0875013	1
35373	17431032	NM_001083916 // 1810019J16Rik // RIKEN cDNA 1810019J16 gene // 4 D2.3|4 // 69073 /// NM	1810019J16Rik	NM_001083916	0.480417	0.106252	0.870665	-1.14855	EV down vs shHP1g	0.68522	0.967599	-1.03349	HP1g down vs shHP1g	0.877413	0.987582	-1.01257	S83A down vs shHP1g	0.872674	0.9871	-1.01307	S83D down vs shHP1g	0.273787	1.09521	1.09521	shHP1g up vs shCTRL	0.207887	1.11133	1.11133	HP1g up vs EV	0.13807	1.13428	1.13428	S83A up vs EV	0.139466	1.13373	1.13373	S83D up vs EV	0.957392	0.0939872	0.235608	1
3034	17486586	AK007554 // 1810019N24Rik // RIKEN cDNA 1810019N24 gene // 7 A1|7 // 69086 /// AK019651	1810019N24Rik	AK007554	0.510675	0.38667	1.06386	1.06386	EV up vs shHP1g	0.92819	1.00636	1.00636	HP1g up vs shHP1g	0.711882	1.0264	1.0264	S83A up vs shHP1g	0.277109	0.924544	-1.08161	S83D down vs shHP1g	0.946921	1.0047	1.0047	shHP1g up vs shCTRL	0.43575	0.945955	-1.05713	HP1g down vs EV	0.612426	0.964793	-1.03649	S83A down vs EV	0.0643409	0.869048	-1.15068	S83D down vs EV	0.902039	0.0668594	0.177889	1
13414	17493436	NM_001177945 // 1810020D17Rik // RIKEN cDNA 1810020D17 gene // 7 E2|7 // 66273 /// ENSM	1810020D17Rik	NM_001177945	0.505633	0.16712	0.935495	-1.06895	EV down vs shHP1g	0.501543	0.96907	-1.03192	HP1g down vs shHP1g	0.0892714	0.919593	-1.08744	S83A down vs shHP1g	0.146731	0.932069	-1.07288	S83D down vs shHP1g	0.301236	1.0502	1.0502	shHP1g up vs shCTRL	0.451808	1.03589	1.03589	HP1g up vs EV	0.711944	0.983002	-1.01729	S83A down vs EV	0.936836	0.996338	-1.00368	S83D down vs EV	0.911066	0.0292374	0.0770193	1
14401	17468648	NR_045482 // 1810020O05Rik // Riken cDNA 1810020O05 gene // 6 D1|6 // 613264	1810020O05Rik	NR_045482	0.0256225	0.113825	1.08369	1.08369	EV up vs shHP1g	0.435916	1.03871	1.03871	HP1g up vs shHP1g	0.222613	1.06249	1.06249	S83A up vs shHP1g	0.00183564	1.20614	1.20614	S83D up vs shHP1g	0.540877	0.970774	-1.03011	shHP1g down vs shCTRL	0.386083	0.958497	-1.0433	HP1g down vs EV	0.682445	0.980437	-1.01995	S83A down vs EV	0.0423117	1.11299	1.11299	S83D up vs EV	3.86187	0.133879	0.0832006	1
33186	17320240	NR_040417 // 1810021B22Rik // RIKEN cDNA 1810021B22 gene // 15|15 // 69120	1810021B22Rik	NR_040417	0.021965	0.0667191	0.879215	-1.13738	EV down vs shHP1g	0.105287	0.894183	-1.11834	HP1g down vs shHP1g	0.40146	0.945982	-1.0571	S83A down vs shHP1g	0.0056347	0.806741	-1.23956	S83D down vs shHP1g	0.618205	0.967865	-1.0332	shHP1g down vs shCTRL	0.795946	1.01702	1.01702	HP1g up vs EV	0.273951	1.07594	1.07594	S83A up vs EV	0.202714	0.917569	-1.08984	S83D down vs EV	4.04697	0.257493	0.152703	1
27003	17401463	NM_001099674 // 1810022K09Rik // RIKEN cDNA 1810022K09 gene // 3 A1|3 // 69126 /// BC04	1810022K09Rik	NM_001099674	0.200382	0.0846108	1.03847	1.03847	EV up vs shHP1g	0.339349	1.02018	1.02018	HP1g up vs shHP1g	0.677664	1.00859	1.00859	S83A up vs shHP1g	0.559563	0.988022	-1.01212	S83D down vs shHP1g	0.694845	1.0081	1.0081	shHP1g up vs shCTRL	0.393623	0.98239	-1.01793	HP1g down vs EV	0.171616	0.971229	-1.02962	S83A down vs EV	0.0289544	0.951423	-1.05106	S83D down vs EV	1.73861	0.0109417	0.0151042	1
31942	17404174	ENSMUST00000108365 // 1810022K09Rik // RIKEN cDNA 1810022K09 gene // 3 A1|3 // 69126 //	1810022K09Rik	ENSMUST00000108365	0.874785	0.356516	0.897988	-1.1136	EV down vs shHP1g	0.63832	0.947329	-1.0556	HP1g down vs shHP1g	0.988442	0.998342	-1.00166	S83A down vs shHP1g	0.868546	1.01915	1.01915	S83D up vs shHP1g	0.909675	1.01309	1.01309	shHP1g up vs shCTRL	0.642136	1.05495	1.05495	HP1g up vs EV	0.36372	1.11175	1.11175	S83A up vs EV	0.281361	1.13493	1.13493	S83D up vs EV	0.346554	0.0681107	0.471689	1
26531	17391241	BC117065 // 1810024B03Rik // RIKEN cDNA 1810024B03 gene // 2 F1|2 // 329509 /// BC11908	1810024B03Rik	BC117065	0.331775	0.419197	1.06227	1.06227	EV up vs shHP1g	0.101424	1.13666	1.13666	HP1g up vs shHP1g	0.197486	1.10353	1.10353	S83A up vs shHP1g	0.728429	0.974662	-1.026	S83D down vs shHP1g	0.447601	0.944886	-1.05833	shHP1g down vs shCTRL	0.367032	1.07003	1.07003	HP1g up vs EV	0.607229	1.03885	1.03885	S83A up vs EV	0.256308	0.917531	-1.08988	S83D down vs EV	1.28706	0.104751	0.195331	1
11602	17492160	NR_037569 // 1810026B05Rik // RIKEN cDNA 1810026B05 gene // 7 D1|7 // 69170	1810026B05Rik	NR_037569	0.0323084	0.363198	0.92074	-1.08608	EV down vs shHP1g	0.355779	0.919514	-1.08753	HP1g down vs shHP1g	0.047277	0.824416	-1.21298	S83A down vs shHP1g	0.0026144	0.718631	-1.39153	S83D down vs shHP1g	0.0392015	1.22403	1.22403	shHP1g up vs shCTRL	0.988082	0.998668	-1.00133	HP1g down vs EV	0.229942	0.895385	-1.11684	S83A down vs EV	0.0149877	0.780493	-1.28124	S83D down vs EV	3.59119	0.42788	0.285953	1
35079	17515272	NM_178619 // 1810026J23Rik // RIKEN cDNA 1810026J23 gene // 9 A3|9 // 69773 /// ENSMUST	1810026J23Rik	NM_178619	0.152281	0.333798	1.06677	1.06677	EV up vs shHP1g	0.038162	1.16121	1.16121	HP1g up vs shHP1g	0.254751	1.0798	1.0798	S83A up vs shHP1g	0.0226112	1.18272	1.18272	S83D up vs shHP1g	0.520115	0.958363	-1.04345	shHP1g down vs shCTRL	0.210927	1.08853	1.08853	HP1g up vs EV	0.853181	1.01221	1.01221	S83A up vs EV	0.133917	1.10869	1.10869	S83D up vs EV	1.99164	0.128082	0.154343	1
18415	17251746	ENSMUST00000094065 // 1810027O10Rik // RIKEN cDNA 1810027O10 gene // 11|11 B4 // 69186	1810027O10Rik	ENSMUST00000094065	0.0102847	0.679701	0.980962	-1.01941	EV down vs shHP1g	0.862444	1.00807	1.00807	HP1g up vs shHP1g	0.305363	0.952522	-1.04985	S83A down vs shHP1g	0.00512347	0.856282	-1.16784	S83D down vs shHP1g	0.234907	0.944768	-1.05846	shHP1g down vs shCTRL	0.559583	1.02764	1.02764	HP1g up vs EV	0.529437	0.971008	-1.02986	S83A down vs EV	0.0112298	0.872901	-1.14561	S83D down vs EV	5.02586	0.161924	0.0773236	1
25672	17509697	NM_025465 // 1810029B16Rik // RIKEN cDNA 1810029B16 gene // 8|8 B3.3 // 66282 /// ENSMU	1810029B16Rik	NM_025465	0.00223673	0.541686	1.05349	1.05349	EV up vs shHP1g	0.0702092	1.17924	1.17924	HP1g up vs shHP1g	0.179643	1.1255	1.1255	S83A up vs shHP1g	0.0189371	1.25217	1.25217	S83D up vs shHP1g	0.0183011	1.25409	1.25409	shHP1g up vs shCTRL	0.199112	1.11936	1.11936	HP1g up vs EV	0.441009	1.06835	1.06835	S83A up vs EV	0.0593711	1.18859	1.18859	S83D up vs EV	7.38902	0.793934	0.257875	1
8570	17219751	NM_025470 // 1810030J14Rik // RIKEN cDNA 1810030J14 gene // 1 H3|1 // 66289 /// NM_0254	1810030J14Rik	NM_025470	0.563468	0.70805	0.965587	-1.03564	EV down vs shHP1g	0.93478	1.00766	1.00766	HP1g up vs shHP1g	0.976934	1.0027	1.0027	S83A up vs shHP1g	0.145833	0.867605	-1.1526	S83D down vs shHP1g	0.98679	0.998458	-1.00154	shHP1g down vs shCTRL	0.648814	1.04357	1.04357	HP1g up vs EV	0.686869	1.03843	1.03843	S83A up vs EV	0.264007	0.898525	-1.11293	S83D down vs EV	0.811588	0.10563	0.312367	1
22541	17423893	BC027508 // 1810030N24Rik // RIKEN cDNA 1810030N24 gene // 4 A5|4 // 66291 /// NM_02547	1810030N24Rik	BC027508	0.834421	0.740344	0.983619	-1.01665	EV down vs shHP1g	0.659329	0.978229	-1.02226	HP1g down vs shHP1g	0.745982	0.983986	-1.01627	S83A down vs shHP1g	0.645506	0.977284	-1.02324	S83D down vs shHP1g	0.493435	0.966185	-1.035	shHP1g down vs shCTRL	0.912028	0.99452	-1.00551	HP1g down vs EV	0.99401	1.00037	1.00037	S83A up vs EV	0.896653	0.99356	-1.00648	S83D down vs EV	0.407755	0.015095	0.0888476	1
33843	17540273	ENSMUST00000060108 // 1810030O07Rik // RIKEN cDNA 1810030O07 gene // X A1.1|X // 69155	1810030O07Rik	ENSMUST00000060108	0.122231	0.0220493	0.930501	-1.07469	EV down vs shHP1g	0.285782	0.969845	-1.03109	HP1g down vs shHP1g	0.16133	0.959914	-1.04176	S83A down vs shHP1g	0.587854	0.984854	-1.01538	S83D down vs shHP1g	0.0274015	1.07122	1.07122	shHP1g up vs shCTRL	0.156666	1.04228	1.04228	HP1g up vs EV	0.278348	1.03161	1.03161	S83A up vs EV	0.0605464	1.05841	1.05841	S83D up vs EV	2.19951	0.0257911	0.028142	1
14520	17224462	NM_026977 // 1810031K17Rik // RIKEN cDNA 1810031K17 gene // 1 C3|1 // 69171 /// ENSMUST	1810031K17Rik	NM_026977	0.945235	0.949114	0.997695	-1.00231	EV down vs shHP1g	0.557345	0.978848	-1.02161	HP1g down vs shHP1g	0.6632	0.984311	-1.01594	S83A down vs shHP1g	0.897455	1.00467	1.00467	S83D up vs shHP1g	0.805619	0.991129	-1.00895	shHP1g down vs shCTRL	0.600121	0.98111	-1.01925	HP1g down vs EV	0.709635	0.986585	-1.0136	S83A down vs EV	0.847277	1.00699	1.00699	S83D up vs EV	0.223696	0.00438058	0.0469986	1
31716	17258623	NR_027821 // 1810032O08Rik // RIKEN cDNA 1810032O08 gene // 11 E2|11 // 66293 /// NR_02	1810032O08Rik	NR_027821	0.00355949	0.0198027	1.15471	1.15471	EV up vs shHP1g	0.0457996	1.12669	1.12669	HP1g up vs shHP1g	0.458106	1.04191	1.04191	S83A up vs shHP1g	0.855814	1.00999	1.00999	S83D up vs shHP1g	0.0339443	1.13672	1.13672	shHP1g up vs shCTRL	0.654677	0.975739	-1.02486	HP1g down vs EV	0.0789806	0.902311	-1.10827	S83A down vs EV	0.0278795	0.874672	-1.14329	S83D down vs EV	6.60704	0.295732	0.107424	1
23285	17498730	NM_026985 // 1810033B17Rik // RIKEN cDNA 1810033B17 gene // 8 A1|8 0.38 cM // 69189 ///	1810033B17Rik	NM_026985	0.525943	0.775187	1.01584	1.01584	EV up vs shHP1g	0.536544	1.03482	1.03482	HP1g up vs shHP1g	0.133409	1.09046	1.09046	S83A up vs shHP1g	0.894164	1.00734	1.00734	S83D up vs shHP1g	0.804201	1.01373	1.01373	shHP1g up vs shCTRL	0.736681	1.01869	1.01869	HP1g up vs EV	0.212201	1.07346	1.07346	S83A up vs EV	0.87845	0.991631	-1.00844	S83D down vs EV	0.875145	0.0395327	0.108415	1
39134	17288156	NR_045798 // 1810034E14Rik // RIKEN cDNA 1810034E14 gene // 13|13 // 66503	1810034E14Rik	NR_045798	0.100158	0.638465	1.01828	1.01828	EV up vs shHP1g	0.176725	1.05544	1.05544	HP1g up vs shHP1g	0.0247619	1.10123	1.10123	S83A up vs shHP1g	0.0209484	1.10499	1.10499	S83D up vs shHP1g	0.0722321	0.928587	-1.07691	shHP1g down vs shCTRL	0.359212	1.03649	1.03649	HP1g up vs EV	0.0592843	1.08146	1.08146	S83A up vs EV	0.0504408	1.08515	1.08515	S83D up vs EV	2.39247	0.052774	0.05294	1
17545	17421138	NR_040641 // 1810035I16Rik // RIKEN cDNA 1810035I16 gene // 4|4 // 69139	1810035I16Rik	NR_040641	0.914907	0.807394	1.01546	1.01546	EV up vs shHP1g	0.684122	0.974668	-1.02599	HP1g down vs shHP1g	0.756739	1.0197	1.0197	S83A up vs shHP1g	0.539852	0.961906	-1.0396	S83D down vs shHP1g	0.97635	0.998139	-1.00186	shHP1g down vs shCTRL	0.517934	0.959831	-1.04185	HP1g down vs EV	0.94714	1.00418	1.00418	S83A up vs EV	0.396001	0.947263	-1.05567	S83D down vs EV	0.280603	0.016593	0.14192	1
20783	17277625	ENSMUST00000161023 // 1810035L17Rik // RIKEN cDNA 1810035L17 gene // 12|12 E // 380773	1810035L17Rik	ENSMUST00000161023	0.145347	0.338734	1.04116	1.04116	EV up vs shHP1g	0.238437	1.0515	1.0515	HP1g up vs shHP1g	0.65059	1.01898	1.01898	S83A up vs shHP1g	0.361648	1.03914	1.03914	S83D up vs shHP1g	0.162139	1.06215	1.06215	shHP1g up vs shCTRL	0.811133	1.00994	1.00994	HP1g up vs EV	0.604531	0.9787	-1.02176	S83A down vs EV	0.962502	0.998059	-1.00195	S83D down vs EV	2.0353	0.0520623	0.0613913	1
6969	17548838	BC002135 // 1810037I17Rik // RIKEN cDNA 1810037I17 gene // 3 G1|3 // 67704 /// BC002135	1810037I17Rik	BC002135	0.0451903	0.540681	1.03203	1.03203	EV up vs shHP1g	0.046491	1.11754	1.11754	HP1g up vs shHP1g	0.0217992	1.141	1.141	S83A up vs shHP1g	0.0768328	1.10177	1.10177	S83D up vs shHP1g	0.677797	1.02155	1.02155	shHP1g up vs shCTRL	0.137899	1.08285	1.08285	HP1g up vs EV	0.0680976	1.10559	1.10559	S83A up vs EV	0.216081	1.06757	1.06757	S83D up vs EV	3.21556	0.125851	0.0939312	1
1453	17409994	BC002135 // 1810037I17Rik // RIKEN cDNA 1810037I17 gene // 3 G1|3 // 67704 /// BC086913	1810037I17Rik	BC002135	0.0772983	0.0246929	0.868886	-1.1509	EV down vs shHP1g	0.327737	0.945667	-1.05745	HP1g down vs shHP1g	0.12255	0.913053	-1.09523	S83A down vs shHP1g	0.973382	0.998136	-1.00187	S83D down vs shHP1g	0.681639	0.977245	-1.02328	shHP1g down vs shCTRL	0.14794	1.08837	1.08837	HP1g up vs EV	0.383009	1.05083	1.05083	S83A up vs EV	0.0262896	1.14875	1.14875	S83D up vs EV	2.65079	0.124062	0.112325	1
6964	17548836	NM_024461 // 1810037I17Rik // RIKEN cDNA 1810037I17 gene // 3 G1|3 // 67704 /// NM_0244	1810037I17Rik	NM_024461	0.0899281	0.587098	0.967751	-1.03332	EV down vs shHP1g	0.538777	1.03787	1.03787	HP1g up vs shHP1g	0.815979	0.986122	-1.01407	S83A down vs shHP1g	0.0360732	1.14869	1.14869	S83D up vs shHP1g	0.168784	0.91757	-1.08984	shHP1g down vs shCTRL	0.256776	1.07246	1.07246	HP1g up vs EV	0.754384	1.01898	1.01898	S83A up vs EV	0.0128959	1.18696	1.18696	S83D up vs EV	2.49885	0.134615	0.12929	1
28641	17402357	NM_024461 // 1810037I17Rik // RIKEN cDNA 1810037I17 gene // 3 G1|3 // 67704 /// BC08691	1810037I17Rik	NM_024461	0.572475	0.386872	0.946328	-1.05672	EV down vs shHP1g	0.252241	0.928769	-1.07669	HP1g down vs shHP1g	0.806438	1.01551	1.01551	S83A up vs shHP1g	0.839329	1.01281	1.01281	S83D up vs shHP1g	0.900842	0.992212	-1.00785	shHP1g down vs shCTRL	0.76569	0.981445	-1.01891	HP1g down vs EV	0.273159	1.0731	1.0731	S83A up vs EV	0.290759	1.07025	1.07025	S83D up vs EV	0.796812	0.0469465	0.141403	1
35302	17319982	NM_001163145 // 1810041L15Rik // RIKEN cDNA 1810041L15 gene // 15 E2|15 // 72301 /// EN	1810041L15Rik	NM_001163145	0.162193	0.302642	0.943967	-1.05936	EV down vs shHP1g	0.0103812	0.850049	-1.1764	HP1g down vs shHP1g	0.220814	0.933184	-1.0716	S83A down vs shHP1g	0.205608	0.930855	-1.07428	S83D down vs shHP1g	0.117783	1.09441	1.09441	shHP1g up vs shCTRL	0.0739707	0.900507	-1.11049	HP1g down vs EV	0.833696	0.988577	-1.01155	S83A down vs EV	0.798324	0.98611	-1.01409	S83D down vs EV	1.93292	0.0864918	0.107392	1
33165	17234747	ENSMUST00000105397 // 1810043G02Rik // RIKEN cDNA 1810043G02 gene // 10 C1|10 41.6 cM /	1810043G02Rik	ENSMUST00000105397	0.140318	0.999625	1.00002	1.00002	EV up vs shHP1g	0.479544	0.973863	-1.02684	HP1g down vs shHP1g	0.0461543	0.922478	-1.08404	S83A down vs shHP1g	0.0631742	0.928393	-1.07713	S83D down vs shHP1g	0.827536	1.00811	1.00811	shHP1g up vs shCTRL	0.479261	0.973846	-1.02686	HP1g down vs EV	0.0461145	0.922462	-1.08406	S83A down vs EV	0.0631207	0.928377	-1.07715	S83D down vs EV	2.06842	0.0425276	0.0493449	1
33139	17259264	ENSMUST00000106223 // 1810043H04Rik // RIKEN cDNA 1810043H04 gene // 11 E2|11 // 208501	1810043H04Rik	ENSMUST00000106223	0.22866	0.522645	1.04208	1.04208	EV up vs shHP1g	0.502696	1.0442	1.0442	HP1g up vs shHP1g	0.853868	1.01185	1.01185	S83A up vs shHP1g	0.748884	1.02071	1.02071	S83D up vs shHP1g	0.109034	1.11444	1.11444	shHP1g up vs shCTRL	0.974591	1.00204	1.00204	HP1g up vs EV	0.646564	0.970992	-1.02987	S83A down vs EV	0.746395	0.979499	-1.02093	S83D down vs EV	1.61907	0.0990127	0.14677	1
1358	17460915	NR_038153 // 1810044D09Rik // RIKEN cDNA 1810044D09 gene // 6|6 // 69798	1810044D09Rik	NR_038153	0.0439764	0.281555	1.04238	1.04238	EV up vs shHP1g	0.896685	0.99513	-1.00489	HP1g down vs shHP1g	0.889378	1.00524	1.00524	S83A up vs shHP1g	0.380869	1.03405	1.03405	S83D up vs shHP1g	0.0305784	1.09439	1.09439	shHP1g up vs shCTRL	0.231563	0.954673	-1.04748	HP1g down vs EV	0.343849	0.964376	-1.03694	S83A down vs EV	0.831245	0.992015	-1.00805	S83D down vs EV	3.24536	0.0686421	0.050762	1
6388	17268810	NM_025559 // 1810046J19Rik // RIKEN cDNA 1810046J19 gene // 11 D|11 // 103742 /// ENSMU	1810046J19Rik	NM_025559	0.314801	0.413751	0.981673	-1.01867	EV down vs shHP1g	0.523288	0.985739	-1.01447	HP1g down vs shHP1g	0.714464	1.00822	1.00822	S83A up vs shHP1g	0.321901	1.02283	1.02283	S83D up vs shHP1g	0.307997	0.977009	-1.02353	shHP1g down vs shCTRL	0.853109	1.00414	1.00414	HP1g up vs EV	0.245424	1.02704	1.02704	S83A up vs EV	0.0846233	1.04192	1.04192	S83D up vs EV	1.33362	0.00993675	0.0178823	1
12193	17526988	NM_027217 // 1810046K07Rik // RIKEN cDNA 1810046K07 gene // 9|9 B // 69809 /// ENSMUST0	1810046K07Rik	NM_027217	0.402236	0.759727	1.02288	1.02288	EV up vs shHP1g	0.812759	0.982648	-1.01766	HP1g down vs shHP1g	0.390868	1.06647	1.06647	S83A up vs shHP1g	0.206507	1.10136	1.10136	S83D up vs shHP1g	0.499452	1.05163	1.05163	shHP1g up vs shCTRL	0.589061	0.960669	-1.04094	HP1g down vs EV	0.574424	1.04262	1.04262	S83A up vs EV	0.326693	1.07672	1.07672	S83D up vs EV	1.11627	0.0910656	0.195792	1
18338	17276235	NM_026327 // 1810048J11Rik // RIKEN cDNA 1810048J11 gene // 12 C3|12 // 67708 /// ENSMU	1810048J11Rik	NM_026327	0.479938	0.152212	1.06452	1.06452	EV up vs shHP1g	0.573079	1.02398	1.02398	HP1g up vs shHP1g	0.952316	1.0025	1.0025	S83A up vs shHP1g	0.78615	1.01141	1.01141	S83D up vs shHP1g	0.161295	0.940774	-1.06295	shHP1g down vs shCTRL	0.361066	0.96191	-1.0396	HP1g down vs EV	0.167865	0.941736	-1.06187	S83A down vs EV	0.23462	0.950108	-1.05251	S83D down vs EV	0.958291	0.0250199	0.0626613	1
12556	17273116	BC147292 // 1810049H13Rik // RIKEN cDNA 1810049H13 gene // 11 E2|11 // 66431 /// BC1472	1810049H13Rik	BC147292	0.209518	0.337453	0.964674	-1.03662	EV down vs shHP1g	0.0343625	0.917685	-1.0897	HP1g down vs shHP1g	0.219883	0.954475	-1.0477	S83A down vs shHP1g	0.931333	1.00317	1.00317	S83D up vs shHP1g	0.561707	1.02172	1.02172	shHP1g up vs shCTRL	0.190598	0.951291	-1.0512	HP1g down vs EV	0.772836	0.989428	-1.01069	S83A down vs EV	0.298336	1.03991	1.03991	S83D up vs EV	1.69809	0.0343474	0.0485448	1
11555	17332251	NR_040487 // 1810053B23Rik // RIKEN cDNA 1810053B23 gene // 16|16 // 69857 /// NR_04048	1810053B23Rik	NR_040487	0.111316	0.223315	1.05527	1.05527	EV up vs shHP1g	0.318096	1.0446	1.0446	HP1g up vs shHP1g	0.0558335	1.09273	1.09273	S83A up vs shHP1g	0.0135094	1.12882	1.12882	S83D up vs shHP1g	0.677358	0.982297	-1.01802	shHP1g down vs shCTRL	0.812476	0.989893	-1.01021	HP1g down vs EV	0.421225	1.0355	1.0355	S83A up vs EV	0.13371	1.0697	1.0697	S83D up vs EV	2.28956	0.062712	0.0657369	1
10559	17355955	BC019471 // 1810055G02Rik // RIKEN cDNA 1810055G02 gene // 19 A|19 // 72056 /// NM_0280	1810055G02Rik	BC019471	0.708674	0.191074	1.0326	1.0326	EV up vs shHP1g	0.208736	1.03124	1.03124	HP1g up vs shHP1g	0.488904	1.01667	1.01667	S83A up vs shHP1g	0.212013	1.031	1.031	S83D up vs shHP1g	0.489063	0.983611	-1.01666	shHP1g down vs shCTRL	0.955355	0.998677	-1.00132	HP1g down vs EV	0.514521	0.984568	-1.01567	S83A down vs EV	0.947429	0.998442	-1.00156	S83D down vs EV	0.589242	0.00493143	0.0200858	1
38097	17457297	NR_027875 // 1810058I24Rik // RIKEN cDNA 1810058I24 gene // 6 B1|6 // 67705 /// NR_0156	1810058I24Rik	NR_027875	0.000329108	0.00139758	0.866331	-1.15429	EV down vs shHP1g	0.000171876	0.830169	-1.20457	HP1g down vs shHP1g	0.0106134	0.900296	-1.11075	S83A down vs shHP1g	0.000257847	0.837325	-1.19428	S83D down vs shHP1g	0.871596	1.00575	1.00575	shHP1g up vs shCTRL	0.243351	0.958258	-1.04356	HP1g down vs EV	0.290131	1.03921	1.03921	S83A up vs EV	0.346429	0.966518	-1.03464	S83D down vs EV	11.3217	0.213417	0.0452406	1
11267	17382009	AK007903 // 1810059C17Rik // RIKEN cDNA 1810059C17 gene // 2|2 // 69818	1810059C17Rik	AK007903	0.826067	0.439458	1.02631	1.02631	EV up vs shHP1g	0.625224	0.983854	-1.01641	HP1g down vs shHP1g	0.781423	1.00926	1.00926	S83A up vs shHP1g	0.630514	1.01616	1.01616	S83D up vs shHP1g	0.947114	1.0022	1.0022	shHP1g up vs shCTRL	0.217701	0.958636	-1.04315	HP1g down vs EV	0.615313	0.983388	-1.01689	S83A down vs EV	0.764798	0.990111	-1.00999	S83D down vs EV	0.420059	0.00691389	0.0395024	1
37697	17396974	NM_028183 // 1810062G17Rik // RIKEN cDNA 1810062G17 gene // 3 B|3 // 72282 /// ENSMUST0	1810062G17Rik	NM_028183	0.0574972	0.216685	0.92983	-1.07547	EV down vs shHP1g	0.172267	0.922209	-1.08435	HP1g down vs shHP1g	0.231866	0.932153	-1.07279	S83A down vs shHP1g	0.322235	0.944027	-1.05929	S83D down vs shHP1g	0.118759	0.910523	-1.09827	shHP1g down vs shCTRL	0.885174	0.991804	-1.00826	HP1g down vs EV	0.965063	1.0025	1.0025	S83A up vs EV	0.790543	1.01527	1.01527	S83D up vs EV	2.95693	0.143676	0.116615	1
19926	17506933	NM_174987 // 1810063B05Rik // RIKEN cDNA 1810063B05 gene // 8 E2|8 // 67892 /// ENSMUST	1810063B05Rik	NM_174987	0.0912186	0.0850364	1.08992	1.08992	EV up vs shHP1g	0.00939565	1.15218	1.15218	HP1g up vs shHP1g	0.269998	1.05448	1.05448	S83A up vs shHP1g	0.0862172	1.08952	1.08952	S83D up vs shHP1g	0.658194	0.979406	-1.02103	shHP1g down vs shCTRL	0.249173	1.05713	1.05713	HP1g up vs EV	0.484992	0.967487	-1.03361	S83A down vs EV	0.993746	0.999633	-1.00037	S83D down vs EV	2.4847	0.0816181	0.0788359	1
5407	17303717	NM_026209 // 1810063B07Rik // RIKEN cDNA 1810063B07 gene // 14|14 A3 // 67509 /// ENSMU	1810063B07Rik	NM_026209	0.382551	0.737737	1.01755	1.01755	EV up vs shHP1g	0.578194	0.971402	-1.02944	HP1g down vs shHP1g	0.163287	1.07831	1.07831	S83A up vs shHP1g	0.248484	1.06351	1.06351	S83D up vs shHP1g	0.647097	0.976444	-1.02412	shHP1g down vs shCTRL	0.378593	0.954647	-1.04751	HP1g down vs EV	0.275548	1.05971	1.05971	S83A up vs EV	0.401244	1.04517	1.04517	S83D up vs EV	1.16083	0.0467042	0.0965601	1
15384	17250322	AK007947 // 1810063I02Rik // RIKEN cDNA 1810063I02 gene // 11|11 // 69854	1810063I02Rik	AK007947	0.492527	0.377776	1.06443	1.06443	EV up vs shHP1g	0.518775	1.04636	1.04636	HP1g up vs shHP1g	0.112269	1.12393	1.12393	S83A up vs shHP1g	0.554226	1.04235	1.04235	S83D up vs shHP1g	0.104237	0.887068	-1.12731	shHP1g down vs shCTRL	0.805982	0.983027	-1.01727	HP1g down vs EV	0.440457	1.0559	1.0559	S83A up vs EV	0.763804	0.979261	-1.02118	S83D down vs EV	0.934891	0.0678251	0.174117	1
8537	17524939	BC147375 // 1810064F22Rik // RIKEN cDNA 1810064F22 gene // 9 A3|9 // 69862 /// NR_02798	1810064F22Rik	BC147375	0.791528	0.895116	1.01094	1.01094	EV up vs shHP1g	0.281877	1.09529	1.09529	HP1g up vs shHP1g	0.849733	1.01576	1.01576	S83A up vs shHP1g	0.892788	0.988941	-1.01118	S83D down vs shHP1g	0.845402	1.01623	1.01623	shHP1g up vs shCTRL	0.340737	1.08344	1.08344	HP1g up vs EV	0.953973	1.00477	1.00477	S83A up vs EV	0.790004	0.978243	-1.02224	S83D down vs EV	0.47019	0.0478927	0.24446	1
14658	17250055	NM_027239 // 1810065E05Rik // RIKEN cDNA 1810065E05 gene // 11 B1.3|11 // 69864 /// ENS	1810065E05Rik	NM_027239	0.183017	0.0615925	0.924954	-1.08114	EV down vs shHP1g	0.0792567	0.930005	-1.07526	HP1g down vs shHP1g	0.09266	0.933202	-1.07158	S83A down vs shHP1g	0.480483	0.972823	-1.02794	S83D down vs shHP1g	0.0252472	1.1015	1.1015	shHP1g up vs shCTRL	0.887938	1.00546	1.00546	HP1g up vs EV	0.818457	1.00892	1.00892	S83A up vs EV	0.207136	1.05175	1.05175	S83D up vs EV	1.82144	0.040712	0.0536435	1
22079	17423674	NM_026194 // 1810074P20Rik // RIKEN cDNA 1810074P20 gene // 4 A3|4 // 67490 /// ENSMUST	1810074P20Rik	NM_026194	0.000995603	0.0113754	0.884967	-1.12999	EV down vs shHP1g	0.380259	0.963395	-1.038	HP1g down vs shHP1g	0.40158	0.965028	-1.03624	S83A down vs shHP1g	0.0565133	0.917242	-1.09023	S83D down vs shHP1g	0.0090353	0.880489	-1.13573	shHP1g down vs shCTRL	0.0602334	1.08862	1.08862	HP1g up vs EV	0.0559718	1.09047	1.09047	S83A up vs EV	0.398743	1.03647	1.03647	S83D up vs EV	8.90089	0.232849	0.0627843	1
38196	17263058	AK007998 // 2010001A14Rik // RIKEN cDNA 2010001A14 gene // 11 B1.3|11 // 76516	2010001A14Rik	AK007998	0.586558	0.589508	0.968277	-1.03276	EV down vs shHP1g	0.756494	0.98172	-1.01862	HP1g down vs shHP1g	0.304151	0.939483	-1.06442	S83A down vs shHP1g	0.599776	1.03184	1.03184	S83D up vs shHP1g	0.64161	0.972617	-1.02815	shHP1g down vs shCTRL	0.816576	1.01388	1.01388	HP1g up vs EV	0.613097	0.970262	-1.03065	S83A down vs EV	0.295714	1.06564	1.06564	S83D up vs EV	0.774045	0.0408591	0.126687	1
40922	17240296	NM_001163503 // 2010001E11Rik // RIKEN cDNA 2010001E11 gene // 10 B1|10 // 72045 /// EN	2010001E11Rik	NM_001163503	0.731396	0.581366	1.04451	1.04451	EV up vs shHP1g	0.587579	1.04375	1.04375	HP1g up vs shHP1g	0.338276	1.07965	1.07965	S83A up vs shHP1g	0.247112	1.098	1.098	S83D up vs shHP1g	0.172118	0.894419	-1.11804	shHP1g down vs shCTRL	0.992643	0.999277	-1.00072	HP1g down vs EV	0.674346	1.03365	1.03365	S83A up vs EV	0.527945	1.05121	1.05121	S83D up vs EV	0.556449	0.0512897	0.221215	1
30958	17453506	NR_026688 // 2010001M06Rik // RIKEN cDNA 2010001M06 gene // 5|5 // 69812 /// AK008014 /	2010001M06Rik	NR_026688	0.295596	0.753642	0.982578	-1.01773	EV down vs shHP1g	0.680252	1.02338	1.02338	HP1g up vs shHP1g	0.167159	1.08381	1.08381	S83A up vs shHP1g	0.11328	1.09801	1.09801	S83D up vs shHP1g	0.926629	0.994866	-1.00516	shHP1g down vs shCTRL	0.471514	1.04153	1.04153	HP1g up vs EV	0.0984287	1.10302	1.10302	S83A up vs EV	0.0651859	1.11748	1.11748	S83D up vs EV	1.38951	0.0649719	0.112222	1
5290	17353619	NM_027222 // 2010001M09Rik // RIKEN cDNA 2010001M09 gene // 18 B2|18 // 69816 /// ENSMU	2010001M09Rik	NM_027222	0.96904	0.955939	1.003	1.003	EV up vs shHP1g	0.878225	1.00836	1.00836	HP1g up vs shHP1g	0.500942	1.03758	1.03758	S83A up vs shHP1g	0.580753	1.03064	1.03064	S83D up vs shHP1g	0.910724	0.99393	-1.00611	shHP1g down vs shCTRL	0.921914	1.00534	1.00534	HP1g up vs EV	0.535767	1.03447	1.03447	S83A up vs EV	0.618478	1.02755	1.02755	S83D up vs EV	0.169483	0.00747813	0.105896	1
22713	17364133	BC138202 // 2010002M12Rik // RIKEN cDNA 2010002M12 gene // 19 C1|19 // 112419 /// NM_05	2010002M12Rik	BC138202	0.603163	0.39767	1.11856	1.11856	EV up vs shHP1g	0.190181	1.19409	1.19409	HP1g up vs shHP1g	0.951498	0.992097	-1.00797	S83A down vs shHP1g	0.603929	1.07042	1.07042	S83D up vs shHP1g	0.899235	1.01666	1.01666	shHP1g up vs shCTRL	0.618237	1.06753	1.06753	HP1g up vs EV	0.366161	0.886945	-1.12747	S83A down vs EV	0.736571	0.95697	-1.04496	S83D down vs EV	0.747682	0.190457	0.611353	1
7124	17354595	NM_134133 // 2010002N04Rik // RIKEN cDNA 2010002N04 gene // 18 D3|18 // 106878 /// ENSM	2010002N04Rik	NM_134133	0.00262152	0.382836	1.02963	1.02963	EV up vs shHP1g	0.0649447	1.06768	1.06768	HP1g up vs shHP1g	0.0112692	1.10119	1.10119	S83A up vs shHP1g	0.000157888	1.19048	1.19048	S83D up vs shHP1g	0.131031	0.949093	-1.05364	shHP1g down vs shCTRL	0.282287	1.03696	1.03696	HP1g up vs EV	0.0591621	1.0695	1.0695	S83A up vs EV	0.000723282	1.15622	1.15622	S83D up vs EV	7.1152	0.115425	0.0389337	1
17758	17361299	BC021951 // 2010003K11Rik // RIKEN cDNA 2010003K11 gene // 19 A|19 // 69861 /// ENSMUST	2010003K11Rik	BC021951	0.375783	0.66193	1.02316	1.02316	EV up vs shHP1g	0.642664	1.02461	1.02461	HP1g up vs shHP1g	0.0922436	1.09796	1.09796	S83A up vs shHP1g	0.731278	0.982204	-1.01812	S83D down vs shHP1g	0.352638	0.951809	-1.05063	shHP1g down vs shCTRL	0.978395	1.00141	1.00141	HP1g up vs EV	0.19235	1.0731	1.0731	S83A up vs EV	0.439355	0.95997	-1.0417	S83D down vs EV	1.17667	0.0479201	0.0977406	1
800	17239876	NM_001195596 // 2010003K15Rik // RIKEN cDNA 2010003K15 gene // 10 A4|10 // 100504474	2010003K15Rik	NM_001195596	0.125109	0.50989	1.02118	1.02118	EV up vs shHP1g	0.0861968	1.05936	1.05936	HP1g up vs shHP1g	0.335381	1.03145	1.03145	S83A up vs shHP1g	0.0106858	1.09762	1.09762	S83D up vs shHP1g	0.195837	0.958618	-1.04317	shHP1g down vs shCTRL	0.257088	1.0374	1.0374	HP1g up vs EV	0.751234	1.01006	1.01006	S83A up vs EV	0.0374107	1.07486	1.07486	S83D up vs EV	2.17726	0.0323542	0.0356641	1
3909	17412759	NR_045265 // 2010003O02Rik // RIKEN cDNA 2010003O02 gene // 4 A5|4 20.24 cM // 10050430	2010003O02Rik	NR_045265	0.210234	0.440159	0.962063	-1.03943	EV down vs shHP1g	0.189537	0.934847	-1.06969	HP1g down vs shHP1g	0.204803	0.937113	-1.06711	S83A down vs shHP1g	0.0276549	0.885724	-1.12902	S83D down vs shHP1g	0.85922	1.00882	1.00882	shHP1g up vs shCTRL	0.564569	0.971711	-1.02911	HP1g down vs EV	0.59744	0.974065	-1.02663	S83A down vs EV	0.113595	0.92065	-1.08619	S83D down vs EV	1.695	0.0620878	0.0879119	1
761	17325339	NM_029733 // 2010005H15Rik // RIKEN cDNA 2010005H15 gene // 16 B3|16 // 76770 /// NM_02	2010005H15Rik	NM_029733	0.144483	0.371258	1.10023	1.10023	EV up vs shHP1g	0.475657	1.07867	1.07867	HP1g up vs shHP1g	0.657698	1.04783	1.04783	S83A up vs shHP1g	0.0177154	1.32636	1.32636	S83D up vs shHP1g	0.0848005	0.824327	-1.21311	shHP1g down vs shCTRL	0.850557	0.980397	-1.01999	HP1g down vs EV	0.643626	0.952371	-1.05001	S83A down vs EV	0.0941537	1.20553	1.20553	S83D up vs EV	2.0409	0.336913	0.396194	1
31394	17393784	NR_040609 // 2010009K17Rik // RIKEN cDNA 2010009K17 gene // 2|2 // 72340	2010009K17Rik	NR_040609	0.601621	0.103382	1.13472	1.13472	EV up vs shHP1g	0.415707	1.06231	1.06231	HP1g up vs shHP1g	0.354206	1.07154	1.07154	S83A up vs shHP1g	0.272107	1.08604	1.08604	S83D up vs shHP1g	0.158656	0.897828	-1.1138	shHP1g down vs shCTRL	0.375871	0.936187	-1.06816	HP1g down vs EV	0.439847	0.944324	-1.05896	S83A down vs EV	0.552241	0.957098	-1.04483	S83D down vs EV	0.750109	0.0601991	0.192609	1
9429	17355455	NR_045393 // 2010010A06Rik // RIKEN cDNA 2010010A06 gene // 18|18 // 100503117 /// NR_0	2010010A06Rik	NR_045393	0.197043	0.808837	0.979591	-1.02083	EV down vs shHP1g	0.219864	0.8977	-1.11396	HP1g down vs shHP1g	0.953752	0.995075	-1.00495	S83A down vs shHP1g	0.258346	1.10399	1.10399	S83D up vs shHP1g	0.271749	0.908424	-1.10081	shHP1g down vs shCTRL	0.315674	0.916403	-1.09122	HP1g down vs EV	0.853937	1.01581	1.01581	S83A up vs EV	0.177134	1.12699	1.12699	S83D up vs EV	1.75391	0.190302	0.260403	1
7018	17380102	NM_025912 // 2010011I20Rik // RIKEN cDNA 2010011I20 gene // 2 H3|2 // 67017 /// ENSMUST	2010011I20Rik	NM_025912	0.00312303	0.0203136	0.918465	-1.08877	EV down vs shHP1g	0.069553	0.938557	-1.06547	HP1g down vs shHP1g	0.389582	0.971991	-1.02882	S83A down vs shHP1g	0.00768848	0.903291	-1.10706	S83D down vs shHP1g	0.104352	0.945616	-1.05751	shHP1g down vs shCTRL	0.509415	1.02188	1.02188	HP1g up vs EV	0.100405	1.05828	1.05828	S83A up vs EV	0.610169	0.983479	-1.0168	S83D down vs EV	6.8213	0.10784	0.0379424	1
14995	17360078	BC027506 // 2010012O05Rik // RIKEN cDNA 2010012O05 gene // 19|19 D1 // 66439 /// NM_025	2010012O05Rik	BC027506	0.012119	0.436488	0.965085	-1.03618	EV down vs shHP1g	0.633935	0.97866	-1.02181	HP1g down vs shHP1g	0.995577	0.99975	-1.00025	S83A down vs shHP1g	0.156481	1.06902	1.06902	S83D up vs shHP1g	0.00633052	0.86439	-1.15689	shHP1g down vs shCTRL	0.757143	1.01407	1.01407	HP1g up vs EV	0.439638	1.03592	1.03592	S83A up vs EV	0.0389985	1.1077	1.1077	S83D up vs EV	4.80422	0.146178	0.0730247	1
6487	17464251	AK008222 // 2010013B24Rik // RIKEN cDNA 2010013B24 gene // 6|6 // 72079	2010013B24Rik	AK008222	0.69428	0.303665	0.934411	-1.07019	EV down vs shHP1g	0.852532	1.01206	1.01206	HP1g up vs shHP1g	0.781811	0.982278	-1.01804	S83A down vs shHP1g	0.813194	0.984866	-1.01537	S83D down vs shHP1g	0.584567	0.965154	-1.0361	shHP1g down vs shCTRL	0.230028	1.0831	1.0831	HP1g up vs EV	0.444074	1.05123	1.05123	S83A up vs EV	0.42107	1.054	1.054	S83D up vs EV	0.610175	0.037957	0.149296	1
19877	17422521	NM_177674 // 2010015L04Rik // RIKEN cDNA 2010015L04 gene // 4 E2|4 // 544678 /// ENSMUS	2010015L04Rik	NM_177674	0.189532	0.747835	0.984323	-1.01593	EV down vs shHP1g	0.504397	1.03361	1.03361	HP1g up vs shHP1g	0.127877	1.08172	1.08172	S83A up vs shHP1g	0.0671806	1.10148	1.10148	S83D up vs shHP1g	0.165873	0.931593	-1.07343	shHP1g down vs shCTRL	0.329122	1.05007	1.05007	HP1g up vs EV	0.0730532	1.09895	1.09895	S83A up vs EV	0.0372939	1.11902	1.11902	S83D up vs EV	1.7894	0.0644373	0.0864254	1
4176	17267556	AK041907 // 2010015M23Rik // RIKEN cDNA 2010015M23 gene // 11|11 // 72087 /// AK008259	2010015M23Rik	AK041907	0.00169391	0.647827	1.02081	1.02081	EV up vs shHP1g	0.394656	1.03958	1.03958	HP1g up vs shHP1g	0.0456865	0.906644	-1.10297	S83A down vs shHP1g	0.278086	0.951275	-1.05122	S83D down vs shHP1g	0.000876296	1.21305	1.21305	shHP1g up vs shCTRL	0.685919	1.01839	1.01839	HP1g up vs EV	0.0193963	0.88816	-1.12592	S83A down vs EV	0.134557	0.931881	-1.0731	S83D down vs EV	7.88589	0.237962	0.0724216	1
40586	17408940	NR_033207 // 2010016I18Rik // RIKEN cDNA 2010016I18 gene // 3 F2.3|3 // 69206	2010016I18Rik	NR_033207	0.980836	0.920455	0.991045	-1.00904	EV down vs shHP1g	0.925838	0.99165	-1.00842	HP1g down vs shHP1g	0.734667	1.03107	1.03107	S83A up vs shHP1g	0.69359	0.965023	-1.03624	S83D down vs shHP1g	0.85111	0.983224	-1.01706	shHP1g down vs shCTRL	0.994589	1.00061	1.00061	HP1g up vs EV	0.661508	1.04039	1.04039	S83A up vs EV	0.76809	0.973743	-1.02696	S83D down vs EV	0.135536	0.0164625	0.291509	1
38892	17347873	NR_045435 // 2010106C02Rik // RIKEN cDNA 2010106C02 gene // 17|17 // 72104	2010106C02Rik	NR_045435	0.382275	0.584467	1.02007	1.02007	EV up vs shHP1g	0.427213	0.971358	-1.02949	HP1g down vs shHP1g	0.621678	0.982249	-1.01807	S83A down vs shHP1g	0.524659	1.02344	1.02344	S83D up vs shHP1g	0.239879	1.0447	1.0447	shHP1g up vs shCTRL	0.191619	0.952245	-1.05015	HP1g down vs EV	0.306319	0.962921	-1.03851	S83A down vs EV	0.927224	1.0033	1.0033	S83D up vs EV	1.16147	0.0226713	0.0468467	1
29654	17537260	NM_001168590 // 2010106E10Rik // RIKEN cDNA 2010106E10 gene // X E1|X // 67715 /// NM_0	2010106E10Rik	NM_001168590	0.343436	0.729244	1.01919	1.01919	EV up vs shHP1g	0.0444523	1.12797	1.12797	HP1g up vs shHP1g	0.189937	1.0774	1.0774	S83A up vs shHP1g	0.271655	1.06377	1.06377	S83D up vs shHP1g	0.360756	0.950295	-1.0523	shHP1g down vs shCTRL	0.0831546	1.10672	1.10672	HP1g up vs EV	0.321019	1.05711	1.05711	S83A up vs EV	0.440416	1.04374	1.04374	S83D up vs EV	1.25645	0.0564633	0.107853	1
26457	17391193	NM_023220 // 2010106G01Rik // RIKEN cDNA 2010106G01 gene // 2|2 F3 // 66552 /// ENSMUST	2010106G01Rik	NM_023220	0.034581	0.248039	0.948625	-1.05416	EV down vs shHP1g	0.291627	1.04908	1.04908	HP1g up vs shHP1g	0.0663219	1.0917	1.0917	S83A up vs shHP1g	0.0559689	1.09625	1.09625	S83D up vs shHP1g	0.875	1.00701	1.00701	shHP1g up vs shCTRL	0.038962	1.1059	1.1059	HP1g up vs EV	0.00716797	1.15082	1.15082	S83A up vs EV	0.00600043	1.15562	1.15562	S83D up vs EV	3.5136	0.103493	0.0706921	1
31773	17284170	NM_027360 // 2010107E04Rik // RIKEN cDNA 2010107E04 gene // 12 F1|12 // 70257 /// ENSMU	2010107E04Rik	NM_027360	0.83368	0.86163	1.0119	1.0119	EV up vs shHP1g	0.684153	1.02807	1.02807	HP1g up vs shHP1g	0.765912	0.979975	-1.02043	S83A down vs shHP1g	0.765843	1.02044	1.02044	S83D up vs shHP1g	0.439962	1.05448	1.05448	shHP1g up vs shCTRL	0.815319	1.01598	1.01598	HP1g up vs EV	0.638029	0.968453	-1.03257	S83A down vs EV	0.901369	1.00844	1.00844	S83D up vs EV	0.408851	0.0281519	0.165255	1
10391	17465772	NM_001025573 // 2010107G12Rik // RIKEN cDNA 2010107G12 gene // 6 B1|6 // 243753 /// ENS	2010107G12Rik	NM_001025573	0.888671	0.338856	1.06126	1.06126	EV up vs shHP1g	0.439827	1.04884	1.04884	HP1g up vs shHP1g	0.714975	1.02257	1.02257	S83A up vs shHP1g	0.488858	1.04354	1.04354	S83D up vs shHP1g	0.310731	0.938785	-1.06521	shHP1g down vs shCTRL	0.847024	0.988303	-1.01184	HP1g down vs EV	0.545464	0.963546	-1.03783	S83A down vs EV	0.782692	0.983305	-1.01698	S83D down vs EV	0.324511	0.0180458	0.133462	1
1571	17241294	BC024943 // 2010107G23Rik // RIKEN cDNA 2010107G23 gene // 10 B4|10 // 69894 /// ENSMUS	2010107G23Rik	BC024943	0.81578	0.948859	0.997362	-1.00265	EV down vs shHP1g	0.934398	0.996615	-1.0034	HP1g down vs shHP1g	0.519017	1.02716	1.02716	S83A up vs shHP1g	0.379064	1.03753	1.03753	S83D up vs shHP1g	0.447021	0.968785	-1.03222	shHP1g down vs shCTRL	0.985496	0.999252	-1.00075	HP1g down vs EV	0.47948	1.02988	1.02988	S83A up vs EV	0.346998	1.04027	1.04027	S83D up vs EV	0.435097	0.0110519	0.0609623	1
6755	17304518	NR_024069 // 2010107H07Rik // RIKEN cDNA 2010107H07 gene // 14 B|14 // 66487	2010107H07Rik	NR_024069	0.473664	0.958862	0.997146	-1.00286	EV down vs shHP1g	0.565182	1.03262	1.03262	HP1g up vs shHP1g	0.448225	0.958344	-1.04347	S83A down vs shHP1g	0.844216	1.01096	1.01096	S83D up vs shHP1g	0.213605	1.07388	1.07388	shHP1g up vs shCTRL	0.531605	1.03557	1.03557	HP1g up vs EV	0.478601	0.961088	-1.04049	S83A down vs EV	0.804194	1.01385	1.01385	S83D up vs EV	0.970153	0.0446015	0.110337	1
7426	17439178	NM_029363 // 2010109A12Rik // RIKEN cDNA 2010109A12 gene // 5 E2|5 // 75610 /// ENSMUST	2010109A12Rik	NM_029363	0.896835	0.547552	0.976911	-1.02363	EV down vs shHP1g	0.559924	0.977623	-1.02289	HP1g down vs shHP1g	0.309917	0.960773	-1.04083	S83A down vs shHP1g	0.571816	0.978299	-1.02218	S83D down vs shHP1g	0.944818	1.00267	1.00267	shHP1g up vs shCTRL	0.984919	1.00073	1.00073	HP1g up vs EV	0.666825	0.983481	-1.0168	S83A down vs EV	0.970601	1.00142	1.00142	S83D up vs EV	0.311211	0.00692099	0.0533734	1
30750	17318070	NM_025929 // 2010109I03Rik // RIKEN cDNA 2010109I03 gene // 15 D3|15 // 67038 /// ENSMU	2010109I03Rik	NM_025929	0.884281	0.890395	1.00843	1.00843	EV up vs shHP1g	0.879805	1.00926	1.00926	HP1g up vs shHP1g	0.318541	1.06405	1.06405	S83A up vs shHP1g	0.501115	1.04225	1.04225	S83D up vs shHP1g	0.864896	0.989684	-1.01042	shHP1g down vs shCTRL	0.989284	1.00082	1.00082	HP1g up vs EV	0.385869	1.05515	1.05515	S83A up vs EV	0.590497	1.03353	1.03353	S83D up vs EV	0.331554	0.0184179	0.13332	1
15646	17274868	ENSMUST00000172332 // 2010109K11Rik // RIKEN cDNA 2010109K11 gene // 12 A3|12 // 72123	2010109K11Rik	ENSMUST00000172332	0.0998174	0.506453	0.967671	-1.03341	EV down vs shHP1g	0.153307	1.07589	1.07589	HP1g up vs shHP1g	0.735033	1.01676	1.01676	S83A up vs shHP1g	0.036688	1.11939	1.11939	S83D up vs shHP1g	0.658049	0.978458	-1.02202	shHP1g down vs shCTRL	0.0473397	1.11184	1.11184	HP1g up vs EV	0.322758	1.05073	1.05073	S83A up vs EV	0.0103656	1.15679	1.15679	S83D up vs EV	2.39582	0.0861183	0.0862688	1
129	17349460	AK029153 // 2010110K18Rik // RIKEN cDNA 2010110K18 gene // 18|18 // 100503082 /// AK008	2010110K18Rik	AK029153	0.00818183	0.115752	1.06339	1.06339	EV up vs shHP1g	0.0342339	1.09044	1.09044	HP1g up vs shHP1g	0.0771668	1.07258	1.07258	S83A up vs shHP1g	0.780043	0.9897	-1.01041	S83D down vs shHP1g	0.0875036	1.06976	1.06976	shHP1g up vs shCTRL	0.501539	1.02544	1.02544	HP1g up vs EV	0.816196	1.00865	1.00865	S83A up vs EV	0.0709675	0.930706	-1.07445	S83D down vs EV	5.34449	0.109623	0.0492272	1
38142	17482752	ENSMUST00000033152 // 2010110P09Rik // RIKEN cDNA 2010110P09 gene // 7|7 F3 // 70261 //	2010110P09Rik	ENSMUST00000033152	0.332732	0.904052	0.993412	-1.00663	EV down vs shHP1g	0.765724	0.983768	-1.0165	HP1g down vs shHP1g	0.210407	1.07363	1.07363	S83A up vs shHP1g	0.239722	1.06867	1.06867	S83D up vs shHP1g	0.197842	0.929425	-1.07593	shHP1g down vs shCTRL	0.858849	0.990292	-1.0098	HP1g down vs EV	0.173681	1.08075	1.08075	S83A up vs EV	0.198774	1.07576	1.07576	S83D up vs EV	1.28451	0.0577962	0.107987	1
38998	17288081	NM_028079 // 2010111I01Rik // RIKEN cDNA 2010111I01 gene // 13 B3|13 // 72061 /// ENSMU	2010111I01Rik	NM_028079	0.0012263	0.938937	0.996834	-1.00318	EV down vs shHP1g	0.369086	0.962876	-1.03856	HP1g down vs shHP1g	0.187372	0.9449	-1.05831	S83A down vs shHP1g	0.0156478	0.892216	-1.12081	S83D down vs shHP1g	0.00601099	0.87377	-1.14447	shHP1g down vs shCTRL	0.409282	0.965934	-1.03527	HP1g down vs EV	0.211484	0.947901	-1.05496	S83A down vs EV	0.0180894	0.895049	-1.11726	S83D down vs EV	8.49231	0.21783	0.0615607	1
35355	17539832	NR_027925 // 2010204K13Rik // RIKEN cDNA 2010204K13 gene // X A1.1|X // 68355 /// NR_02	2010204K13Rik	NR_027925	0.314068	0.486764	1.04588	1.04588	EV up vs shHP1g	0.612924	1.03301	1.03301	HP1g up vs shHP1g	0.671143	0.973157	-1.02758	S83A down vs shHP1g	0.944316	1.00447	1.00447	S83D up vs shHP1g	0.144316	1.10257	1.10257	shHP1g up vs shCTRL	0.846243	0.987688	-1.01247	HP1g down vs EV	0.271457	0.930464	-1.07473	S83A down vs EV	0.530293	0.960402	-1.04123	S83D down vs EV	1.33569	0.0815042	0.146449	1
11568	17222356	ENSMUST00000162875 // 2010300C02Rik // RIKEN cDNA 2010300C02 gene // 1 B|1 // 72097 ///	2010300C02Rik	ENSMUST00000162875	0.0943989	0.151335	0.913939	-1.09416	EV down vs shHP1g	0.912296	1.00663	1.00663	HP1g up vs shHP1g	0.216704	0.926286	-1.07958	S83A down vs shHP1g	0.39354	1.05334	1.05334	S83D up vs shHP1g	0.266553	0.933861	-1.07082	shHP1g down vs shCTRL	0.125899	1.10142	1.10142	HP1g up vs EV	0.823098	1.01351	1.01351	S83A up vs EV	0.0324661	1.15253	1.15253	S83D up vs EV	2.45076	0.131925	0.129192	1
5511	17268332	AK145005 // 2010300F17Rik // RIKEN cDNA 2010300F17 gene // 11|11 // 69884 /// AK008491	2010300F17Rik	AK145005	0.0979786	0.154816	0.866075	-1.15463	EV down vs shHP1g	0.882197	1.01444	1.01444	HP1g up vs shHP1g	0.772133	0.97234	-1.02845	S83A down vs shHP1g	0.631418	1.04772	1.04772	S83D up vs shHP1g	0.0877234	0.838591	-1.19248	shHP1g down vs shCTRL	0.120826	1.1713	1.1713	HP1g up vs EV	0.245108	1.1227	1.1227	S83A up vs EV	0.0673845	1.20973	1.20973	S83D up vs EV	2.41408	0.337925	0.335955	1
11554	17416633	ENSMUST00000131656 // 2010305A19Rik // RIKEN cDNA 2010305A19 gene // 4 C7|4 52.7 cM //	2010305A19Rik	ENSMUST00000131656	0.439964	0.712178	1.0173	1.0173	EV up vs shHP1g	0.162669	1.06989	1.06989	HP1g up vs shHP1g	0.274462	1.05338	1.05338	S83A up vs shHP1g	0.0794172	1.09093	1.09093	S83D up vs shHP1g	0.541333	0.971854	-1.02896	shHP1g down vs shCTRL	0.28885	1.05169	1.05169	HP1g up vs EV	0.45769	1.03546	1.03546	S83A up vs EV	0.149812	1.07237	1.07237	S83D up vs EV	1.03637	0.033362	0.077259	1
34002	17540327	NR_045430 // 2010308F09Rik // RIKEN cDNA 2010308F09 gene // X|X // 72122 /// NR_045429	2010308F09Rik	NR_045430	0.115758	0.136628	1.06408	1.06408	EV up vs shHP1g	0.121663	0.937211	-1.067	HP1g down vs shHP1g	0.608951	0.979757	-1.02066	S83A down vs shHP1g	0.967601	0.998387	-1.00162	S83D down vs shHP1g	0.628284	1.01953	1.01953	shHP1g up vs shCTRL	0.0068172	0.880771	-1.13537	HP1g down vs EV	0.0554763	0.920755	-1.08607	S83A down vs EV	0.127615	0.938263	-1.0658	S83D down vs EV	2.25177	0.0532811	0.0567885	1
39199	17457956	NR_045169 // 2010310C07Rik // RIKEN cDNA 2010310C07 gene // 6|6 // 72131	2010310C07Rik	NR_045169	0.0552015	0.467937	1.04021	1.04021	EV up vs shHP1g	0.0152796	1.16027	1.16027	HP1g up vs shHP1g	0.480388	0.962418	-1.03905	S83A down vs shHP1g	0.259252	1.06426	1.06426	S83D up vs shHP1g	0.815287	0.987519	-1.01264	shHP1g down vs shCTRL	0.0599699	1.11541	1.11541	HP1g up vs EV	0.165189	0.925213	-1.08083	S83A down vs EV	0.671552	1.02312	1.02312	S83D up vs EV	3.00007	0.129547	0.103636	1
20164	17532577	NM_001243118 // 2010315B03Rik // RIKEN cDNA 2010315B03 gene // 9|9 // 630836 /// NM_001	2010315B03Rik	NM_001243118	0.21713	0.0874938	1.13378	1.13378	EV up vs shHP1g	0.432464	1.05635	1.05635	HP1g up vs shHP1g	0.94302	1.00494	1.00494	S83A up vs shHP1g	0.627805	1.03415	1.03415	S83D up vs shHP1g	0.0520528	0.864569	-1.15665	shHP1g down vs shCTRL	0.315199	0.931704	-1.0733	HP1g down vs EV	0.0991232	0.88636	-1.12821	S83A down vs EV	0.197935	0.912123	-1.09634	S83D down vs EV	1.66578	0.118434	0.170636	1
30799	17367949	NM_001081085 // 2010317E24Rik // RIKEN cDNA 2010317E24 gene // 2 A3|2 // 72080 /// ENSM	2010317E24Rik	NM_001081085	0.714214	0.626148	0.983465	-1.01681	EV down vs shHP1g	0.184374	0.954114	-1.04809	HP1g down vs shHP1g	0.892257	0.995397	-1.00462	S83A down vs shHP1g	0.448788	0.974224	-1.02646	S83D down vs shHP1g	0.31808	1.03535	1.03535	shHP1g up vs shCTRL	0.381496	0.970156	-1.03076	HP1g down vs EV	0.723935	1.01213	1.01213	S83A up vs EV	0.781945	0.990604	-1.00949	S83D down vs EV	0.581222	0.0100912	0.0416691	1
11455	17502049	NR_029440 // 2010320M18Rik // RIKEN cDNA 2010320M18 gene // 8|8 // 72093 /// BC051496 /	2010320M18Rik	NR_029440	0.3102	0.733827	0.984337	-1.01591	EV down vs shHP1g	0.671769	0.980494	-1.01989	HP1g down vs shHP1g	0.357003	0.957482	-1.04441	S83A down vs shHP1g	0.214781	0.942322	-1.06121	S83D down vs shHP1g	0.316332	0.95368	-1.04857	shHP1g down vs shCTRL	0.932686	0.996095	-1.00392	HP1g down vs EV	0.553323	0.972718	-1.02805	S83A down vs EV	0.355154	0.957316	-1.04459	S83D down vs EV	1.34669	0.0432471	0.0770729	1
1296	17349974	AK008598 // 2010320O07Rik // RIKEN cDNA 2010320O07 gene // 18|18 // 69881	2010320O07Rik	AK008598	0.182726	0.648083	0.978322	-1.02216	EV down vs shHP1g	0.167438	1.07122	1.07122	HP1g up vs shHP1g	0.587848	0.974265	-1.02641	S83A down vs shHP1g	0.125075	1.08026	1.08026	S83D up vs shHP1g	0.813424	0.988768	-1.01136	shHP1g down vs shCTRL	0.076568	1.09496	1.09496	HP1g up vs EV	0.930744	0.995853	-1.00416	S83A down vs EV	0.0558267	1.1042	1.1042	S83D up vs EV	1.8229	0.0623746	0.0821211	1
39779	17518417	NM_175153 // 2010321M09Rik // RIKEN cDNA 2010321M09 gene // 9 C|9 // 69882 /// NM_00107	2010321M09Rik	NM_175153	0.247006	0.807362	1.00825	1.00825	EV up vs shHP1g	0.208866	1.04473	1.04473	HP1g up vs shHP1g	0.290451	1.03711	1.03711	S83A up vs shHP1g	0.0804662	1.06492	1.06492	S83D up vs shHP1g	0.712601	1.01251	1.01251	shHP1g up vs shCTRL	0.301892	1.03618	1.03618	HP1g up vs EV	0.408438	1.02863	1.02863	S83A up vs EV	0.122865	1.05621	1.05621	S83D up vs EV	1.54972	0.0262613	0.0406701	1
6753	17488799	ENSMUST00000032808 // 2200002D01Rik // RIKEN cDNA 2200002D01 gene // 7 A3|7 // 72275 //	2200002D01Rik	ENSMUST00000032808	0.119152	0.0812564	0.910814	-1.09792	EV down vs shHP1g	0.741911	1.01668	1.01668	HP1g up vs shHP1g	0.0599324	0.90308	-1.10732	S83A down vs shHP1g	0.0796321	0.910294	-1.09855	S83D down vs shHP1g	0.227552	1.06441	1.06441	shHP1g up vs shCTRL	0.0447685	1.11623	1.11623	HP1g up vs EV	0.864951	0.991508	-1.00856	S83A down vs EV	0.990893	0.999428	-1.00057	S83D down vs EV	2.22397	0.0836299	0.0902492	1
28129	17476490	NM_026961 // 2200002J24Rik // RIKEN cDNA 2200002J24 gene // 7 B1|7 // 69147 /// ENSMUST	2200002J24Rik	NM_026961	0.551178	0.242055	0.900257	-1.11079	EV down vs shHP1g	0.13232	0.871201	-1.14784	HP1g down vs shHP1g	0.135925	0.872419	-1.14624	S83A down vs shHP1g	0.224635	0.896444	-1.11552	S83D down vs shHP1g	0.607134	1.04611	1.04611	shHP1g up vs shCTRL	0.707527	0.967724	-1.03335	HP1g down vs EV	0.719378	0.969077	-1.03191	S83A down vs EV	0.961168	0.995764	-1.00425	S83D down vs EV	0.832034	0.0946942	0.273145	1
34026	17514799	NM_026955 // 2200002K05Rik // RIKEN cDNA 2200002K05 gene // 9|9 A3 // 69137 /// ENSMUST	2200002K05Rik	NM_026955	3.36289e-06	0.000121696	1.22302	1.22302	EV up vs shHP1g	0.00888539	1.11928	1.11928	HP1g up vs shHP1g	0.0790206	1.07183	1.07183	S83A up vs shHP1g	2.37164e-05	1.27151	1.27151	S83D up vs shHP1g	0.00437367	1.13488	1.13488	shHP1g up vs shCTRL	0.0304531	0.915182	-1.09268	HP1g down vs EV	0.00331903	0.876381	-1.14106	S83A down vs EV	0.303064	1.03965	1.03965	S83D up vs EV	27.7387	0.565536	0.0489312	1
20971	17253274	AK008669 // 2210008F06Rik // RIKEN cDNA 2210008F06 gene // 11 B5|11 // 70057 /// XR_106	2210008F06Rik	AK008669	0.397019	0.99428	0.999713	-1.00029	EV down vs shHP1g	0.381148	0.964982	-1.03629	HP1g down vs shHP1g	0.28822	0.957367	-1.04453	S83A down vs shHP1g	0.789159	1.01078	1.01078	S83D up vs shHP1g	0.387066	0.965422	-1.03582	shHP1g down vs shCTRL	0.384871	0.965259	-1.03599	HP1g down vs EV	0.291259	0.957642	-1.04423	S83A down vs EV	0.783671	1.01107	1.01107	S83D up vs EV	1.12787	0.0270627	0.0575867	1
3260	17376834	NM_001038641 // 2210009G21Rik // RIKEN cDNA 2210009G21 gene // 2|2 G1 // 74243 /// BC06	2210009G21Rik	NM_001038641	0.182777	0.0687371	0.919751	-1.08725	EV down vs shHP1g	0.0524674	0.913899	-1.09421	HP1g down vs shHP1g	0.0386049	0.907405	-1.10204	S83A down vs shHP1g	0.0384038	0.907296	-1.10218	S83D down vs shHP1g	0.0225055	1.11572	1.11572	shHP1g up vs shCTRL	0.881284	0.993637	-1.0064	HP1g down vs EV	0.752258	0.986577	-1.01361	S83A down vs EV	0.750131	0.986458	-1.01373	S83D down vs EV	1.82265	0.0498085	0.0655862	1
11098	17466286	NM_023333 // 2210010C04Rik // RIKEN cDNA 2210010C04 gene // 6 B1|6 // 67373 /// ENSMUST	2210010C04Rik	NM_023333	0.560423	0.504703	1.06774	1.06774	EV up vs shHP1g	0.506374	0.936807	-1.06746	HP1g down vs shHP1g	0.402734	0.920662	-1.08618	S83A down vs shHP1g	0.406794	0.921336	-1.08538	S83D down vs shHP1g	0.418445	1.08313	1.08313	shHP1g up vs shCTRL	0.194955	0.877378	-1.13976	HP1g down vs EV	0.145883	0.862256	-1.15975	S83A down vs EV	0.147714	0.862888	-1.1589	S83D down vs EV	0.816622	0.115774	0.340252	1
4395	17487500	BC139455 // 2210010C17Rik // RIKEN cDNA 2210010C17 gene // 7 A3|7 // 70080 /// BC139458	2210010C17Rik	BC139455	0.0187768	0.129379	1.07931	1.07931	EV up vs shHP1g	0.916422	1.00504	1.00504	HP1g up vs shHP1g	0.00305217	1.18919	1.18919	S83A up vs shHP1g	0.0162925	1.13979	1.13979	S83D up vs shHP1g	0.138573	0.928333	-1.0772	shHP1g down vs shCTRL	0.154092	0.931182	-1.0739	HP1g down vs EV	0.0608399	1.10181	1.10181	S83A up vs EV	0.267336	1.05603	1.05603	S83D up vs EV	4.23997	0.14539	0.0822969	1
30778	17427901	ENSMUST00000057043 // 2210012G02Rik // RIKEN cDNA 2210012G02 gene // 4 C7|4 // 66526 //	2210012G02Rik	ENSMUST00000057043	0.345695	0.941713	0.996267	-1.00375	EV down vs shHP1g	0.109155	0.916965	-1.09055	HP1g down vs shHP1g	0.119137	0.919369	-1.0877	S83A down vs shHP1g	0.278769	0.944757	-1.05847	S83D down vs shHP1g	0.74288	1.01696	1.01696	shHP1g up vs shCTRL	0.123658	0.920401	-1.08648	HP1g down vs EV	0.134794	0.922814	-1.08364	S83A down vs EV	0.310117	0.948297	-1.05452	S83D down vs EV	1.25064	0.0489903	0.0940133	1
11249	17416422	NM_025617 // 2210012G02Rik // RIKEN cDNA 2210012G02 gene // 4 C7|4 // 66526 /// ENSMUST	2210012G02Rik	NM_025617	0.692488	0.460294	0.934861	-1.06968	EV down vs shHP1g	0.381527	0.922919	-1.08352	HP1g down vs shHP1g	0.792361	0.976512	-1.02405	S83A down vs shHP1g	0.541018	1.05713	1.05713	S83D up vs shHP1g	0.812826	1.0216	1.0216	shHP1g up vs shCTRL	0.88665	0.987226	-1.01294	HP1g down vs EV	0.630462	1.04455	1.04455	S83A up vs EV	0.189176	1.13079	1.13079	S83D up vs EV	0.612792	0.074581	0.292096	1
33102	17539027	NM_027327 // 2210013O21Rik // RIKEN cDNA 2210013O21 gene // X F3|X // 70123	2210013O21Rik	NM_027327	0.395093	0.897477	0.991868	-1.0082	EV down vs shHP1g	0.523319	1.04163	1.04163	HP1g up vs shHP1g	0.421381	1.05301	1.05301	S83A up vs shHP1g	0.466694	1.04774	1.04774	S83D up vs shHP1g	0.0715614	0.884603	-1.13045	shHP1g down vs shCTRL	0.445405	1.05017	1.05017	HP1g up vs EV	0.354016	1.06164	1.06164	S83A up vs EV	0.3944	1.05633	1.05633	S83D up vs EV	1.13219	0.0680315	0.144212	1
4262	17293135	NM_027335 // 2210016F16Rik // RIKEN cDNA 2210016F16 gene // 13 B2|13 // 70153 /// ENSMU	2210016F16Rik	NM_027335	0.0233744	0.781074	0.988732	-1.0114	EV down vs shHP1g	0.82228	0.990889	-1.00919	HP1g down vs shHP1g	0.177673	1.05875	1.05875	S83A up vs shHP1g	0.0905852	1.07612	1.07612	S83D up vs shHP1g	0.00751873	0.879943	-1.13644	shHP1g down vs shCTRL	0.957316	1.00218	1.00218	HP1g up vs EV	0.111796	1.07082	1.07082	S83A up vs EV	0.0550946	1.08839	1.08839	S83D up vs EV	3.97171	0.0985411	0.0595459	1
9814	17441063	BC031162 // 2210016L21Rik // RIKEN cDNA 2210016L21 gene // 5 F|5 // 72357 /// ENSMUST00	2210016L21Rik	BC031162	0.0187338	0.489288	0.98072	-1.01966	EV down vs shHP1g	0.106661	0.953512	-1.04875	HP1g down vs shHP1g	0.0585194	0.944541	-1.05872	S83A down vs shHP1g	0.00627607	0.913733	-1.09441	S83D down vs shHP1g	0.530436	0.982523	-1.01779	shHP1g down vs shCTRL	0.322934	0.972257	-1.02853	HP1g down vs EV	0.193592	0.96311	-1.0383	S83A down vs EV	0.0235616	0.931696	-1.07331	S83D down vs EV	4.24282	0.0493351	0.0279069	1
13631	17493583	NM_172280 // 2210018M11Rik // RIKEN cDNA 2210018M11 gene // 7 E2|7 // 233545 /// ENSMUS	2210018M11Rik	NM_172280	0.179666	0.230498	1.03112	1.03112	EV up vs shHP1g	0.476662	1.01798	1.01798	HP1g up vs shHP1g	0.803986	0.993864	-1.00617	S83A down vs shHP1g	0.699878	0.990468	-1.00962	S83D down vs shHP1g	0.159975	1.037	1.037	shHP1g up vs shCTRL	0.606736	0.98726	-1.0129	HP1g down vs EV	0.155165	0.963872	-1.03748	S83A down vs EV	0.12319	0.960578	-1.04104	S83D down vs EV	1.83841	0.0168859	0.0220441	1
35040	17455298	NR_038157 // 2210019I11Rik // RIKEN cDNA 2210019I11 gene // 5|5 // 70147	2210019I11Rik	NR_038157	0.30551	0.909175	0.992657	-1.0074	EV down vs shHP1g	0.436066	0.95031	-1.05229	HP1g down vs shHP1g	0.284992	1.07335	1.07335	S83A up vs shHP1g	0.470102	0.953916	-1.04831	S83D down vs shHP1g	0.346555	0.939909	-1.06393	shHP1g down vs shCTRL	0.503785	0.95734	-1.04456	HP1g down vs EV	0.240241	1.08129	1.08129	S83A up vs EV	0.540907	0.960972	-1.04061	S83D down vs EV	1.36021	0.0849564	0.1499	1
31381	17258444	BC065414 // 2210020M01Rik // RIKEN cDNA 2210020M01 gene // 11 E2|11 // 66528 /// BC0328	2210020M01Rik	BC065414	0.0155286	0.0888628	0.93732	-1.06687	EV down vs shHP1g	0.999975	1	1	No change between HP1g and shHP1g	0.0643793	1.0738	1.0738	S83A up vs shHP1g	0.0552811	1.07703	1.07703	S83D up vs shHP1g	0.369636	0.967935	-1.03313	shHP1g down vs shCTRL	0.088858	1.06687	1.06687	HP1g up vs EV	0.00215645	1.14561	1.14561	S83A up vs EV	0.00184614	1.14906	1.14906	S83D up vs EV	4.48004	0.085487	0.0457962	1
32748	17320090	NM_001164625 // 2210021J22Rik // RIKEN cDNA 2210021J22 gene // 15 E2|15 // 72355 /// NM	2210021J22Rik	NM_001164625	0.0883233	0.191957	0.938484	-1.06555	EV down vs shHP1g	0.037681	0.898301	-1.11321	HP1g down vs shHP1g	0.00830898	0.865162	-1.15585	S83A down vs shHP1g	0.057629	0.908109	-1.10119	S83D down vs shHP1g	0.386137	1.04216	1.04216	shHP1g up vs shCTRL	0.359394	0.957184	-1.04473	HP1g down vs EV	0.101832	0.921873	-1.08475	S83A down vs EV	0.487388	0.967634	-1.03345	S83D down vs EV	2.51677	0.0828371	0.0789937	1
18460	17276297	NR_044985 // 2210039B01Rik // RIKEN cDNA 2210039B01 gene // 12 C3|12 // 73644	2210039B01Rik	NR_044985	0.91428	0.332693	1.06822	1.06822	EV up vs shHP1g	0.364703	1.06353	1.06353	HP1g up vs shHP1g	0.564073	1.03954	1.03954	S83A up vs shHP1g	0.402157	1.05843	1.05843	S83D up vs shHP1g	0.415424	0.946342	-1.0567	shHP1g down vs shCTRL	0.947464	0.995611	-1.00441	HP1g down vs EV	0.684581	0.973153	-1.02759	S83A down vs EV	0.890267	0.990829	-1.00926	S83D down vs EV	0.281697	0.0187972	0.160148	1
20365	17252906	NR_030711 // 2210403K04Rik // RIKEN cDNA 2210403K04 gene // 11 B5|11 // 100042498 /// N	2210403K04Rik	NR_030711	0.000956114	0.893972	0.992788	-1.00726	EV down vs shHP1g	0.100081	0.909617	-1.09936	HP1g down vs shHP1g	0.0763382	0.902033	-1.10861	S83A down vs shHP1g	8.89735e-05	0.735869	-1.35894	S83D down vs shHP1g	0.349159	1.05316	1.05316	shHP1g up vs shCTRL	0.12575	0.916224	-1.09144	HP1g down vs EV	0.0965123	0.908585	-1.10061	S83A down vs EV	0.000110269	0.741215	-1.34914	S83D down vs EV	8.98187	0.396317	0.105898	1
13297	17333505	NM_001039552 // 2210404J11Rik // RIKEN cDNA 2210404J11 gene // 17 A2|17 // 381062 /// E	2210404J11Rik	NM_001039552	0.00013955	0.00366097	1.0983	1.0983	EV up vs shHP1g	0.000240445	1.14368	1.14368	HP1g up vs shHP1g	0.20957	1.03516	1.03516	S83A up vs shHP1g	0.0827274	1.05057	1.05057	S83D up vs shHP1g	0.047497	1.05922	1.05922	shHP1g up vs shCTRL	0.146244	1.04132	1.04132	HP1g up vs EV	0.0422934	0.94251	-1.061	S83A down vs EV	0.113959	0.956542	-1.04543	S83D down vs EV	13.5266	0.143417	0.0254462	1
13325	17333521	NM_001034891 // 2210404J11Rik // RIKEN cDNA 2210404J11 gene // 17 A2|17 // 381062 /// E	2210404J11Rik	NM_001034891	0.452343	0.238994	1.06913	1.06913	EV up vs shHP1g	0.12601	1.09276	1.09276	HP1g up vs shHP1g	0.296509	1.06064	1.06064	S83A up vs shHP1g	0.629611	1.02706	1.02706	S83D up vs shHP1g	0.910014	1.00625	1.00625	shHP1g up vs shCTRL	0.692373	1.02211	1.02211	HP1g up vs EV	0.885056	0.992066	-1.008	S83A down vs EV	0.471071	0.960649	-1.04096	S83D down vs EV	1.01153	0.0459496	0.109022	1
35555	17235730	ENSMUST00000105322 // 2210404O07Rik // RIKEN cDNA 2210404O07 gene // 10 C1|10 // 72273	2210404O07Rik	ENSMUST00000105322	0.832587	0.996329	0.999746	-1.00025	EV down vs shHP1g	0.482124	0.961465	-1.04008	HP1g down vs shHP1g	0.554501	0.967597	-1.03349	S83A down vs shHP1g	0.653439	1.02526	1.02526	S83D up vs shHP1g	0.646683	1.0258	1.0258	shHP1g up vs shCTRL	0.484907	0.96171	-1.03981	HP1g down vs EV	0.55752	0.967844	-1.03322	S83A down vs EV	0.650167	1.02552	1.02552	S83D up vs EV	0.410465	0.0188045	0.109951	1
26700	17341371	ENSMUST00000106026 // 2210404O09Rik // RIKEN cDNA 2210404O09 gene // 17 A3.2|17 // 7008	2210404O09Rik	ENSMUST00000106026	0.370166	0.136154	0.764708	-1.30769	EV down vs shHP1g	0.182227	0.788376	-1.26843	HP1g down vs shHP1g	0.101909	0.742722	-1.3464	S83A down vs shHP1g	0.455332	0.87848	-1.13833	S83D down vs shHP1g	0.0548339	1.42935	1.42935	shHP1g up vs shCTRL	0.859001	1.03095	1.03095	HP1g up vs EV	0.864987	0.971249	-1.0296	S83A down vs EV	0.424965	1.14878	1.14878	S83D up vs EV	1.19002	0.52389	1.05656	1
20676	17447440	AK043305 // 2210406O10Rik // RIKEN cDNA 2210406O10 gene // 5|5 // 76710 /// AK008838 //	2210406O10Rik	AK043305	0.885541	0.669033	1.02815	1.02815	EV up vs shHP1g	0.491856	0.956075	-1.04594	HP1g down vs shHP1g	0.739074	0.978634	-1.02183	S83A down vs shHP1g	0.893488	1.0087	1.0087	S83D up vs shHP1g	0.76022	1.01998	1.01998	shHP1g up vs shCTRL	0.273653	0.929898	-1.07539	HP1g down vs EV	0.451019	0.95184	-1.0506	S83A down vs EV	0.768247	0.981085	-1.01928	S83D down vs EV	0.329539	0.0206474	0.150373	1
38439	17263174	ENSMUST00000108821 // 2210407C18Rik // RIKEN cDNA 2210407C18 gene // 11 B1.3|11 // 7835	2210407C18Rik	ENSMUST00000108821	0.111772	0.0504873	0.89458	-1.11784	EV down vs shHP1g	0.540063	0.968189	-1.03286	HP1g down vs shHP1g	0.744324	1.01725	1.01725	S83A up vs shHP1g	0.278718	0.943505	-1.05988	S83D down vs shHP1g	0.0491992	1.11867	1.11867	shHP1g up vs shCTRL	0.148854	1.08228	1.08228	HP1g up vs EV	0.0275516	1.13713	1.13713	S83A up vs EV	0.319358	1.05469	1.05469	S83D up vs EV	2.28561	0.0937372	0.0984287	1
37779	17456974	NR_040259 // 2210408F21Rik // RIKEN cDNA 2210408F21 gene // 6 A3.3|6 // 73652 /// NR_04	2210408F21Rik	NR_040259	0.0023997	0.208832	0.943393	-1.06	EV down vs shHP1g	0.494376	0.96955	-1.03141	HP1g down vs shHP1g	0.730082	0.984624	-1.01562	S83A down vs shHP1g	0.0597777	0.91284	-1.09548	S83D down vs shHP1g	0.00514859	0.860945	-1.16151	shHP1g down vs shCTRL	0.544724	1.02773	1.02773	HP1g up vs EV	0.348812	1.0437	1.0437	S83A up vs EV	0.467489	0.967614	-1.03347	S83D down vs EV	7.26684	0.218361	0.0721175	1
40120	17288812	NM_001145676 // 2210408I21Rik // RIKEN cDNA 2210408I21 gene // 13 C1|13 // 72371 /// EN	2210408I21Rik	NM_001145676	0.830857	0.425627	1.03268	1.03268	EV up vs shHP1g	0.602975	1.02105	1.02105	HP1g up vs shHP1g	0.815987	0.990768	-1.00932	S83A down vs shHP1g	0.732341	0.986443	-1.01374	S83D down vs shHP1g	0.949964	0.997505	-1.0025	shHP1g down vs shCTRL	0.776369	0.988736	-1.01139	HP1g down vs EV	0.308885	0.959417	-1.0423	S83A down vs EV	0.262862	0.955229	-1.04687	S83D down vs EV	0.413016	0.00980075	0.0569512	1
6847	17354502	NR_045360 // 2210409D07Rik // RIKEN cDNA 2210409D07 gene // 18 D3|18 // 70157	2210409D07Rik	NR_045360	0.0354003	0.33058	0.964607	-1.03669	EV down vs shHP1g	0.470948	0.973893	-1.02681	HP1g down vs shHP1g	0.0373291	1.08674	1.08674	S83A up vs shHP1g	0.155198	1.05538	1.05538	S83D up vs shHP1g	0.91223	1.00401	1.00401	shHP1g up vs shCTRL	0.792045	1.00963	1.00963	HP1g up vs EV	0.00572842	1.12661	1.12661	S83A up vs EV	0.0263769	1.0941	1.0941	S83D up vs EV	3.48705	0.0687377	0.0473095	1
4283	17267623	NR_003492 // 2210409E12Rik // transcription elongation factor B (SIII), polypeptide 2 p	2210409E12Rik	NR_003492	0.278261	0.178681	0.948054	-1.05479	EV down vs shHP1g	0.162379	0.945923	-1.05717	HP1g down vs shHP1g	0.215255	0.952313	-1.05007	S83A down vs shHP1g	0.818669	1.00879	1.00879	S83D up vs shHP1g	0.872858	0.993913	-1.00612	shHP1g down vs shCTRL	0.952946	0.997752	-1.00225	HP1g down vs EV	0.906435	1.00449	1.00449	S83A up vs EV	0.122239	1.06406	1.06406	S83D up vs EV	1.44327	0.0314213	0.0522502	1
24403	17255023	NR_003492 // 2210409E12Rik // transcription elongation factor B (SIII), polypeptide 2 p	2210409E12Rik	NR_003492	0.681267	0.675349	1.04214	1.04214	EV up vs shHP1g	0.541689	1.06226	1.06226	HP1g up vs shHP1g	0.572388	0.945719	-1.0574	S83A down vs shHP1g	0.463098	0.929708	-1.07561	S83D down vs shHP1g	0.695919	1.03925	1.03925	shHP1g up vs shCTRL	0.845685	1.01931	1.01931	HP1g up vs EV	0.332593	0.907479	-1.10195	S83A down vs EV	0.258114	0.892115	-1.12093	S83D down vs EV	0.629237	0.0908227	0.346411	1
2090	17411522	NR_040643 // 2210414B05Rik // RIKEN cDNA 2210414B05 gene // 4|4 // 70143	2210414B05Rik	NR_040643	0.950678	0.453107	1.06256	1.06256	EV up vs shHP1g	0.54605	1.04982	1.04982	HP1g up vs shHP1g	0.565021	1.0474	1.0474	S83A up vs shHP1g	0.357944	1.07769	1.07769	S83D up vs shHP1g	0.652483	0.964504	-1.0368	shHP1g down vs shCTRL	0.880053	0.988008	-1.01214	HP1g down vs EV	0.857322	0.985727	-1.01448	S83A down vs EV	0.859717	1.01423	1.01423	S83D up vs EV	0.21234	0.0203017	0.229463	1
14623	17250044	NM_001083884 // 2210415F13Rik // RIKEN cDNA 2210415F13 gene // 11 B1.3|11 // 70163 ///	2210415F13Rik	NM_001083884	0.00141926	0.0975447	0.923325	-1.08304	EV down vs shHP1g	0.030412	0.89681	-1.11506	HP1g down vs shHP1g	0.0575664	1.0977	1.0977	S83A up vs shHP1g	0.948703	1.00292	1.00292	S83D up vs shHP1g	0.0046718	1.1663	1.1663	shHP1g up vs shCTRL	0.523993	0.971282	-1.02957	HP1g down vs EV	0.00212272	1.18886	1.18886	S83A up vs EV	0.0871713	1.08621	1.08621	S83D up vs EV	8.21401	0.252715	0.0738393	1
24462	17254941	NR_045499 // 2210416O15Rik // RIKEN cDNA 2210416O15 gene // 11 C|11 // 70393	2210416O15Rik	NR_045499	0.437153	0.582555	1.02482	1.02482	EV up vs shHP1g	0.945941	1.00301	1.00301	HP1g up vs shHP1g	0.120599	1.07521	1.07521	S83A up vs shHP1g	0.140206	1.07095	1.07095	S83D up vs shHP1g	0.525382	0.972012	-1.02879	shHP1g down vs shCTRL	0.629091	0.978719	-1.02174	HP1g down vs EV	0.290411	1.04917	1.04917	S83A up vs EV	0.330313	1.04502	1.04502	S83D up vs EV	1.0421	0.0306377	0.0705602	1
16141	17444913	NR_028285 // 2210417A02Rik // RIKEN cDNA 2210417A02 gene // 5 G3|5 // 70138	2210417A02Rik	NR_028285	0.795735	0.439448	1.08446	1.08446	EV up vs shHP1g	0.794966	0.973418	-1.02731	HP1g down vs shHP1g	0.467636	1.07902	1.07902	S83A up vs shHP1g	0.809171	1.02535	1.02535	S83D up vs shHP1g	0.385032	0.912643	-1.09572	shHP1g down vs shCTRL	0.30767	0.897608	-1.11407	HP1g down vs EV	0.961299	0.994989	-1.00504	S83A down vs EV	0.590562	0.945494	-1.05765	S83D down vs EV	0.464129	0.0744828	0.385149	1
31165	17233783	NR_038038 // 2210417K05Rik // RIKEN cDNA 2210417K05 gene // 10 B4|10 // 70162 /// ENSMU	2210417K05Rik	NR_038038	0.366319	0.760987	0.987077	-1.01309	EV down vs shHP1g	0.0578521	0.916081	-1.09161	HP1g down vs shHP1g	0.273262	0.953141	-1.04916	S83A down vs shHP1g	0.247847	0.950496	-1.05208	S83D down vs shHP1g	0.155468	1.06541	1.06541	shHP1g up vs shCTRL	0.0994053	0.928075	-1.0775	HP1g down vs EV	0.418953	0.96562	-1.0356	S83A down vs EV	0.384047	0.96294	-1.03849	S83D down vs EV	1.19928	0.0327073	0.0654536	1
8111	17380464	BC080301 // 2210418O10Rik // RIKEN cDNA 2210418O10 gene // 2 H4 // 100380879	2210418O10Rik	BC080301	0.00137704	0.851618	0.99319	-1.00686	EV down vs shHP1g	0.000792091	1.17249	1.17249	HP1g up vs shHP1g	0.00347955	1.1384	1.1384	S83A up vs shHP1g	0.00440882	1.13317	1.13317	S83D up vs shHP1g	0.339949	0.965092	-1.03617	shHP1g down vs shCTRL	0.000568523	1.18053	1.18053	HP1g up vs EV	0.00245463	1.14621	1.14621	S83A up vs EV	0.00310421	1.14094	1.14094	S83D up vs EV	8.27099	0.165054	0.0478938	1
8123	17380466	BC059210 // 2210418O10Rik // RIKEN cDNA 2210418O10 gene // 2 H4 // 100380879	2210418O10Rik	BC059210	0.159306	0.796426	1.00857	1.00857	EV up vs shHP1g	0.0224692	1.08837	1.08837	HP1g up vs shHP1g	0.121037	1.05546	1.05546	S83A up vs shHP1g	0.197977	1.04507	1.04507	S83D up vs shHP1g	0.572359	0.9814	-1.01895	shHP1g down vs shCTRL	0.0364345	1.07913	1.07913	HP1g up vs EV	0.185399	1.04649	1.04649	S83A up vs EV	0.293325	1.03619	1.03619	S83D up vs EV	1.94961	0.031844	0.0392005	1
35135	17395382	BC059210 // 2210418O10Rik // RIKEN cDNA 2210418O10 gene // 2 H4 // 100380879 /// BC0592	2210418O10Rik	BC059210	0.352968	0.669896	1.01516	1.01516	EV up vs shHP1g	0.0461027	1.07958	1.07958	HP1g up vs shHP1g	0.228674	1.04464	1.04464	S83A up vs shHP1g	0.57173	1.02022	1.02022	S83D up vs shHP1g	0.259707	0.960088	-1.04157	shHP1g down vs shCTRL	0.0991909	1.06346	1.06346	HP1g up vs EV	0.421908	1.02904	1.02904	S83A up vs EV	0.887554	1.00499	1.00499	S83D up vs EV	1.23219	0.0228002	0.044409	1
10232	17355771	NR_045389 // 2210420H20Rik // RIKEN cDNA 2210420H20 gene // 18|18 // 76961	2210420H20Rik	NR_045389	0.96003	0.974664	0.998011	-1.00199	EV down vs shHP1g	0.621095	0.969321	-1.03165	HP1g down vs shHP1g	0.788075	0.98326	-1.01703	S83A down vs shHP1g	0.863766	0.989292	-1.01082	S83D down vs shHP1g	0.434778	1.05088	1.05088	shHP1g up vs shCTRL	0.643359	0.971254	-1.0296	HP1g down vs EV	0.812515	0.98522	-1.015	S83A down vs EV	0.888761	0.991264	-1.00881	S83D down vs EV	0.191563	0.0112785	0.141303	1
19997	17337202	ENSMUST00000044326 // 2300002M23Rik // RIKEN cDNA 2300002M23 gene // 17 B1|17 // 69542	2300002M23Rik	ENSMUST00000044326	0.233254	0.086437	1.19136	1.19136	EV up vs shHP1g	0.818176	0.978209	-1.02228	HP1g down vs shHP1g	0.542132	1.06059	1.06059	S83A up vs shHP1g	0.398284	1.08559	1.08559	S83D up vs shHP1g	0.0876107	0.839997	-1.19048	shHP1g down vs shCTRL	0.0572888	0.821089	-1.21789	HP1g down vs EV	0.238644	0.890238	-1.12329	S83A down vs EV	0.340953	0.911219	-1.09743	S83D down vs EV	1.60116	0.219708	0.329323	1
7239	17269252	NM_001195383 // 2300003K06Rik // RIKEN cDNA 2300003K06 gene // 11|11 // 100502865 /// E	2300003K06Rik	NM_001195383	0.756998	0.711132	1.04316	1.04316	EV up vs shHP1g	0.493949	0.92441	-1.08177	HP1g down vs shHP1g	0.634032	0.947038	-1.05592	S83A down vs shHP1g	0.334685	0.894068	-1.11848	S83D down vs shHP1g	0.523973	1.07586	1.07586	shHP1g up vs shCTRL	0.299334	0.886167	-1.12846	HP1g down vs EV	0.402578	0.907859	-1.10149	S83A down vs EV	0.191455	0.85708	-1.16675	S83D down vs EV	0.519721	0.100691	0.464979	1
30593	17318008	NM_001081961 // 2300005B03Rik // RIKEN cDNA 2300005B03 gene // 15 D3|15 // 69462 /// EN	2300005B03Rik	NM_001081961	0.776249	0.296212	0.913138	-1.09512	EV down vs shHP1g	0.744013	1.02819	1.02819	HP1g up vs shHP1g	0.859666	0.985083	-1.01514	S83A down vs shHP1g	0.952094	1.00512	1.00512	S83D up vs shHP1g	0.958766	0.995617	-1.0044	shHP1g down vs shCTRL	0.179271	1.126	1.126	HP1g up vs EV	0.379976	1.07879	1.07879	S83A up vs EV	0.271168	1.10073	1.10073	S83D up vs EV	0.492136	0.0531815	0.25935	1
[truncated: 26,260 more rows]
