# Supplementary material for: The Aurora A-HP1γ pathway regulates gene expression and mitosis in cells from the sperm lineage
Source: BMC Dev Biol. 2015 May 29;15:23. doi: 10.1186/s12861-015-0073-x (PMC4448908; doi:10.1186/s12861-015-0073-x)
Supplement: Supplementary file 4 — Rescue of the 273 genes affected by HP1γ knockdown. Table indicates Gene Symbol, Reference Sequence (RefSeq) number, as well as whether the gene was rescued by wild type (WT), S83A, and/or S83D HP1γ , or not rescued at all. [file 12861_2015_73_MOESM4_ESM.xls]

## Sheet: Sheet1
Gene Symbol	RefSeq	Rescued by?
Bst2	NM_198095	S83A
Cep72	NM_028959	S83A
Cmtm8	NM_027294	S83A
Ddx60	NM_001081215	S83A
Dhx58	NM_030150	S83A
Gm4841	NM_001034859	S83A
Gm5622	NM_001013816	S83A
Gm7609	NM_001081746	S83A
Gm7609	NM_001081746	S83A
Ifit1	NM_008331	S83A
Irf7	ENSMUST00000026571	S83A
Isg15	NM_015783	S83A
Mctp2	NM_001024703	S83A
Oasl2	NM_011854	S83A
Parp9	NM_030253	S83A
Psph	NM_133900	S83A
Rnf213	AK173199	S83A
Robo1	NM_019413	S83A
Snord123	NR_028575	S83A
Sp100	ENSMUST00000066427	S83A
Stat2	NM_019963	S83A
Trav9d-3	X01134	S83A
Zbp1	NM_021394	S83A
Bod1	NM_001024919	S83A, S83D
Dapk2	NM_010019	S83A, S83D
Tmem108	NM_178638	S83D
0610007N19Rik	NR_038186	WT
1500012F01Rik	ENSMUST00000136378	WT
6430584L05	NR_046179	WT
9230110C19Rik	BC115525	WT
Abca5	NM_147219	WT
Adamts7	NM_001003911	WT
Aff3	NM_010678	WT
AI848285	NM_001207021	WT
Aim2	ENSMUST00000147604	WT
Akr1c13	NM_013778	WT
Aldh1b1	NM_028270	WT
Amph	NM_175007	WT
Ankrd1	NM_013468	WT
Anxa9	NM_001085383	WT
Atoh8	NM_153778	WT
Atp2b4	NM_001167949	WT
BC023969	BC023969	WT
Blnk	NM_008528	WT
Btc	NM_007568	WT
C9	ENSMUST00000022749	WT
Car12	NM_178396	WT
Ccdc25	NM_145944	WT
Ccr7	NM_007719	WT
Cdon	ENSMUST00000119129	WT
Ctsc	NM_009982	WT
Cxcl15	NM_011339	WT
Cxcl5	NM_009141	WT
Ddit4	NM_029083	WT
Ddx26b	NM_172779	WT
Eno3	ENSMUST00000108548	WT
Enpp2	ENSMUST00000171545	WT
Epha7	NM_010141	WT
F830016B08Rik	NM_001101475	WT
Fam13a	ENSMUST00000089860	WT
Fam49a	NM_029758	WT
Fam71f1	NM_207258	WT
Fbln5	NM_011812	WT
Flrt1	NM_201411	WT
Gadd45a	NM_007836	WT
Gas6	NM_019521	WT
Gdpd2	NM_023608	WT
Glrp1	ENSMUST00000067625	WT
Gm11974	NR_045893	WT
Gm14636	AK170409	WT
Gm19744	AK032387	WT
Gm5424	NR_002687	WT
Gsg2	NM_010353	WT
Gtpbp2	NM_019581	WT
H2-T23	ENSMUST00000102678	WT
Hdx	ENSMUST00000113422	WT
Id1	NM_010495	WT
Ifi27l1	NM_026790	WT
Jag1	ENSMUST00000028735	WT
Jdp2	NM_001205053	WT
Kazald1	NM_178929	WT
Kbtbd7	NM_001024135	WT
Kcnu1	NM_008432	WT
Kif21b	NM_001039472	WT
Krt14	NM_016958	WT
Krt8	NM_031170	WT
LOC100862604	ENSMUST00000081138	WT
Loxl1	NM_010729	WT
Lpcat2	NM_173014	WT
Lrrk2	NM_025730	WT
Mei4	ENSMUST00000057067	WT
Mgat4a	ENSMUST00000151952	WT
Mir374	NR_030418	WT
Muc16	AK003577	WT
Npm1	NM_008722	WT
Nupr1	ENSMUST00000032961	WT
Oas1a	NM_145211	WT
Oasl1	ENSMUST00000112143	WT
P4ha2	NM_001136076	WT
Pcdh10	NM_001098170	WT
Pcyt1b	NM_177546	WT
Pdzd2	NM_001081064	WT
Perp	NM_022032	WT
Pgc	NM_025973	WT
Pla2g5	ENSMUST00000102513	WT
Plce1	NM_019588	WT
Pld4	NM_178911	WT
Podxl	NM_013723	WT
Ppargc1a	NM_008904	WT
Ppef1	NM_011147	WT
Ptger3	NM_011196	WT
Rasgef1b	NM_145839	WT
Rnf150	NM_177378	WT
Rps27a	NM_001033865	WT
Rspo3	NM_028351	WT
Selp	NM_011347	WT
Sema3a	NM_009152	WT
Sema5a	NM_009154	WT
Sh3rf2	ENSMUST00000072008	WT
Slc12a7	NM_011390	WT
Slc12a8	ENSMUST00000121925	WT
Slc2a6	NM_172659	WT
Slc40a1	NM_016917	WT
Slurp1	NM_020519	WT
Snord12	NR_028540	WT
Snord34	NR_002455	WT
Snord42b	NR_037683	WT
Stag3	NM_016964	WT
Sytl4	ENSMUST00000033608	WT
Tm4sf5	NM_029360	WT
Tmed8	NM_001033475	WT
Tnfrsf10b	NM_020275	WT
Tnfrsf22	NM_023680	WT
Tomm5	NM_001134646	WT
Trib3	NM_175093	WT
Tubb3	ENSMUST00000071134	WT
Usp2	NM_016808	WT
Vcan	NM_001081249	WT
Vmn2r45	ENSMUST00000164845	WT
Vnn1	NM_011704	WT
Wnt5a	ENSMUST00000063465	WT
Xlr3c	NM_011727	WT
Zfp772	BC023179	WT
Adm2	NM_182928	WT, S83A
Arl11	NM_177337	WT, S83A
Armcx2	NM_026139	WT, S83A
Atp10a	NM_009728	WT, S83A
Bmp6	NM_007556	WT, S83A
Cbx3	NM_007624	WT, S83A
Ccl2	NM_011333	WT, S83A
Cdh10	ENSMUST00000166873	WT, S83A
Chac1	ENSMUST00000028780	WT, S83A
Cyth4	NM_028195	WT, S83A
D14Ertd668e	NM_199015	WT, S83A
E230016K23Rik	NR_036452	WT, S83A
Erbb3	ENSMUST00000082059	WT, S83A
Ereg	NM_007950	WT, S83A
Extl1	NM_019578	WT, S83A
Fgf10	NM_008002	WT, S83A
Gm13431	XR_107370	WT, S83A
Gpnmb	NM_053110	WT, S83A
Hoxd13	NM_008275	WT, S83A
Id2	NM_010496	WT, S83A
Il33	NM_133775	WT, S83A
Iqcg	NM_178378	WT, S83A
Irf9	NM_001159417	WT, S83A
Kcnab1	ENSMUST00000049230	WT, S83A
Krt15	NM_008469	WT, S83A
Lass4	NM_026058	WT, S83A
Layn	NM_001033534	WT, S83A
Ltbp2	NM_013589	WT, S83A
Nrgn	NM_022029	WT, S83A
Pcdh18	NM_130448	WT, S83A
Psmb8	ENSMUST00000025196	WT, S83A
Rgs2	NM_009061	WT, S83A
Ripply1	ENSMUST00000101217	WT, S83A
Scn3a	NM_018732	WT, S83A
Sesn2	ENSMUST00000030724	WT, S83A
Slc7a11	NM_011990	WT, S83A
Spint1	NM_016907	WT, S83A
Tnip3	NM_001001495	WT, S83A
Tns1	NM_027884	WT, S83A
Trim25	NM_009546	WT, S83A
Utp14a	ENSMUST00000080713	WT, S83A
Ass1	NM_007494	WT, S83A, S83D
P2ry1	NM_008772	WT, S83A, S83D
Slc18a1	NM_153054	WT, S83A, S83D
Tap2	ENSMUST00000025197	WT, S83A, S83D
Cd200	NM_010818	WT, S83D
Epha4	NM_007936	WT, S83D
Kcnd2	ENSMUST00000081542	WT, S83D
Plcb4	ENSMUST00000110109	WT, S83D
Wipf3	ENSMUST00000132855	WT, S83D
Wnt9a	NM_139298	WT, S83D
Aldh1a1	NM_013467	Not rescued
Ank	NM_020332	Not rescued
Ano1	NM_178642	Not rescued
Apol9a	NM_173786	Not rescued
Apol9b	NM_173743	Not rescued
Asgr1	NM_009714	Not rescued
Capn6	NM_007603	Not rescued
Cbx3	NM_007624	Not rescued
Cldn15	NM_021719	Not rescued
Clic5	NM_172621	Not rescued
Cmpk2	NM_020557	Not rescued
Csprs	NM_033616	Not rescued
Csprs	NM_033616	Not rescued
Csprs	NM_033616	Not rescued
Cxcl10	NM_021274	Not rescued
Ddx58	NM_172689	Not rescued
Dync1i1	NM_001191023	Not rescued
Egln3	NM_028133	Not rescued
Fabp7	ENSMUST00000020024	Not rescued
Fgf10	NM_008002	Not rescued
Gabra1	ENSMUST00000020707	Not rescued
Gas1	NM_008086	Not rescued
Gbp2	ENSMUST00000165774	Not rescued
Gbp7	NM_145545	Not rescued
Gm10532	NR_045879	Not rescued
Gm12409	NR_046068	Not rescued
Gm13429	AK142949	Not rescued
Gm20559	AK035387	Not rescued
Gnpda2	ENSMUST00000031117	Not rescued
Hmga2	NM_010441	Not rescued
Id3	ENSMUST00000008016	Not rescued
Ifi35	NM_027320	Not rescued
Ifi44	NM_133871	Not rescued
Ifih1	NM_027835	Not rescued
Igtp	NM_018738	Not rescued
Iigp1	NM_001146275	Not rescued
Il17re	NM_145826	Not rescued
Il18	NM_008360	Not rescued
Inhbb	NM_008381	Not rescued
Irgm2	NM_019440	Not rescued
Irs1	NM_010570	Not rescued
Lgals3bp	ENSMUST00000043722	Not rescued
Lgi2	NM_144945	Not rescued
Ly6e	NM_001164036	Not rescued
Mela	D10049	Not rescued
Mgp	NM_008597	Not rescued
Mir763	NR_030434	Not rescued
Mmp10	NM_019471	Not rescued
Mmp13	NM_008607	Not rescued
Mndal	NM_001170853	Not rescued
Mx2	NR_003508	Not rescued
Myo1b	NM_001161817	Not rescued
Nrk	NM_013724	Not rescued
Oas1b	NR_003507	Not rescued
Oas1g	NM_011852	Not rescued
Oas2	NM_145227	Not rescued
Oas3	NM_145226	Not rescued
Parp14	ENSMUST00000042665	Not rescued
Pion	NM_175437	Not rescued
Ppbp	NM_023785	Not rescued
Ppfibp2	NM_001163557	Not rescued
Prss12	NM_008939	Not rescued
Rsl1	NM_001013769	Not rescued
Rtp4	NM_023386	Not rescued
Samd9l	NM_010156	Not rescued
Scel	NM_022886	Not rescued
Sel1l3	NM_172710	Not rescued
Slc4a4	ENSMUST00000148750	Not rescued
Sp100	ENSMUST00000141998	Not rescued
Srgap1	NM_001081037	Not rescued
Tap1	NM_013683	Not rescued
Tgtp2	ENSMUST00000146439	Not rescued
Tnfrsf23	NM_024290	Not rescued
Uba7	NM_023738	Not rescued
Usp18	NM_011909	Not rescued
Vmn1r50	NM_053225	Not rescued
Wnt10a	ENSMUST00000006718	Not rescued
Xaf1	NM_001037713	Not rescued
Zfp185	NM_009549	Not rescued
