# Supplementary material for: The Aurora A-HP1γ pathway regulates gene expression and mitosis in cells from the sperm lineage
Source: BMC Dev Biol. 2015 May 29;15:23. doi: 10.1186/s12861-015-0073-x (PMC4448908; doi:10.1186/s12861-015-0073-x)
Supplement: Supplementary file 5 — Gene ontology enrichment identification of biological processes associated with HP1γ rescue. [file 12861_2015_73_MOESM5_ESM.xls]

## Sheet: Sheet1
function	Enrichment Score	Enrichment p-value
immune response	13.3423	1.60512e-06
negative regulation of fat cell differentiation	11.0464	1.59447e-05
negative chemotaxis	10.4981	2.75893e-05
positive regulation of interleukin-1 beta secretion	9.78259	5.64253e-05
platelet activating factor biosynthetic process	9.46776	7.73041e-05
centrosome cycle	8.77797	0.000154091
response to endoplasmic reticulum stress	8.45337	0.000213181
cellular response to drug	8.32356	0.000242731
positive regulation of skeletal muscle tissue development	7.86837	0.000382659
apoptotic process	7.66095	0.00047086
inflammatory response	7.57146	0.00051494
acute inflammatory response	7.2509	0.000709536
positive regulation of T cell chemotaxis	7.2509	0.000709536
cell volume homeostasis	7.00293	0.000909217
negative regulation of axon extension involved in axon guidance	7.00293	0.000909217
positive regulation of urine volume	7.00293	0.000909217
cell-cell adhesion	6.74634	0.00117517
lipid catabolic process	6.74634	0.00117517
chemotaxis	6.70529	0.00122442
positive regulation of fibroblast proliferation	6.65482	0.0012878
neuron death	6.58579	0.00137983
innate immune response	6.13532	0.00216504
axon guidance	6.10967	0.00222129
activation of protein kinase B activity	6.09228	0.00226026
positive regulation of protein phosphorylation	6.04232	0.00237603
lipid metabolic process	5.54452	0.00390883
leukocyte migration	5.47813	0.00417713
tumor necrosis factor-mediated signaling pathway	5.47813	0.00417713
protein destabilization	5.47813	0.00417713
intrinsic apoptotic signaling pathway in response to endoplasmic reticulum stress	5.47813	0.00417713
activation of MAPK activity	5.44706	0.00430895
positive regulation of protein secretion	5.3761	0.00462584
intrinsic apoptotic signaling pathway in response to DNA damage by p53 class mediator	5.01602	0.00663088
phospholipase C-activating G-protein coupled receptor signaling pathway	4.93596	0.00718358
activation of JUN kinase activity	4.85923	0.00775642
positive regulation of NF-kappaB transcription factor activity	4.72606	0.0088613
response to lipopolysaccharide	4.62926	0.00976201
positive regulation of phagocytosis	4.39716	0.0123122
positive regulation of GTPase activity	4.33985	0.0130385
positive regulation of protein catabolic process	4.28431	0.0137831
cell growth	4.23046	0.0145457
positive regulation of proteasomal ubiquitin-dependent protein catabolic process	4.23046	0.0145457
negative regulation of centrosome duplication	4.18346	0.0152456
positive regulation of cellular biosynthetic process	4.18346	0.0152456
regulation of DNA damage response, signal transduction by p53 class mediator	4.18346	0.0152456
mature dendritic cell differentiation	4.18346	0.0152456
regulation of removal of superoxide radicals	4.18346	0.0152456
olfactory bulb interneuron development	4.18346	0.0152456
axis elongation	4.18346	0.0152456
development of primary male sexual characteristics	4.18346	0.0152456
negative regulation of synapse assembly	4.18346	0.0152456
mesenchymal-epithelial cell signaling	4.18346	0.0152456
cellular response to molecule of bacterial origin	4.18346	0.0152456
negative regulation of mesenchymal cell proliferation	4.18346	0.0152456
midgut development	4.18346	0.0152456
negative regulation of neuron maturation	4.18346	0.0152456
tangential migration from the subventricular zone to the olfactory bulb	4.18346	0.0152456
positive regulation of dopamine receptor signaling pathway	4.18346	0.0152456
response to other organism	4.18346	0.0152456
regulation of axon extension involved in axon guidance	4.18346	0.0152456
regulation of microvillus assembly	4.18346	0.0152456
positive regulation of protein modification process	4.18346	0.0152456
viral entry into host cell via membrane fusion with the plasma membrane	4.18346	0.0152456
negative regulation of fibroblast apoptotic process	4.18346	0.0152456
positive regulation of glomerular filtration	4.18346	0.0152456
negative regulation of protein import into nucleus, translocation	4.18346	0.0152456
virion attachment, binding of host cell surface receptor	4.18346	0.0152456
satellite cell differentiation	4.18346	0.0152456
meiotic DNA double-strand break formation	4.18346	0.0152456
cellular response to interleukin-6	3.89831	0.0202761
positive regulation of cysteine-type endopeptidase activity	3.89831	0.0202761
interleukin-1 beta secretion	3.89831	0.0202761
pyroptosis	3.89831	0.0202761
negative regulation of glycolysis	3.89831	0.0202761
regulation of centrosome duplication	3.89831	0.0202761
rRNA export from nucleus	3.89831	0.0202761
protein localization to chromosome, centromeric region	3.89831	0.0202761
regulation of spindle checkpoint	3.89831	0.0202761
negative regulation of leukocyte apoptotic process	3.89831	0.0202761
response to nitric oxide	3.89831	0.0202761
non-canonical Wnt receptor signaling pathway via JNK cascade	3.89831	0.0202761
positive regulation of meiosis	3.89831	0.0202761
genitalia development	3.89831	0.0202761
negative regulation of prostatic bud formation	3.89831	0.0202761
hindgut morphogenesis	3.89831	0.0202761
exploration behavior	3.89831	0.0202761
intracellular distribution of mitochondria	3.89831	0.0202761
negative regulation of dendritic spine morphogenesis	3.89831	0.0202761
negative regulation of stem cell differentiation	3.89831	0.0202761
pulmonary artery morphogenesis	3.89831	0.0202761
cardiac neural crest cell development involved in outflow tract morphogenesis	3.89831	0.0202761
regulation of MAP kinase activity	3.89831	0.0202761
fever generation	3.89831	0.0202761
branching morphogenesis of a nerve	3.89831	0.0202761
female meiosis sister chromatid cohesion	3.89831	0.0202761
T cell mediated cytotoxicity	3.89831	0.0202761
negative regulation of tumor necrosis factor-mediated signaling pathway	3.89831	0.0202761
viral entry into host cell	3.89831	0.0202761
multivesicular body sorting pathway	3.89831	0.0202761
positive regulation of peptidyl-serine phosphorylation	3.85034	0.0212724
potassium ion transport	3.7439	0.0236616
positive regulation of protein kinase activity	3.72682	0.0240692
positive regulation of platelet activation	3.6777	0.0252811
mitotic sister chromatid cohesion	3.6777	0.0252811
establishment of T cell polarity	3.6777	0.0252811
positive regulation of dendritic cell antigen processing and presentation	3.6777	0.0252811
positive regulation of interleukin-8 secretion	3.6777	0.0252811
pericardium morphogenesis	3.6777	0.0252811
convergent extension involved in organogenesis	3.6777	0.0252811
urinary bladder development	3.6777	0.0252811
epithelial cell proliferation involved in mammary gland duct elongation	3.6777	0.0252811
regulation of locomotion	3.6777	0.0252811
regulation of Ras protein signal transduction	3.6777	0.0252811
positive regulation of myeloid cell differentiation	3.6777	0.0252811
regulation of protein autophosphorylation	3.6777	0.0252811
negative regulation of epithelial cell migration	3.6777	0.0252811
dichotomous subdivision of terminal units involved in salivary gland branching	3.6777	0.0252811
regulation of chemokine production	3.6777	0.0252811
response to muscle activity	3.6777	0.0252811
positive regulation of fatty acid oxidation	3.6777	0.0252811
positive regulation of cell-cell adhesion mediated by integrin	3.6777	0.0252811
positive regulation of cytokine-mediated signaling pathway	3.6777	0.0252811
regulation of striated muscle tissue development	3.6777	0.0252811
positive regulation of small GTPase mediated signal transduction	3.6777	0.0252811
male gonad development	3.64917	0.0260127
negative regulation of protein kinase activity	3.64917	0.0260127
skeletal muscle cell differentiation	3.61164	0.0270076
inner ear development	3.53898	0.0290429
phospholipid biosynthetic process	3.5038	0.0300829
iron ion transmembrane transport	3.4979	0.0302608
multicellular organismal iron ion homeostasis	3.4979	0.0302608
peptidyl-proline hydroxylation to 4-hydroxy-L-proline	3.4979	0.0302608
regulation of centriole replication	3.4979	0.0302608
response to prostaglandin E stimulus	3.4979	0.0302608
positive regulation of Cdc42 GTPase activity	3.4979	0.0302608
positive regulation of T-helper 1 cell differentiation	3.4979	0.0302608
positive regulation of T cell receptor signaling pathway	3.4979	0.0302608
intermediate filament bundle assembly	3.4979	0.0302608
elastic fiber assembly	3.4979	0.0302608
convergent extension	3.4979	0.0302608
mammary gland branching involved in thelarche	3.4979	0.0302608
regulation of branching involved in mammary gland duct morphogenesis	3.4979	0.0302608
positive regulation of macrophage cytokine production	3.4979	0.0302608
positive regulation of thymocyte apoptotic process	3.4979	0.0302608
anterior/posterior axis specification, embryo	3.4979	0.0302608
cell differentiation involved in embryonic placenta development	3.4979	0.0302608
pulmonary valve morphogenesis	3.4979	0.0302608
cardiac septum morphogenesis	3.4979	0.0302608
Notch signaling involved in heart development	3.4979	0.0302608
regulation of cell death	3.4979	0.0302608
protein acetylation	3.4979	0.0302608
enzyme linked receptor protein signaling pathway	3.4979	0.0302608
positive regulation of neural precursor cell proliferation	3.4979	0.0302608
cell adhesion	3.4016	0.03332
negative regulation of sequence-specific DNA binding transcription factor activity	3.37005	0.0343878
activation of innate immune response	3.34627	0.0352153
positive regulation of DNA metabolic process	3.34627	0.0352153
ameboidal cell migration	3.34627	0.0352153
face development	3.34627	0.0352153
negative regulation of GTPase activity	3.34627	0.0352153
glomerulus development	3.34627	0.0352153
negative regulation of DNA biosynthetic process	3.34627	0.0352153
cellular response to interferon-alpha	3.34627	0.0352153
embryonic body morphogenesis	3.34627	0.0352153
regulation of protein heterodimerization activity	3.34627	0.0352153
embryonic retina morphogenesis in camera-type eye	3.34627	0.0352153
negative regulation of skeletal muscle tissue development	3.34627	0.0352153
leukocyte tethering or rolling	3.21526	0.0401447
positive regulation of interleukin-1 beta production	3.21526	0.0401447
lymphocyte homeostasis	3.21526	0.0401447
positive regulation of T cell differentiation in thymus	3.21526	0.0401447
branching involved in labyrinthine layer morphogenesis	3.21526	0.0401447
positive regulation of macrophage chemotaxis	3.21526	0.0401447
glial cell migration	3.21526	0.0401447
positive regulation of chemokine biosynthetic process	3.21526	0.0401447
positive regulation of type I interferon-mediated signaling pathway	3.21526	0.0401447
positive regulation of protein kinase C signaling cascade	3.21526	0.0401447
positive regulation of programmed cell death	3.21526	0.0401447
cell morphogenesis involved in differentiation	3.21526	0.0401447
collagen metabolic process	3.21526	0.0401447
lung vasculature development	3.21526	0.0401447
morphogenesis of an epithelial sheet	3.21526	0.0401447
bicarbonate transport	3.21526	0.0401447
signal transduction in response to DNA damage	3.21526	0.0401447
blood coagulation	3.18783	0.0412614
microtubule-based movement	3.10386	0.0448757
positive regulation of neuron projection development	3.10386	0.0448757
positive regulation of protein oligomerization	3.1	0.0450491
negative regulation of macrophage derived foam cell differentiation	3.1	0.0450491
positive regulation of histone deacetylation	3.1	0.0450491
negative regulation of neuroblast proliferation	3.1	0.0450491
endothelial cell morphogenesis	3.1	0.0450491
response to muramyl dipeptide	3.1	0.0450491
positive regulation of ubiquitin-protein ligase activity	3.1	0.0450491
leukocyte homeostasis	3.1	0.0450491
respiratory electron transport chain	3.1	0.0450491
negative regulation of endothelial cell apoptotic process	3.1	0.0450491
positive regulation of natural killer cell differentiation	3.1	0.0450491
activation of cysteine-type endopeptidase activity involved in apoptotic process	3.02408	0.0486027
meiosis	3.02408	0.0486027
ribosomal large subunit biogenesis	2.99716	0.0499287
high-density lipoprotein particle remodeling	2.99716	0.0499287
uterus development	2.99716	0.0499287
primitive streak formation	2.99716	0.0499287
complement activation, alternative pathway	2.99716	0.0499287
cellular response to mechanical stimulus	2.99716	0.0499287
cardiac right ventricle morphogenesis	2.99716	0.0499287
negative regulation of fatty acid biosynthetic process	2.99716	0.0499287
negative regulation of axon extension	2.99716	0.0499287
axonal fasciculation	2.99716	0.0499287
response to molecule of bacterial origin	2.99716	0.0499287
negative regulation of G-protein coupled receptor protein signaling pathway	2.99716	0.0499287
regulation of N-methyl-D-aspartate selective glutamate receptor activity	2.99716	0.0499287
