# Supplementary material for: The Aurora A-HP1γ pathway regulates gene expression and mitosis in cells from the sperm lineage
Source: BMC Dev Biol. 2015 May 29;15:23. doi: 10.1186/s12861-015-0073-x (PMC4448908; doi:10.1186/s12861-015-0073-x)
Supplement: Supplementary file 6 — Gene ontology enrichment identification of biological processes associated with HP1γ and HP1γ-S83A rescue. [file 12861_2015_73_MOESM6_ESM.xls]

## Sheet: Sheet1
function	type	Enrichment Score	Enrichment p-value
keratinocyte proliferation	biological process	8.12373	0.000296422
male genitalia development	biological process	7.72542	0.00044146
embryonic digestive tract morphogenesis	biological process	7.39455	0.000614594
limb morphogenesis	biological process	6.94361	0.000964781
positive regulation of DNA replication	biological process	5.90906	0.00271474
positive regulation of fibroblast proliferation	biological process	5.90906	0.00271474
negative regulation of signal transduction	biological process	5.72964	0.00324824
positive regulation of endothelial cell proliferation	biological process	5.48884	0.00413265
positive regulation of gene expression	biological process	5.48701	0.00414021
angiogenesis	biological process	5.39347	0.00454617
positive regulation of smooth muscle cell proliferation	biological process	5.34386	0.00477739
relaxation of cardiac muscle	biological process	5.20084	0.00551191
leukocyte differentiation	biological process	5.20084	0.00551191
bundle of His development	biological process	5.20084	0.00551191
positive regulation of keratinocyte proliferation	biological process	5.20084	0.00551191
metanephros morphogenesis	biological process	5.20084	0.00551191
muscle cell fate commitment	biological process	5.20084	0.00551191
female genitalia morphogenesis	biological process	5.20084	0.00551191
bud outgrowth involved in lung branching	biological process	5.20084	0.00551191
mammary gland specification	biological process	5.20084	0.00551191
regulation of prostatic bud formation	biological process	5.20084	0.00551191
salivary gland development	biological process	5.20084	0.00551191
response to pyrethroid	biological process	5.20084	0.00551191
mRNA transcription	biological process	5.20084	0.00551191
positive regulation of epithelial cell proliferation	biological process	5.14549	0.00582561
cell-cell signaling	biological process	5.0838	0.00619632
homophilic cell adhesion	biological process	5.02409	0.00657756
positive regulation of cardiac muscle contraction	biological process	4.91406	0.00734262
cranial nerve development	biological process	4.91406	0.00734262
negative regulation of secretion	biological process	4.91406	0.00734262
regulation of vascular endothelial growth factor production	biological process	4.91406	0.00734262
negative regulation of B cell differentiation	biological process	4.91406	0.00734262
epithelial cell differentiation involved in mammary gland alveolus development	biological process	4.91406	0.00734262
embryonic genitalia morphogenesis	biological process	4.91406	0.00734262
lacrimal gland development	biological process	4.91406	0.00734262
lung epithelium development	biological process	4.91406	0.00734262
positive regulation of interleukin-5 production	biological process	4.91406	0.00734262
morphogenesis of an epithelial fold	biological process	4.91406	0.00734262
cytokine-mediated signaling pathway	biological process	4.777	0.00842124
cell-substrate junction assembly	biological process	4.69181	0.00917004
astrocyte cell migration	biological process	4.69181	0.00917004
entrainment of circadian clock	biological process	4.69181	0.00917004
regulation of activin receptor signaling pathway	biological process	4.69181	0.00917004
male genitalia morphogenesis	biological process	4.69181	0.00917004
positive regulation of keratinocyte migration	biological process	4.69181	0.00917004
lung saccule development	biological process	4.69181	0.00917004
regulation of branching involved in salivary gland morphogenesis by mesenchymal-epithelial signaling	biological process	4.69181	0.00917004
type I interferon biosynthetic process	biological process	4.69181	0.00917004
negative regulation of leukocyte migration	biological process	4.69181	0.00917004
positive regulation of interleukin-13 production	biological process	4.69181	0.00917004
embryonic hindgut morphogenesis	biological process	4.69181	0.00917004
cellular response to antibiotic	biological process	4.69181	0.00917004
negative regulation of cardiac muscle hypertrophy	biological process	4.51039	0.0109942
relaxation of vascular smooth muscle	biological process	4.51039	0.0109942
Schwann cell differentiation	biological process	4.51039	0.0109942
enucleate erythrocyte differentiation	biological process	4.51039	0.0109942
epithelial cell migration	biological process	4.51039	0.0109942
otic vesicle formation	biological process	4.51039	0.0109942
Type II pneumocyte differentiation	biological process	4.51039	0.0109942
positive regulation of type 2 immune response	biological process	4.51039	0.0109942
negative regulation of protein processing	biological process	4.51039	0.0109942
ovulation	biological process	4.51039	0.0109942
toll-like receptor 4 signaling pathway	biological process	4.51039	0.0109942
chemotaxis	biological process	4.40638	0.0121993
cellular response to lipopolysaccharide	biological process	4.38555	0.012456
endocardial cushion development	biological process	4.35713	0.0128151
negative regulation of neural precursor cell proliferation	biological process	4.35713	0.0128151
organ formation	biological process	4.35713	0.0128151
semicircular canal morphogenesis	biological process	4.35713	0.0128151
positive regulation of lymphocyte proliferation	biological process	4.35713	0.0128151
limb bud formation	biological process	4.35713	0.0128151
respiratory system development	biological process	4.35713	0.0128151
epithelial cell proliferation involved in salivary gland morphogenesis	biological process	4.35713	0.0128151
salivary gland morphogenesis	biological process	4.35713	0.0128151
positive regulation of immunoglobulin secretion	biological process	4.35713	0.0128151
positive regulation of chemokine secretion	biological process	4.35713	0.0128151
gland morphogenesis	biological process	4.35713	0.0128151
prostate epithelial cord arborization involved in prostate glandular acinus morphogenesis	biological process	4.35713	0.0128151
regulation of branching involved in prostate gland morphogenesis	biological process	4.35713	0.0128151
negative regulation of smooth muscle cell differentiation	biological process	4.35713	0.0128151
fibroblast migration	biological process	4.2245	0.0146327
positive regulation of macrophage chemotaxis	biological process	4.2245	0.0146327
lymphocyte chemotaxis	biological process	4.2245	0.0146327
positive regulation of macrophage differentiation	biological process	4.2245	0.0146327
Peyer's patch development	biological process	4.2245	0.0146327
positive regulation of cyclin-dependent protein kinase activity involved in G1/S	biological process	4.2245	0.0146327
negative regulation of cell cycle arrest	biological process	4.2245	0.0146327
branching involved in labyrinthine layer morphogenesis	biological process	4.2245	0.0146327
positive regulation of interleukin-6 biosynthetic process	biological process	4.2245	0.0146327
positive regulation of epidermal growth factor-activated receptor activity	biological process	4.2245	0.0146327
organ morphogenesis	biological process	4.18964	0.0151517
monocyte chemotaxis	biological process	4.10761	0.016447
positive regulation of endothelial cell differentiation	biological process	4.10761	0.016447
placenta blood vessel development	biological process	4.10761	0.016447
female meiosis	biological process	4.10761	0.016447
negative regulation of G-protein coupled receptor protein signaling pathway	biological process	4.00315	0.0182581
macrophage chemotaxis	biological process	4.00315	0.0182581
regulation of G1/S transition of mitotic cell cycle	biological process	4.00315	0.0182581
mammary gland epithelial cell proliferation	biological process	4.00315	0.0182581
positive regulation of astrocyte differentiation	biological process	4.00315	0.0182581
embryonic camera-type eye development	biological process	4.00315	0.0182581
epidermis morphogenesis	biological process	4.00315	0.0182581
cellular response to interleukin-1	biological process	3.90873	0.0200659
sphingolipid biosynthetic process	biological process	3.90873	0.0200659
positive regulation of nitric-oxide synthase biosynthetic process	biological process	3.82262	0.0218705
natural killer cell differentiation	biological process	3.82262	0.0218705
negative regulation of oligodendrocyte differentiation	biological process	3.82262	0.0218705
cellular response to lithium ion	biological process	3.82262	0.0218705
regulation of epithelial cell proliferation	biological process	3.82262	0.0218705
white fat cell differentiation	biological process	3.82262	0.0218705
platelet aggregation	biological process	3.82262	0.0218705
positive regulation of cytokine production	biological process	3.82262	0.0218705
phosphatidylinositol 3-kinase cascade	biological process	3.74347	0.0236718
cellular senescence	biological process	3.74347	0.0236718
type B pancreatic cell development	biological process	3.74347	0.0236718
epithelial cell proliferation	biological process	3.74347	0.0236718
branching involved in salivary gland morphogenesis	biological process	3.74347	0.0236718
regulation of smoothened signaling pathway	biological process	3.74347	0.0236718
positive regulation of interleukin-4 production	biological process	3.74347	0.0236718
positive regulation of macrophage activation	biological process	3.74347	0.0236718
positive regulation of innate immune response	biological process	3.74347	0.0236718
multicellular organismal development	biological process	3.72189	0.0241882
regulation of cell proliferation	biological process	3.67838	0.0252638
positive regulation of vascular endothelial growth factor receptor signaling pathway	biological process	3.67026	0.0254699
positive regulation of ATPase activity	biological process	3.67026	0.0254699
negative regulation of Notch signaling pathway	biological process	3.67026	0.0254699
organ induction	biological process	3.60216	0.0272648
digestive tract development	biological process	3.60216	0.0272648
embryonic digestive tract development	biological process	3.60216	0.0272648
induction of positive chemotaxis	biological process	3.60216	0.0272648
lung morphogenesis	biological process	3.60216	0.0272648
epithelial tube branching involved in lung morphogenesis	biological process	3.60216	0.0272648
regulation of ARF protein signal transduction	biological process	3.60216	0.0272648
digestion	biological process	3.60216	0.0272648
oocyte maturation	biological process	3.60216	0.0272648
ceramide biosynthetic process	biological process	3.60216	0.0272648
regulation of ion transmembrane transport	biological process	3.57117	0.0281229
positive regulation of T cell activation	biological process	3.53851	0.0290565
olfactory bulb development	biological process	3.53851	0.0290565
adipose tissue development	biological process	3.53851	0.0290565
organ growth	biological process	3.53851	0.0290565
positive regulation of Ras protein signal transduction	biological process	3.53851	0.0290565
calcium-dependent cell-cell adhesion	biological process	3.53851	0.0290565
positive regulation of cell proliferation	biological process	3.50016	0.0301925
cellular response to interferon-gamma	biological process	3.47878	0.0308449
oligodendrocyte development	biological process	3.47878	0.0308449
regulation of lipid metabolic process	biological process	3.47878	0.0308449
positive regulation of cell cycle arrest	biological process	3.47878	0.0308449
positive regulation of epithelial cell migration	biological process	3.47878	0.0308449
anatomical structure morphogenesis	biological process	3.47878	0.0308449
positive regulation of erythrocyte differentiation	biological process	3.42252	0.0326301
positive regulation of Notch signaling pathway	biological process	3.42252	0.0326301
smooth muscle cell differentiation	biological process	3.42252	0.0326301
positive regulation of protein tyrosine kinase activity	biological process	3.36934	0.0344122
mammary gland alveolus development	biological process	3.36934	0.0344122
SMAD protein signal transduction	biological process	3.36934	0.0344122
thyroid gland development	biological process	3.36934	0.0344122
protein localization to cell surface	biological process	3.36934	0.0344122
positive chemotaxis	biological process	3.36934	0.0344122
limb development	biological process	3.36934	0.0344122
intrinsic apoptotic signaling pathway in response to endoplasmic reticulum stress	biological process	3.36934	0.0344122
immune response	biological process	3.36375	0.0346052
positive regulation of synaptic transmission	biological process	3.31894	0.036191
cellular response to tumor necrosis factor	biological process	3.31894	0.036191
lymph node development	biological process	3.31894	0.036191
phospholipid transport	biological process	3.31894	0.036191
pituitary gland development	biological process	3.27105	0.0379666
ERK1 and ERK2 cascade	biological process	3.27105	0.0379666
regulation of action potential in neuron	biological process	3.27105	0.0379666
negative regulation of I-kappaB kinase/NF-kappaB cascade	biological process	3.27105	0.0379666
vascular endothelial growth factor receptor signaling pathway	biological process	3.22542	0.039739
endochondral ossification	biological process	3.22542	0.039739
embryonic pattern specification	biological process	3.22542	0.039739
negative regulation of interferon-gamma production	biological process	3.22542	0.039739
epidermal growth factor receptor signaling pathway	biological process	3.22542	0.039739
positive regulation of transcription from RNA polymerase II promoter	biological process	3.18193	0.0415054
peripheral nervous system development	biological process	3.18186	0.0415083
cell development	biological process	3.18186	0.0415083
positive regulation of Wnt receptor signaling pathway	biological process	3.14019	0.0432744
pancreas development	biological process	3.14019	0.0432744
positive regulation of DNA repair	biological process	3.14019	0.0432744
negative regulation of transcription, DNA-dependent	biological process	3.11052	0.0445778
positive regulation of pathway-restricted SMAD protein phosphorylation	biological process	3.10026	0.0450373
feeding behavior	biological process	3.10026	0.0450373
eye development	biological process	3.06194	0.046797
neuron apoptotic process	biological process	3.02509	0.0485536
lipopolysaccharide-mediated signaling pathway	biological process	3.02509	0.0485536
negative regulation of DNA binding	biological process	3.02509	0.0485536
positive regulation of fat cell differentiation	biological process	3.02509	0.0485536
positive regulation of bone mineralization	biological process	3.02509	0.0485536
positive regulation of mitotic cell cycle	biological process	3.02509	0.0485536
blood vessel morphogenesis	biological process	3.02509	0.0485536
proteolysis involved in cellular protein catabolic process	biological process	3.02509	0.0485536
embryonic placenta development	biological process	3.02509	0.0485536
