# Supplementary material for: The Aurora A-HP1γ pathway regulates gene expression and mitosis in cells from the sperm lineage
Source: BMC Dev Biol. 2015 May 29;15:23. doi: 10.1186/s12861-015-0073-x (PMC4448908; doi:10.1186/s12861-015-0073-x)
Supplement: Supplementary file 7 — Gene ontology enrichment identification of biological processes associated with HP1γ and HP1γ-S83D rescue. [file 12861_2015_73_MOESM7_ESM.xls]

## Sheet: Sheet1
function	type	Enrichment Score	Enrichment p-value
regulation of Rap GTPase activity	biological process	7.0964	0.000828081
negative regulation of axon regeneration	biological process	7.0964	0.000828081
corticospinal tract morphogenesis	biological process	6.80883	0.00110398
negative regulation of cartilage development	biological process	6.24956	0.0019313
regulation of dendritic spine morphogenesis	biological process	6.11614	0.00220695
glial cell migration	biological process	6.11614	0.00220695
regulation of Rho GTPase activity	biological process	5.99848	0.00248253
mitotic cell cycle G1/S transition checkpoint	biological process	5.99848	0.00248253
negative regulation of chondrocyte differentiation	biological process	5.63121	0.00358423
anatomical structure development	biological process	5.63121	0.00358423
axis specification	biological process	5.55722	0.00385949
negative regulation of potassium ion transport	biological process	5.55722	0.00385949
regulation of Rac GTPase activity	biological process	5.48834	0.00413469
positive regulation of dendrite morphogenesis	biological process	5.48834	0.00413469
regulation of action potential	biological process	5.36341	0.00468491
positive regulation of smoothened signaling pathway	biological process	5.30637	0.00495992
regulation of axonogenesis	biological process	5.20124	0.00550975
motor neuron axon guidance	biological process	5.10615	0.00605934
embryonic forelimb morphogenesis	biological process	4.86568	0.00770656
ephrin receptor signaling pathway	biological process	4.83071	0.00798088
positive regulation of JUN kinase activity	biological process	4.76425	0.00852932
adult walking behavior	biological process	4.64334	0.00962545
positive regulation of cell differentiation	biological process	4.64334	0.00962545
negative regulation of cell death	biological process	4.58801	0.0101731
endoderm development	biological process	4.46183	0.0115412
embryonic skeletal system morphogenesis	biological process	4.24941	0.0142727
peptidyl-tyrosine phosphorylation	biological process	4.12392	0.016181
transmembrane receptor protein tyrosine kinase signaling pathway	biological process	4.07467	0.0169979
negative regulation of cysteine-type endopeptidase activity involved in apoptotic process	biological process	3.95422	0.0191736
protein heterooligomerization	biological process	3.89911	0.0202599
potassium ion transmembrane transport	biological process	3.85972	0.021074
canonical Wnt receptor signaling pathway	biological process	3.77351	0.0229713
multicellular organismal development	biological process	3.76617	0.0231405
axon guidance	biological process	3.53414	0.0291838
anterior/posterior pattern specification	biological process	3.42097	0.0326806
potassium ion transport	biological process	3.42097	0.0326806
regulation of ion transmembrane transport	biological process	3.25517	0.0385744
protein homooligomerization	biological process	3.19475	0.0409768
protein autophosphorylation	biological process	3.15647	0.0425757
